# Supplementary material for: Real-time cell toxicity profiling of Tox21 10K compounds reveals cytotoxicity dependent toxicity pathway linkage
Source: PLoS One. 2017 May 22;12(5):e0177902. doi: 10.1371/journal.pone.0177902 (PMC5439695; doi:10.1371/journal.pone.0177902)
Supplement: S1 Table — (XLSX) [file pone.0177902.s007.xlsx]

## Sheet: S1 Table (AR antagonists)
S1 Table. Activity information of the prioritized potential AR antagonists AR: androgen receptor, CASRN: Chemical Abstracts Service Registry Number; Cyto: cytotoxicity; NA: inactive or inconclusive (artifacts included); The POD potency is converted by log10(M)*-1;
CASRN	Chemical Name	Tox21 ID	decrease AR (LBD) TF activity	decrease AR TF activity (1)	decrease AR TF activity (2)	increase NRF2 TF activity	Cyto(realtime)
129-15-7	2-Methyl-1-nitroanthraquinone	Tox21_202474	7.06707	NA	NA	5.19473	5.90653
52806-53-8	Hydroxyflutamide	Tox21_303659	6.00871	5.94174	7.01389	4.34682	4.83575
NOCAS_49551	NTP Mix21 AR2 2-EQP	Tox21_203110	5.94153	5.85531	6.86091	4.50988	4.79985
427-51-0	Cyproterone acetate	Tox21_201686	6.69897	4.39443	4.2873	4.4859	4.5826
63612-50-0	Nilutamide	Tox21_301589	5.78487	5.68383	6.59332	4.34703	4.56001
63612-50-0	Nilutamide	Tox21_110213_1	NA	NA	6.58812	4.52876	4.43453
NOCAS_49555	NTP Mix25 AR2 2-EQP	Tox21_203114	5.95545	5.50581	6.58244	4.49425	4.48356
NOCAS_49556	NTP Mix26 AR2 2-EQP	Tox21_203115	5.82593	NA	6.56954	4.50706	4.89201
13311-84-7	Flutamide	Tox21_110154_1	NA	NA	6.20306	4.78013	5.14565
13311-84-7	Flutamide	Tox21_300536	NA	4.57609	6.15701	4.54641	4.92184
532-11-6	Anethole trithione	Tox21_112475_1	NA	NA	6.0931	5.08157	4.47317
90357-06-5	Bicalutamide	Tox21_303560	5.40196	5.08699	6.08042	4.32792	4.41735
84-79-7	Lapachol	Tox21_202948	6.01414	NA	NA	4.30113	4.57321
320-67-2	5-Azacytidine	Tox21_302985	NA	5.80697	5.56758	5.84378	4.53899
461023-63-2	Aplaviroc hydrochloride	Tox21_300211	5.6865	NA	NA	5.27386	4.21788
85100-78-3	1-Hexyl-3-methylimidazolium bromide	Tox21_200602	NA	5.58453	5.45312	5.09158	5.20797
2759-71-9	Cypromid	Tox21_111954_1	NA	NA	5.54784	4.56762	5.18054
145-13-1	Pregnenolone	Tox21_302141	5.31489	NA	5.53262	4.53066	4.5303
2664-63-3	4,4'-Thiodiphenol	Tox21_200973	4.62475	4.25512	5.53106	4.54906	4.90149
92-88-6	4,4'-Biphenyldiol	Tox21_200469	4.84412	NA	5.52937	5.92269	4.267
101-79-1	4-Chloro-4'-aminodiphenyl ether	Tox21_200985	5.52498	NA	4.82125	4.5216	4.83199
2971-36-0	2,2-Bis(4-hydroxyphenyl)-1,1,1-trichloroethane	Tox21_201736	5.34049	4.86832	5.52468	4.82337	4.50643
2467-03-0	2-(4-Hydroxybenzyl)phenol	Tox21_303514	4.32066	4.13484	5.50659	4.19229	4.93435
96671	Chloranocryl	Tox21_201516	NA	4.30018	5.46431	4.56159	4.89071
NOCAS_47817	Trimetrexate trihydrochloride	Tox21_111995_1	NA	NA	5.44335	6.46408	7.66689
7761-45-7	Methodichlorophen	Tox21_113755	NA	NA	5.43398	5.78231	5.9845
80-05-7	Bisphenol A	Tox21_202992	4.9351	4.26421	5.34142	4.54665	4.28423
61213-25-0	Flurochloridone	Tox21_302259	5.29371	NA	5.2696	4.15681	4.59565
834-28-6	Phenformin hydrochloride	Tox21_202197	NA	5.27363	4.85331	5.28907	5.24083
72490-01-8	Fenoxycarb	Tox21_301209	NA	NA	5.23477	4.87285	4.57564
80-05-7	Bisphenol A	Tox21_400088	4.63165	4.23744	5.23156	4.76671	4.28268
2467-03-0	2-(4-Hydroxybenzyl)phenol	Tox21_201953	4.50179	4.27093	5.22341	4.55098	4.88144
161326-34-7	Fenamidone	Tox21_301093	NA	NA	5.20437	5.49896	4.20012
95-85-2	2-Amino-4-chlorophenol	Tox21_201047	4.65432	5.20411	4.20115	5.82859	4.50502
42874-03-3	Oxyfluorfen	Tox21_201448	4.56001	NA	5.19161	4.22304	4.24753
382150-50-7	1-Hexyl-3-methylimidazolium bis(trifluoromethylsulfonyl)imide	Tox21_202649	NA	NA	5.1761	5.13913	4.95732
40487-42-1	Pendimethalin	Tox21_201896	NA	NA	5.17017	4.2473	4.24563
460345-16-8	1-Hexyl-3-methylimidazolium trifluoromethanesulfonate	Tox21_200101	NA	NA	5.16861	5.22116	4.91126
96671	Chloranocryl	Tox21_302753	4.34759	4.21815	5.1686	4.90259	4.56738
15457-05-3	Fluorodifen	Tox21_301354	4.64547	4.48161	5.16715	4.21314	4.85119
797789-00-5	1-Hexylpyridinium hexafluorophosphate	Tox21_200613	NA	5.16494	4.55557	4.93154	5.53225
77-40-7	Bisphenol B	Tox21_202222	4.87851	4.30456	5.16148	5.15665	4.50568
101-18-8	3-Hydroxy-N-phenylaniline	Tox21_200308	4.54238	4.11031	5.15755	4.75379	5.23844
42874-03-3	Oxyfluorfen	Tox21_300827	4.516	4.20458	5.15389	4.07997	4.53469
130-80-3	Diethylstilbestrol dipropionate	Tox21_302713	NA	NA	5.12586	4.4725	4.93698
20325-40-0	3,3'-Dimethoxybenzidine dihydrochloride	Tox21_202152	4.51218	NA	5.12214	4.38492	4.25204
834-28-6	Phenformin hydrochloride	Tox21_303004	NA	5.12167	4.87242	4.81855	5.23241
120068-37-3	Fipronil	Tox21_111300_1	NA	NA	5.11941	5.05597	4.59258
74440-81-6	1-Hexylpyridinium bromide	Tox21_200611	NA	5.10076	4.60371	4.90849	4.56374
979-02-2	Dehydropregnenolone acetate	Tox21_113909	NA	NA	5.0889	4.84954	4.43352
56-53-1	Diethylstilbestrol	Tox21_300526	NA	4.54625	5.08409	4.77329	4.91946
123318-82-1	Clofarabine	Tox21_112182_1	NA	NA	5.07203	5.77604	5.34241
834-28-6	Phenformin hydrochloride	Tox21_111185_1	NA	NA	5.04789	5.03899	4.50544
104-31-4	Benzonatate	Tox21_110398_1	NA	NA	5.03729	4.55656	4.81937
56803-37-3	tert-Butylphenyl diphenyl phosphate	Tox21_202980	5.01787	NA	4.23288	4.23238	4.26792
446-72-0	Genistein	Tox21_201428	4.99635	NA	NA	5.24803	4.85232
623167-81-7	1-Hexylpyridinium trifluoromethanesulfonate	Tox21_202701	NA	4.94672	4.73723	4.52676	4.56119
304680-35-1	1-Hexyl-3-methylimidazolium hexafluorophosphate	Tox21_200735	NA	NA	4.94654	5.15114	4.938
68937-41-7	Phenol, isopropylated, phosphate (3:1)	Tox21_202765	4.93292	NA	4.43792	4.20907	4.53898
244193-50-8	1-Hexyl-3-methylimidazolium tetrafluoroborate	Tox21_202650	NA	NA	4.93006	5.09623	4.85447
171058-17-6	1-Hexyl-3-methylimidazolium chloride	Tox21_200718	NA	NA	4.91628	4.92582	4.80795
41483-43-6	Bupirimate	Tox21_301427	4.60712	4.2576	4.91052	4.61487	5.23474
15972-60-8	Alachlor	Tox21_300713	4.90946	4.2878	4.80242	5.82092	4.12304
119-90-4	3,3'-Dimethoxybenzidine	Tox21_300041	4.27056	NA	4.90726	5.80647	4.13115
15362-40-0	1-(2,6-Dichlorophenyl)-2-indolinone	Tox21_301756	NA	4.26669	4.88877	4.18136	4.3068
23593-75-1	Clotrimazole	Tox21_110111_1	NA	NA	4.86413	4.88522	5.20426
6220-15-1	1-Hexylpyridinium chloride	Tox21_200612	NA	4.86405	4.85004	4.89128	4.56508
101463-69-8	Flufenoxuron	Tox21_300764	NA	NA	4.86195	4.8498	4.52453
446-72-0	Genistein	Tox21_300585	4.82844	NA	NA	5.1306	4.84793
2835-97-4	2-Amino-m-cresol	Tox21_202909	NA	4.76954	4.48857	5.26897	4.59242
80-33-1	Chlorfenson	Tox21_201263	NA	NA	4.76738	4.15156	4.16254
2198-59-6	N-Phenyl-1,4-benzenediamine hydrochloride	Tox21_200117	4.53611	4.75251	NA	4.91433	4.87015
212141-54-3	Vatalanib	Tox21_112808_1	NA	NA	4.74406	4.89009	4.8247
103055-07-8	Lufenuron	Tox21_111542_1	NA	NA	4.73427	4.43295	4.50526
5026-74-4	Oxiranemethanamine, N-[4-(oxiranylmethoxy)phenyl]-N-(oxiranylmethyl)-	Tox21_201879	4.7297	4.27699	4.42423	4.939	4.9635
163222-33-1	Ezetimibe	Tox21_111443_1	NA	NA	4.70821	4.4942	4.82422
30124-94-8	Disperse Red 82	Tox21_302510	4.64327	NA	NA	4.40423	4.40927
95737-68-1	Pyriproxyfen	Tox21_300716	4.57627	NA	NA	4.47564	4.54859
34161-23-4	Fipexide hydrochloride	Tox21_111394_1	NA	NA	4.57242	4.55247	4.5107
78-30-8	Tri-o-cresyl phosphate	Tox21_202983	NA	NA	4.57017	4.50106	4.55431
26225-79-6	Ethofumesate	Tox21_301112	NA	NA	4.56191	4.53974	4.5176
81403-68-1	Alfuzosin hydrochloride	Tox21_110701_1	NA	NA	4.56036	4.86107	5.1482
1628435	2-Amino-4-chloro-5-nitrophenol	Tox21_200073	4.55655	NA	4.44557	5.57656	4.50479
59-87-0	Nitrofurazone	Tox21_400035	4.54602	NA	4.48724	5.44444	4.17567
620-92-8	Bis(4-hydroxyphenyl)methane	Tox21_201163	4.36664	NA	4.54365	4.49562	4.20889
305-03-3	Chlorambucil	Tox21_201390	4.5419	NA	NA	4.10082	4.82867
73963-72-1	Cilostazol	Tox21_110098_1	NA	NA	4.54127	4.69127	4.55425
87051-43-2	Ritanserin	Tox21_110251_1	NA	NA	4.53276	4.86162	5.89801
6385-62-2	Diquat dibromide monohydrate	Tox21_301145	NA	4.53276	NA	5.17232	4.46865
220127-57-1	Imatinib mesylate	Tox21_111684_1	NA	NA	4.53262	5.04866	4.80952
103577-45-3	Lansoprazole	Tox21_301023	4.53188	NA	NA	4.81507	4.88845
80-13-7	Halazone	Tox21_202519	NA	4.51364	4.25213	4.4136	4.48475
63-25-2	Carbaryl	Tox21_300854	NA	NA	4.50792	4.42083	4.47823
61702-44-1	2-Chloro-1,4-diaminobenzene sulfate	Tox21_201310	NA	NA	4.49698	5.20749	4.61622
142340-99-6	Adefovir dipivoxil	Tox21_112243_1	NA	NA	4.48693	5.55614	6.18913
35212-22-7	Ipriflavone	Tox21_113172_1	NA	NA	4.48377	4.50438	5.1597
153233-91-1	Etoxazole	Tox21_301024	NA	4.47042	NA	5.28944	4.67183
84-61-7	Dicyclohexyl phthalate	Tox21_303132	4.4691	NA	4.22768	4.17628	4.15289
65847-85-0	Morniflumate	Tox21_113913	NA	NA	4.46749	4.54124	4.52602
153-78-6	2-Aminofluorene	Tox21_202971	4.32485	NA	4.44376	4.19912	4.19481
103577-45-3	Lansoprazole	Tox21_110184_1	NA	NA	4.44357	5.39005	5.22906
5493-45-8	1,2-Cyclohexanedicarboxylic acid, bis(oxiranylmethyl) ester	Tox21_200005	4.39814	NA	NA	4.51612	4.54047
145-73-3	Endothal	Tox21_300094	4.37422	NA	NA	4.43842	4.31119
110235-47-7	Mepanipyrim	Tox21_300635	4.34771	NA	4.15294	4.51099	4.48967
60-09-3	4-Aminoazobenzene	Tox21_400019	4.34708	NA	NA	5.44291	4.26314
230954-09-3	CP-544439	Tox21_300433	4.27813	4.29506	4.26726	4.13175	4.46692
58-14-0	Pyrimethamine	Tox21_300129	NA	4.26546	4.28274	5.17719	5.21107
1212-29-9	N,N'-Dicyclohexylthiourea	Tox21_302838	NA	NA	4.27744	4.17576	4.87076
1212-29-9	N,N'-Dicyclohexylthiourea	Tox21_201806	NA	NA	4.25701	4.51097	4.86451
36443-80-8	1-Benzyl-3-methylimidazolium chloride	Tox21_200606	NA	4.24878	4.25591	4.24359	4.23619
58-90-2	2,3,4,6-Tetrachlorophenol	Tox21_201931	NA	NA	4.24222	4.25718	4.26842
120-62-7	Piperonyl sulfoxide	Tox21_200395	NA	4.24127	4.1792	4.58637	4.29347
19666-30-9	Oxadiazon	Tox21_300668	NA	NA	4.23971	4.25318	4.51684
102-08-9	Thiocarbanilide	Tox21_200269	NA	NA	4.23853	4.25558	4.39844
304-20-1	Hydralazine hydrochloride	Tox21_302496	NA	4.22637	NA	4.7869	4.35768
97-02-9	2,4-Dinitroaniline	Tox21_200126	4.21841	NA	NA	4.17424	4.14334
117-10-2	Danthron	Tox21_200986	NA	NA	4.20822	4.79296	4.23146
63837-33-2	Diofenolan	Tox21_301560	NA	4.15806	4.2011	4.26812	5.18796
100-14-1	4-Nitrobenzyl chloride	Tox21_200572	NA	NA	4.1518	4.76446	4.2651
63-25-2	Carbaryl	Tox21_201836	NA	NA	4.1455	4.4181	4.16888
