# Supplementary material for: Real-time cell toxicity profiling of Tox21 10K compounds reveals cytotoxicity dependent toxicity pathway linkage
Source: PLoS One. 2017 May 22;12(5):e0177902. doi: 10.1371/journal.pone.0177902 (PMC5439695; doi:10.1371/journal.pone.0177902)
Supplement: S2 Table — (XLSX) [file pone.0177902.s008.xlsx]

## Sheet: S2 Table (ER antagonists)
S2 Table. Activity information of the prioritized potential ER antagonists ER: estrogen receptor, CASRN: Chemical Abstracts Service Registry Number; Cyto: cytotoxicity; NA: inactive or inconclusive (artifacts included); blank: not a ToxCast chemical, not available The POD potency is converted by log10(M)*-1;
CAS	Chemical.Name	Tox21.ID	decrease ERa TF activity (1)	decrease ERa TF activity (2)	disrupt MMP	Cyto(realtime)_max	Cyto(realtime)_median	AUC score in Judson 2015
82640-04-8	Raloxifene hydrochloride	Tox21_302369	8.43694	8.92812	5.47035	4.98518	4.35223	0.671
68047-06-3	(Z)-4-Hydroxytamoxifen	Tox21_200943	7.3152	8.01489	4.57338	4.88963	4.44699
68392-35-8	4-Hydroxytamoxifen	Tox21_303657	7.14618	7.53328	4.46484	5.24843	4.79952	0.686
56-35-9	Bis(tributyltin)oxide	Tox21_203001	NA	7.1966	7.18087	7.20766	6.39697
404001-52-1	1-Dodecyl-3-methylimidazolium trifluoromethanesulfonate	Tox21_202630	6.23982	6.82843	4.74172	6.68003	4.56665
244193-59-7	1-Dodecyl-3-methylimidazolium tetrafluoroborate	Tox21_202629	NA	6.67664	4.78413	6.56822	4.5526
114569-84-5	1-Dodecyl-3-methylimidazolium chloride	Tox21_200595	NA	6.56958	5.18766	7.05508	4.44327
75-07-0	Acetaldehyde	Tox21_202479	6.17159	6.56104	4.77696	6.66993	4.53737
219947-93-0	1-Dodecyl-3-methylimidazolium hexafluorophosphate	Tox21_200596	5.99685	6.33874	5.50728	7.32247	4.46773
171058-21-2	1-Methyl-3-tetradecylimidazolium chloride	Tox21_202660	NA	6.26099	4.92149	6.67309	4.69424
11099-03-9	C.I. Solvent Black 5	Tox21_202538	NA	6.19578	4.82482	5.67822	4.4221
153559-49-0	Bexarotene	Tox21_302407	5.43398	6.18823	4.74598	4.68348	4.22978
116-31-4	Retinal	Tox21_201005	6.15108	5.85197	4.75436	4.91621	4.3804
1155-74-4	Tetradecylpyridinium bromide	Tox21_301239	NA	5.99181	4.76316	6.35431	4.92222
2767-54-6	Triethyltin bromide	Tox21_301405	NA	5.95359	7.96948	6.72063	5.42393
50-41-9	Clomiphene citrate	Tox21_301875	5.32712	5.87585	5.3339	5.14935	4.77887	0.588
244193-64-4	1-Hexadecyl-3-methylimidazolium tetrafluoroborate	Tox21_202647	NA	5.84209	4.73847	6.28088	4.6168
54965-24-1	Tamoxifen citrate	Tox21_300274	5.24977	5.83608	NA	4.80868	4.68827	0.546
10540-29-1	Tamoxifen	Tox21_201243	5.14052	5.78933	5.57647	5.05441	4.63663	0.447
538-75-0	Dicyclohexylcarbodiimide	Tox21_303237	5.61915	4.60778	6.28122	5.3555	4.71257
10540-29-1	Tamoxifen	Tox21_300539	5.16783	5.61397	5.46643	5.00607	4.63689	0.447
701921-71-3	Trihexyltetradecylphosphonium dicyanamide	Tox21_202613	NA	5.55633	6.58883	5.82765	4.81454
848641-69-0	1-Ethyl-3-methylimidazolium diethylphosphate	Tox21_202638	NA	5.55568	4.8259	6.32246	4.64814
NOCAS_49391	Tributyltetradecylphosphonium dodecylbenzenesulfonate	Tox21_202712	NA	5.49913	6.13482	6.96842	5.03066
131807-57-3	Famoxadone	Tox21_301144	5.48119	NA	5.56149	4.47234	4.30192	0.000714
123-03-5	Cetylpyridinium chloride	Tox21_301296	NA	5.25934	4.42278	6.31071	4.73104
219947-96-3	1-Methyl-3-octadecylimidazolium hexafluorophosphate	Tox21_202652	NA	5.24307	4.64836	5.94246	4.73761
513-92-8	Tetraiodoethene	Tox21_301628	4.86588	5.16466	5.30396	6.45153	5.22013
133-06-2	Captan	Tox21_300772	NA	5.15562	5.13886	5.69923	4.6359	0
1166-52-5	Dodecyl gallate	Tox21_303487	4.8248	5.13969	5.45108	5.6751	4.5127	0.0773
1461-25-2	Tetrabutyltin	Tox21_302893	5.12115	NA	5.30825	5.63511	5.16359	0.0101
1119-97-7	Tetradonium bromide	Tox21_302067	NA	4.90914	4.51429	5.65961	4.68283
1166-52-5	Dodecyl gallate	Tox21_202724	4.50502	4.86751	5.54448	5.64291	4.40166	0.0773
1085-98-9	Dichlofluanid	Tox21_300960	4.80747	NA	5.50395	5.70871	5.1998
55406-53-6	3-Iodo-2-propynyl-N-butylcarbamate	Tox21_301117	4.27597	4.80254	5.25565	5.74458	4.62221	0.0283
731-27-1	Tolylfluanid	Tox21_301224	4.27157	4.77496	4.95505	5.44795	5.2356
57-09-0	Hexadecyltrimethylammonium bromide	Tox21_300853	NA	4.75957	4.48127	5.61021	4.64518	0.0837
88-24-4	2,2'-Methylenebis(ethyl-6-tert-butylphenol)	Tox21_303358	NA	4.64338	6.1813	5.18938	4.36638	0.000115
4574-04-03	Myristyltrimethylammonium chlorideN,N,N-Trimethyltetradecan-1-aminium chloride	Tox21_300908	4.64189	NA	4.82179	5.94168	4.87817	0.0166
139-07-1	Benzyldimethyldodecylammonium chloride	Tox21_301369	NA	4.60605	4.83843	6.2744	5.05803
112-02-7	1-Hexadecanaminium, N,N,N-trimethyl-, chloride	Tox21_202555	4.49515	4.58739	4.8647	5.58208	4.79421
1034-01-1	Octyl gallate	Tox21_300272	4.58094	NA	5.18997	5.30244	4.50167	0.0768
105624-86-0	5HPP-33	Tox21_300631	4.29751	4.58044	5.63819	4.7054	4.30351	0
125225-28-7	Ipconazole	Tox21_302497	NA	4.54632	4.90905	5.24914	4.60036	0.0166
84-16-2	meso-Hexestrol	Tox21_301456	4.24552	4.51365	4.943	4.70044	4.22423	0
63449-41-2	C8-18-Alkydimethylbenzyl ammonium chlorides	Tox21_301833	NA	4.50961	4.82685	5.60214	4.89251	0.029
143-50-0	Kepone	Tox21_201592	4.29194	4.45914	6.24395	4.98017	4.60723	0.0149
612-83-9	3,3'-Dichlorobenzidine dihydrochloride	Tox21_302894	NA	4.43222	4.53875	5.3729	4.58843
139340-56-0	Darbufelone mesylate	Tox21_300202	NA	4.43137	5.11084	4.64559	4.27752	0
497-39-2	4,6-Di-tert-butyl-m-cresol	Tox21_301524	NA	4.4304	5.83106	5.21396	4.62453
79-74-3	2,5-Bis(2-methylbutan-2-yl)benzene-1,4-diol	Tox21_301767	4.42621	4.29794	5.56269	4.83668	4.21943
27193-86-8	Dodecylphenol	Tox21_303360	NA	4.41987	5.56654	5.04651	4.55751	0
3380-34-5	Triclosan	Tox21_400079	NA	4.41486	5.94538	4.68145	4.35998	0
65558-69-2	1,3-Diiminobenz(f)isoindoline	Tox21_400043	NA	4.39507	4.98973	4.75433	4.40497
23593-75-1	Clotrimazole	Tox21_300415	NA	4.39052	4.41922	5.6106	4.68999	0.00844
515-03-7	Sclareol	Tox21_302727	4.22277	4.38561	4.53084	4.97198	4.35343
143-50-0	Kepone	Tox21_300098	4.29789	4.31302	6.25375	4.98771	4.51072	0.0149
60168-88-9	Fenarimol	Tox21_201631	NA	4.30638	4.44546	5.3407	4.75575	0.000907
291305-06-1	UK-373911	Tox21_300458	4.21232	4.28604	5.16854	5.1246	4.70366	6.68e-08
63-92-3	Phenoxybenzamine hydrochloride	Tox21_302978	4.2581	4.13681	4.41321	4.40379	4.26354
112400-86-9	1-Butyl-4-methylpyridinium chloride	Tox21_202685	4.2534	4.2415	5.89025	5.01169	4.39323
5153-25-3	2-Ethylhexylparaben	Tox21_302793	NA	4.25099	5.24725	4.67541	4.24907	0.000486
79983-71-4	Hexaconazole	Tox21_300684	4.24737	NA	4.25984	4.87294	4.29469	0.00822
96-76-4	2,4-Di-tert-butylphenol	Tox21_202320	NA	4.24383	5.79288	5.04707	4.56957	0
145040-37-5	Candesartan cilexetil	Tox21_302202	NA	4.23529	4.99536	5.01513	4.40299
140-66-9	4-(1,1,3,3-Tetramethylbutyl)phenol	Tox21_400011	4.22205	4.21539	5.50246	4.93474	4.50825	0
120-32-1	Clorophene	Tox21_400046	4.09045	4.21902	5.54425	4.8634	4.3133	0.018
120-95-6	2,4-Bis(2-methylbutan-2-yl)phenol	Tox21_202168	NA	4.21669	5.8354	5.01309	4.40874	0.00113
80-06-8	Chlorfenethol	Tox21_301458	NA	4.20807	4.79768	4.59117	4.31423
96-76-4	2,4-Di-tert-butylphenol	Tox21_300114	4.18309	4.20573	5.53897	4.71289	4.28728	0
2642-82-2	2,2-Bis(4-chlorophenyl)ethanol	Tox21_300725	4.11859	4.20026	4.56161	4.69961	4.5711
313-06-4	Estradiol cypionate	Tox21_301818	NA	4.19616	4.7797	4.69663	4.43198
115-29-7	Endosulfan	Tox21_300657	4.18804	NA	4.82401	4.95713	4.40034	0
115-29-7	Endosulfan	Tox21_202365	4.143	NA	4.93041	4.74672	4.30036	0
30007-47-7	5-Bromo-5-nitro-1,3-dioxane	Tox21_301588	4.10018	NA	4.23567	4.72287	4.40881
