# Supplementary material for: Real-time cell toxicity profiling of Tox21 10K compounds reveals cytotoxicity dependent toxicity pathway linkage
Source: PLoS One. 2017 May 22;12(5):e0177902. doi: 10.1371/journal.pone.0177902 (PMC5439695; doi:10.1371/journal.pone.0177902)
Supplement: S1 Dataset — (XLSX) [file pone.0177902.s009.xlsx]

## Sheet: data
Tox21.ID	CAS	Chemical.Name	information	hek293_flor_bin	hek293_glo_bin	hepg2_flor_bin	hepg2_glo_bin	hek293_flor_wauc_0	hek293_flor_wauc_8	hek293_flor_wauc_16	hek293_flor_wauc_24	hek293_flor_wauc_32	hek293_flor_wauc_40	hek293_glo_wauc_0	hek293_glo_wauc_8	hek293_glo_wauc_16	hek293_glo_wauc_24	hek293_glo_wauc_32	hek293_glo_wauc_40	hepg2_flor_wauc_0	hepg2_flor_wauc_8	hepg2_flor_wauc_16	hepg2_flor_wauc_24	hepg2_flor_wauc_32	hepg2_flor_wauc_40	hepg2_glo_wauc_0	hepg2_glo_wauc_8	hepg2_glo_wauc_16	hepg2_glo_wauc_24	hepg2_glo_wauc_32	hepg2_glo_wauc_40	hek293_flor_cv_16	hek293_flor_cv_26	hek293_flor_cv_36	hek293_flor_cv_46	hek293_flor_cv_56	hek293_glo_cv_16	hek293_glo_cv_26	hek293_glo_cv_36	hek293_glo_cv_46	hek293_glo_cv_56	hepg2_flor_cv_16	hepg2_flor_cv_26	hepg2_flor_cv_36	hepg2_flor_cv_46	hepg2_flor_cv_56	hepg2_glo_cv_16	hepg2_glo_cv_26	hepg2_glo_cv_36
Tox21_110005_1	2439-07-8	8-Quinolinol Salicylic acid (1:1)	0	inactive	inactive	inactive	inactive	0	0	0	0	0	0	0	0	0	0	0	0	0	0	0	0	0	0	0	0	0	0	0	0	0	0	0	0	0	0	0	0	0	0	0	0	0	0	0	0	0	0
Tox21_110008_1	2437-29-8	Malachite green oxalate	1	cv_46	cv_26	cv_26	cv_16	0	0	0.532452	1.05701	1.40713	1.50016	0	1.62082	2.23912	2.32147	2.36033	2.38211	0	0.867962	1.87085	2.03466	2.11897	2.22172	0	1.51382	1.89208	1.96558	2.06445	2.08701	1.17373	0.993752	0.758971	0.474808	0.156357	0.691295	0.454424	0.139386	0.070325	0.0356186	0.832994	0.627688	0.326156	0.218293	0.167638	0.659035	0.410715	0.203585
Tox21_110010_1	106-24-1	Geraniol	0	inactive	inactive	inactive	inactive	0	0	0	0	0	0	0	0	0	0	0	0	0	0	0	0	0	0	0	0	0	0	0	0	0	0	0	0	0	0	0	0	0	0	0	0	0	0	0	0	0	0
Tox21_110012_1	143-74-8	Phenol red	1	inactive	no_cv	inactive	inconclusive	0	0	0	0	0	0	0.807908	0.733829	0.732039	0	0	0	0	0	0	0	0	0	0.706796	0	0	0	0	0	0	0	0	0	0	1.10661	1.36931	2	0	0	0	0	0	0	0	2.44949	0	0
Tox21_110013_1	5424-37-3	Aminoquinuride dihydrochloride	0	inactive	inactive	inactive	inactive	0	0	0	0	0	0	0	0	0	0	0	0	0	0	0	0	0	0	0	0	0	0	0	0	0	0	0	0	0	0	0	0	0	0	0	0	0	0	0	0	0	0
Tox21_110015_1	27887-84-9	(2R,3R)-2,3-Dimercaptosuccinic acid	0	inactive	inactive	inactive	inactive	0	0	0	0	0	0	0	0	0	0	0	0	0	0	0	0	0	0	0	0	0	0	0	0	0	0	0	0	0	0	0	0	0	0	0	0	0	0	0	0	0	0
Tox21_110017_1	440-17-5	Fluoperazine dihydrochloride	1	cv_16	cv_26	cv_16	cv_16	0	0.812957	0.78753	1.11148	0.988603	0.96376	0	1.00495	1.04614	1.07981	1.36286	1.37738	0	1.19461	1.50347	1.67289	1.71913	1.73098	0	0.751951	0.954707	1.10643	1.19428	1.19699	0.616806	0.349168	0.32746	0.20928	0.0452105	0.690412	0.453257	0.41657	0.354789	0.0246825	0.661624	0.414312	0.221601	0.0708142	0.0196721	0.656542	0.407234	0.257754
Tox21_110019_1	146-48-5	Yohimbine	0	inactive	inactive	inactive	inactive	0	0	0	0	0	0	0	0	0	0	0	0	0	0	0	0	0	0	0	0	0	0	0	0	0	0	0	0	0	0	0	0	0	0	0	0	0	0	0	0	0	0
Tox21_110020_1	524-36-7	Pyridoxamine dihydrochloride	0	inactive	inactive	inactive	inactive	0	0	0	0	0	0	0	0	0	0	0	0	0	0	0	0	0	0	0	0	0	0	0	0	0	0	0	0	0	0	0	0	0	0	0	0	0	0	0	0	0	0
Tox21_110021_1	138-41-0	Carzenide	0	inactive	inactive	inactive	inactive	0	0	0	0	0	0	0	0	0	0	0	0	0	0	0	0	0	0	0	0	0	0	0	0	0	0	0	0	0	0	0	0	0	0	0	0	0	0	0	0	0	0
Tox21_110022_1	511-45-5	Pridinol	0	inactive	inactive	inactive	inactive	0	0	0	0	0	0	0	0	0	0	0	0	0	0	0	0	0	0	0	0	0	0	0	0	0	0	0	0	0	0	0	0	0	0	0	0	0	0	0	0	0	0
Tox21_110025_1	23249-97-0	Procodazole	0	inactive	inactive	inactive	inactive	0	0	0	0	0	0	0	0	0	0	0	0	0	0	0	0	0	0	0	0	0	0	0	0	0	0	0	0	0	0	0	0	0	0	0	0	0	0	0	0	0	0
Tox21_110027_1	59-40-5	Sulfaquinoxaline	0	inactive	inactive	inactive	inactive	0	0	0	0	0	0	0	0	0	0	0	0	0	0	0	0	0	0	0	0	0	0	0	0	0	0	0	0	0	0	0	0	0	0	0	0	0	0	0	0	0	0
Tox21_110031_1	97-24-5	Fenticlor	1	inactive	cv_16	cv_16	cv_16	0	0	0	0	0	0	0	0.886018	0.963234	0.994434	1.0135	1.03097	0.878325	1.16016	1.1162	1.12691	1.11727	1.08348	0	0.812143	0.84864	0.82375	0.805788	0.743902	0	0	0	0	0	0.5122	0.139284	0.073401	0.0465394	0.0314241	0.215723	0.0686112	0.0464461	0.0562126	0.0597176	0.502072	0.102388	0.118341
Tox21_110032_1	113-59-7	Chlorprothixene	1	cv_16	cv_26	cv_26	cv_16	0	1.03626	1.03642	1.14493	1.15834	1.25838	0	0.942515	1.04303	1.09598	1.14317	1.16424	0	0.844926	1.41111	1.6683	1.7333	1.77292	0	0.914225	1.07703	1.18513	1.19889	1.19243	0.552348	0.237698	0.22283	0.157994	0.17278	0.539125	0.209695	0.131538	0.0855429	0.0368912	0.791942	0.57973	0.32421	0.121954	0.0656223	0.566989	0.265943	0.133528
Tox21_110035_1	114-49-8	Scopolamine hydrobromide	0	inactive	inactive	inactive	inactive	0	0	0	0	0	0	0	0	0	0	0	0	0	0	0	0	0	0	0	0	0	0	0	0	0	0	0	0	0	0	0	0	0	0	0	0	0	0	0	0	0	0
Tox21_110037_1	155-41-9	Scopolamine methylbromide	0	inactive	inactive	inactive	inactive	0	0	0	0	0	0	0	0	0	0	0	0	0	0	0	0	0	0	0	0	0	0	0	0	0	0	0	0	0	0	0	0	0	0	0	0	0	0	0	0	0	0
Tox21_110040_1	6202-23-9	Cyclobenzaprine hydrochloride	1	inconclusive	cv_46	cv_26	inactive	0	0	0	0	0	0.361089	0	0	0	0.707175	0.859689	0.936471	0	0	0.923443	1.11085	1.30961	1.34257	0	0	0	0	0	0	2.44949	2.23607	2	1.73205	1.41421	1.15845	0.978059	0.741371	0.297912	0.14266	0.921125	0.726765	0.429014	0.278505	0.0563039	0	0	0
Tox21_110041_1	3562-84-3	Benzbromarone	1	inactive	cv_56	inactive	inactive	0	0	0	0	0	0	0	0	0.757433	0	0.882737	0.881878	0	0	0	0	0	0	0	0	0	0	0	0	0	0	0	0	0	1.11981	0.938179	0.696004	0.866027	0.00160857	0	0	0	0	0	0	0	0
Tox21_110045_1	4408-78-0	Phosphonoacetic acid	0	inactive	inactive	inactive	inactive	0	0	0	0	0	0	0	0	0	0	0	0	0	0	0	0	0	0	0	0	0	0	0	0	0	0	0	0	0	0	0	0	0	0	0	0	0	0	0	0	0	0
Tox21_110050_1	NOCAS_45111	Adriamycin hydrochloride-DNA complex	1	inconclusive	cv_36	cv_16	cv_26	0	0.836211	0.661945	0.509231	0	0	0	0	1.72829	2.19559	2.33248	2.38079	0	1.46421	1.39094	1.31357	1.23139	1.16456	0.695767	0.795837	1.4923	1.90429	1.97432	2.0122	1.24682	1.06823	1.21619	1.73205	0	0.969447	0.779415	0.50172	0.210654	0.078933	0.579414	0.288255	0.239106	0.183231	0.115927	0.851412	0.6804	0.421477
Tox21_110052_1	5588-33-0	Mesoridazine	1	inactive	cv_56	cv_26	inactive	0	0	0	0	0	0	0	0	0	0	0.750998	0.797251	0	0	0.73181	0.813008	0.810026	0.824314	0	0	0	0	0	0	0	0	0	0	0	1.55394	1.37396	1.15941	0.87132	0.0904272	0.785244	0.571767	0.110917	0.0205698	0.027441	0	0	0
Tox21_110056_1	57808-66-9	Domperidone	1	inactive	cv_16	cv_46	inactive	0	0	0	0	0	0	0	1.76878	1.67782	1.68471	1.70345	1.7052	0	0	0	0.846786	1.36033	1.32698	0	0	0	0	0	0	0	0	0	0	0	0.498908	0.0879402	0.0319678	0.0264902	0.00290655	1.29337	1.11524	0.891447	0.543608	0.0568368	0	0	0
Tox21_110057_1	27199-40-2	Pifexole	1	inactive	cv_36	inactive	inactive	0	0	0	0	0	0	0	0	0.717403	0.756887	0.745877	0.745043	0	0	0	0	0	0	0	0	0	0	0	0	0	0	0	0	0	0.776494	0.561297	0.0466868	0.0185995	0.00165647	0	0	0	0	0	0	0	0
Tox21_110058_1	50892-23-4	Pirinixic acid	0	inactive	inactive	inactive	inactive	0	0	0	0	0	0	0	0	0	0	0	0	0	0	0	0	0	0	0	0	0	0	0	0	0	0	0	0	0	0	0	0	0	0	0	0	0	0	0	0	0	0
Tox21_110059_1	21256-18-8	Oxaprozin	0	inactive	inactive	inactive	inactive	0	0	0	0	0	0	0	0	0	0	0	0	0	0	0	0	0	0	0	0	0	0	0	0	0	0	0	0	0	0	0	0	0	0	0	0	0	0	0	0	0	0
Tox21_110060_1	4880-88-0	(-)-Eburnamonine	1	inconclusive	cv_36	cv_56	inactive	0	0	0	0	0	0.338019	0	0.92177	1.51035	1.61545	1.67524	1.79184	0	0	0	0.638191	1.5166	1.64077	0	0	0	0	0	0	2.44949	2.23607	2	1.73205	1.41421	0.753654	0.533589	0.277726	0.215999	0.192228	1.47675	1.29796	1.0821	0.782936	0.206183	0	0	0
Tox21_110062_1	30516-87-1	3'-Azido-3'-deoxythymidine	0	inactive	inactive	inactive	inactive	0	0	0	0	0	0	0	0	0	0	0	0	0	0	0	0	0	0	0	0	0	0	0	0	0	0	0	0	0	0	0	0	0	0	0	0	0	0	0	0	0	0
Tox21_110063_1	123-99-9	Nonanedioic acid	0	inactive	inactive	inactive	inactive	0	0	0	0	0	0	0	0	0	0	0	0	0	0	0	0	0	0	0	0	0	0	0	0	0	0	0	0	0	0	0	0	0	0	0	0	0	0	0	0	0	0
Tox21_110064_1	14028-44-5	Amoxapine	1	cv_26	cv_36	cv_16	cv_16	0	0	0.679976	0.857888	0.92986	0.966212	0	0	0.891308	1.02398	1.09852	1.13511	0	0.885622	1.30855	1.47197	1.52585	1.62494	0	0	0.9383	1.10587	1.16716	1.18829	0.851495	0.64888	0.304343	0.141157	0.0666604	0.828814	0.622867	0.253762	0.138739	0.0644659	0.737755	0.51394	0.297409	0.187649	0.165002	0.829128	0.623229	0.254519
Tox21_110065_1	504-24-5	4-Aminopyridine	0	inactive	inactive	inactive	inactive	0	0	0	0	0	0	0	0	0	0	0	0	0	0	0	0	0	0	0	0	0	0	0	0	0	0	0	0	0	0	0	0	0	0	0	0	0	0	0	0	0	0
Tox21_110066_1	60719-82-6	Alaproclate	0	inactive	inactive	inactive	inactive	0	0	0	0	0	0	0	0	0	0	0	0	0	0	0	0	0	0	0	0	0	0	0	0	0	0	0	0	0	0	0	0	0	0	0	0	0	0	0	0	0	0
Tox21_110067_1	968-81-0	Acetohexamide	0	inactive	inactive	inactive	inactive	0	0	0	0	0	0	0	0	0	0	0	0	0	0	0	0	0	0	0	0	0	0	0	0	0	0	0	0	0	0	0	0	0	0	0	0	0	0	0	0	0	0
Tox21_110068_1	768-94-5	Amantadine	0	inactive	inactive	inactive	inactive	0	0	0	0	0	0	0	0	0	0	0	0	0	0	0	0	0	0	0	0	0	0	0	0	0	0	0	0	0	0	0	0	0	0	0	0	0	0	0	0	0	0
Tox21_110070_1	179113-91-8	N-Arachidonylglycine	0	inactive	inconclusive	inactive	inactive	0	0	0	0	0	0	0.749658	0	0	0	0	0	0	0	0	0	0	0	0	0	0	0	0	0	0	0	0	0	0	2.44949	0	0	0	0	0	0	0	0	0	0	0	0
Tox21_110072_1	80809-81-0	Docebenone	1	inactive	cv_16	inactive	inconclusive	0	0	0	0	0	0	0	2.26056	2.2715	2.2753	2.27524	2.25822	0	0	0	0	0	0	0	0.916238	0.878561	0.849361	0.744922	0	0	0	0	0	0	0.490319	0.0189263	0.0185866	0.0226389	0.0278622	0	0	0	0	0	0.804412	0.594447	0.695538
Tox21_110073_1	321-64-2	Tacrine	0	inactive	inactive	inactive	inactive	0	0	0	0	0	0	0	0	0	0	0	0	0	0	0	0	0	0	0	0	0	0	0	0	0	0	0	0	0	0	0	0	0	0	0	0	0	0	0	0	0	0
Tox21_110074_1	446-86-6	Azathioprine	1	inactive	cv_36	inactive	inactive	0	0	0	0	0	0	0	0	0.705442	0.860913	0.971186	1.02293	0	0	0	0	0	0	0	0	0	0	0	0	0	0	0	0	0	0.870126	0.669992	0.341153	0.206426	0.0935578	0	0	0	0	0	0	0	0
Tox21_110075_1	59277-89-3	Acyclovir	0	inactive	inactive	inactive	inactive	0	0	0	0	0	0	0	0	0	0	0	0	0	0	0	0	0	0	0	0	0	0	0	0	0	0	0	0	0	0	0	0	0	0	0	0	0	0	0	0	0	0
Tox21_110076_1	50-78-2	Aspirin	0	inactive	inactive	inactive	inactive	0	0	0	0	0	0	0	0	0	0	0	0	0	0	0	0	0	0	0	0	0	0	0	0	0	0	0	0	0	0	0	0	0	0	0	0	0	0	0	0	0	0
Tox21_110077_1	20537-88-6	Amifostine	0	inactive	inactive	inactive	inactive	0	0	0	0	0	0	0	0	0	0	0	0	0	0	0	0	0	0	0	0	0	0	0	0	0	0	0	0	0	0	0	0	0	0	0	0	0	0	0	0	0	0
Tox21_110078_1	59-66-5	Acetazolamide	0	inactive	inactive	inactive	inactive	0	0	0	0	0	0	0	0	0	0	0	0	0	0	0	0	0	0	0	0	0	0	0	0	0	0	0	0	0	0	0	0	0	0	0	0	0	0	0	0	0	0
Tox21_110079_1	63-75-2	Arecoline	0	inactive	inactive	inactive	inactive	0	0	0	0	0	0	0	0	0	0	0	0	0	0	0	0	0	0	0	0	0	0	0	0	0	0	0	0	0	0	0	0	0	0	0	0	0	0	0	0	0	0
Tox21_110080_1	2609-46-3	Amiloride	0	inactive	inactive	inactive	inactive	0	0	0	0	0	0	0	0	0	0	0	0	0	0	0	0	0	0	0	0	0	0	0	0	0	0	0	0	0	0	0	0	0	0	0	0	0	0	0	0	0	0
Tox21_110081_1	60-32-2	6-Aminocaproic acid	0	inactive	inactive	inactive	inactive	0	0	0	0	0	0	0	0	0	0	0	0	0	0	0	0	0	0	0	0	0	0	0	0	0	0	0	0	0	0	0	0	0	0	0	0	0	0	0	0	0	0
Tox21_110082_1	315-30-0	Allopurinol	0	inactive	inactive	inactive	inactive	0	0	0	0	0	0	0	0	0	0	0	0	0	0	0	0	0	0	0	0	0	0	0	0	0	0	0	0	0	0	0	0	0	0	0	0	0	0	0	0	0	0
Tox21_110083_1	1951-25-3	Amiodarone	1	cv_26	cv_26	cv_16	cv_16	0	0	0.672593	0.803226	0.866119	0.880172	0	0.918441	1.04076	1.07362	1.0917	1.11659	0	1.02623	1.24638	1.37235	1.42485	1.6118	0	0.787645	0.912581	0.995555	1.04022	1.07902	0.822522	0.615584	0.238114	0.107079	0.0264165	0.526531	0.179782	0.0795812	0.054214	0.0439724	0.722569	0.494857	0.377476	0.315433	0.308931	0.572285	0.275615	0.176209
Tox21_110084_1	13655-52-2	Alprenolol	0	inactive	inactive	inactive	inactive	0	0	0	0	0	0	0	0	0	0	0	0	0	0	0	0	0	0	0	0	0	0	0	0	0	0	0	0	0	0	0	0	0	0	0	0	0	0	0	0	0	0
Tox21_110085_1	645-05-6	Hexamethylmelamine	0	inactive	inactive	inactive	inactive	0	0	0	0	0	0	0	0	0	0	0	0	0	0	0	0	0	0	0	0	0	0	0	0	0	0	0	0	0	0	0	0	0	0	0	0	0	0	0	0	0	0
Tox21_110086_1	72432-10-1	Aniracetam	0	inactive	inactive	inconclusive	inactive	0	0	0	0	0	0	0	0	0	0	0	0	0	0	1.05785	0.960024	1.035	0.964673	0	0	0	0	0	0	0	0	0	0	0	0	0	0	0	0	0.788441	0.575573	0.126607	0.110604	0.126906	0	0	0
Tox21_110087_1	59-96-1	Phenoxybenzamine	1	cv_56	cv_26	cv_56	inactive	0	0	0	0	0.602363	0.659515	0	0.703904	0.831673	0.870351	0.935827	0.927199	0	0	0	0	0.596674	0.550223	0	0	0	0	0	0	1.55771	1.37766	1.16315	0.875516	0.121211	0.549139	0.231154	0.127882	0.0911841	0.015909	1.55535	1.37535	1.16081	0.872893	0.103032	0	0	0
Tox21_110088_1	28395-03-1	Bumetanide	1	inactive	inactive	cv_16	inactive	0	0	0	0	0	0	0	0	0	0	0	0	0.742156	0.768315	0.724292	0.618447	0.545649	0.486874	0	0	0	0	0	0	0	0	0	0	0	0	0	0	0	0	0.323384	0.349369	0.322222	0.211693	0.137266	0	0	0
Tox21_110089_1	64706-54-3	Bepridil	1	cv_16	cv_26	cv_16	cv_16	0	1.36344	1.51479	1.58371	1.6027	1.55828	0	1.46655	1.70045	1.43237	1.59143	1.59191	0	1.29041	1.6167	1.72423	1.78817	1.82706	0	1.30906	1.39499	1.43535	1.42587	1.45615	0.536306	0.203323	0.0883792	0.0524868	0.0742061	0.562078	0.256734	0.249427	0.20329	0.000797668	0.649647	0.39752	0.204637	0.119645	0.0642835	0.509353	0.129907	0.0603162
Tox21_110090_1	1134-47-0	Baclofen	0	inactive	inactive	inactive	inactive	0	0	0	0	0	0	0	0	0	0	0	0	0	0	0	0	0	0	0	0	0	0	0	0	0	0	0	0	0	0	0	0	0	0	0	0	0	0	0	0	0	0
Tox21_110091_1	63659-18-7	Betaxolol	0	inactive	inactive	inactive	inactive	0	0	0	0	0	0	0	0	0	0	0	0	0	0	0	0	0	0	0	0	0	0	0	0	0	0	0	0	0	0	0	0	0	0	0	0	0	0	0	0	0	0
Tox21_110092_1	36505-84-7	Buspirone	0	inactive	inconclusive	inactive	inactive	0	0	0	0	0	0	0	0.69924	0.728433	0	0	0.728404	0	0	0	0	0	0	0	0	0	0	0	0	0	0	0	0	0	1.09708	0.914579	1.1547	1.73205	1.41421	0	0	0	0	0	0	0	0
Tox21_110093_1	80-77-3	Chlormezanone	0	inactive	inactive	inactive	inactive	0	0	0	0	0	0	0	0	0	0	0	0	0	0	0	0	0	0	0	0	0	0	0	0	0	0	0	0	0	0	0	0	0	0	0	0	0	0	0	0	0	0
Tox21_110095_1	59939-16-1	Cirazoline	0	inactive	inactive	inactive	inactive	0	0	0	0	0	0	0	0	0	0	0	0	0	0	0	0	0	0	0	0	0	0	0	0	0	0	0	0	0	0	0	0	0	0	0	0	0	0	0	0	0	0
Tox21_110096_1	305-03-3	Chlorambucil	1	inactive	cv_56	inactive	inactive	0	0	0	0	0	0	0	0	0	0	0.951457	1.09014	0	0	0	0	0	0	0	0	0	0	0	0	0	0	0	0	0	1.58429	1.40373	1.18945	0.904835	0.247164	0	0	0	0	0	0	0	0
Tox21_110097_1	154-93-8	Carmustine	0	inactive	inactive	inconclusive	inactive	0	0	0	0	0	0	0	0	0	0	0	0	0	1.52763	1.4233	1.39682	0	0	0	0	0	0	0	0	0	0	0	0	0	0	0	0	0	0	1.11652	0.934774	1.15586	1.73205	0	0	0	0
Tox21_110098_1	73963-72-1	Cilostazol	1	inactive	cv_36	inactive	inactive	0	0	0	0	0	0	0	0	0.790402	0.84165	0.88685	0.867167	0	0	0	0	0	0	0	0	0	0	0	0	0	0	0	0	0	0.784954	0.571421	0.109386	0.0601944	0.0369455	0	0	0	0	0	0	0	0
Tox21_110099_1	69-22-7	Caffeine, citrated	0	inactive	inactive	inconclusive	inactive	0	0	0	0	0	0	0	0	0	0	0	0	0.708968	0	0	0	0	0	0	0	0	0	0	0	0	0	0	0	0	0	0	0	0	0	2.44949	0	0	0	0	0	0	0
Tox21_110100_1	6055-19-2	Cyclophosphamide monohydrate	0	inactive	inactive	inactive	inactive	0	0	0	0	0	0	0	0	0	0	0	0	0	0	0	0	0	0	0	0	0	0	0	0	0	0	0	0	0	0	0	0	0	0	0	0	0	0	0	0	0	0
Tox21_110101_1	490-46-0	(-)-Epicatechin	0	inactive	inactive	inactive	inactive	0	0	0	0	0	0	0	0	0	0	0	0	0	0	0	0	0	0	0	0	0	0	0	0	0	0	0	0	0	0	0	0	0	0	0	0	0	0	0	0	0	0
Tox21_110102_1	94-20-2	Chlorpropamide	0	inactive	inactive	inactive	inactive	0	0	0	0	0	0	0	0	0	0	0	0	0	0	0	0	0	0	0	0	0	0	0	0	0	0	0	0	0	0	0	0	0	0	0	0	0	0	0	0	0	0
Tox21_110103_1	53-19-0	o,p'-DDD	1	inactive	cv_36	inactive	inactive	0	0	0	0	0	0	0	0	0.741195	0.754633	0.767736	0.714767	0	0	0	0	0	0	0	0	0	0	0	0	0	0	0	0	0	0.778039	0.563151	0.0629216	0.0762943	0.105185	0	0	0	0	0	0	0	0
Tox21_110104_1	298-46-4	Carbamazepine	0	inactive	inactive	inactive	inactive	0	0	0	0	0	0	0	0	0	0	0	0	0	0	0	0	0	0	0	0	0	0	0	0	0	0	0	0	0	0	0	0	0	0	0	0	0	0	0	0	0	0
Tox21_110105_1	95-25-0	Chlorzoxazone	0	inactive	inactive	inactive	inactive	0	0	0	0	0	0	0	0	0	0	0	0	0	0	0	0	0	0	0	0	0	0	0	0	0	0	0	0	0	0	0	0	0	0	0	0	0	0	0	0	0	0
Tox21_110106_1	51481-61-9	Cimetidine	0	inactive	inactive	inactive	inactive	0	0	0	0	0	0	0	0	0	0	0	0	0	0	0	0	0	0	0	0	0	0	0	0	0	0	0	0	0	0	0	0	0	0	0	0	0	0	0	0	0	0
Tox21_110107_1	58-94-6	Chlorothiazide	0	inactive	inactive	inactive	inactive	0	0	0	0	0	0	0	0	0	0	0	0	0	0	0	0	0	0	0	0	0	0	0	0	0	0	0	0	0	0	0	0	0	0	0	0	0	0	0	0	0	0
Tox21_110108_1	1163-36-6	Clemizole hydrochloride	1	inactive	cv_16	inactive	inconclusive	0	0	0	0	0	0	0	0.869644	0.938635	0.988379	0.995237	0.994028	0	0	0	0	0	0	0	0.721467	0.721722	0	0	0	0	0	0	0	0	0.510236	0.13288	0.0676401	0.00936372	0.00218941	0	0	0	0	0	1.54919	1.36931	2
Tox21_110109_1	298-57-7	Cinnarizine	1	inactive	cv_36	inconclusive	inactive	0	0	0	0	0	0	0	0	0.726344	0.771152	0.824614	0.876473	0	0	0	0	0	0.54232	0	0	0	0	0	0	0	0	0	0	0	0.801795	0.59137	0.178213	0.142133	0.098159	2.44949	2.23607	2	1.73205	1.41421	0	0	0
Tox21_110110_1	6640-24-0	1-(3-Chlorophenyl)piperazine	0	inactive	inactive	inactive	inactive	0	0	0	0	0	0	0	0	0	0	0	0	0	0	0	0	0	0	0	0	0	0	0	0	0	0	0	0	0	0	0	0	0	0	0	0	0	0	0	0	0	0
Tox21_110111_1	23593-75-1	Clotrimazole	1	inactive	cv_36	inactive	inactive	0	0	0	0	0	0	0	0.795946	0.870475	1.53826	1.55954	1.58079	0	0	0	0	0	0	0	0	0	0	0	0	0	0	0	0	0	0.886697	0.688592	0.516797	0.0503351	0.0355533	0	0	0	0	0	0	0	0
Tox21_110112_1	129-03-3	Cyproheptadine	1	inconclusive	cv_56	cv_26	inactive	0	0	0	0	0	0.422288	0	0	0	0	0.793505	0.953534	0	0	0.712224	0.927828	1.04624	1.09955	0	0	0	0	0	0	2.44949	2.23607	2	1.73205	1.41421	1.59951	1.41864	1.20445	0.921424	0.296681	0.898338	0.701567	0.391588	0.214213	0.0946771	0	0	0
Tox21_110113_1	5786-21-0	Clozapine	1	cv_36	cv_56	cv_46	cv_16	0	0	0.614135	0.462338	0.393068	0.337333	0	0	0	0.799099	1.25602	1.28362	0	0	0	0.971055	1.15158	1.3974	0	0	0.725313	0.829174	0.851816	0.846441	0.931415	0.738062	0.445167	0.240567	0.159106	1.28326	1.10506	0.880559	0.528422	0.0474724	1.28241	1.1042	0.879635	0.527122	0.410876	0.794217	0.582425	0.150997
Tox21_110114_1	7424-00-2	Fenclonine	0	inactive	inactive	inactive	inactive	0	0	0	0	0	0	0	0	0	0	0	0	0	0	0	0	0	0	0	0	0	0	0	0	0	0	0	0	0	0	0	0	0	0	0	0	0	0	0	0	0	0
Tox21_110115_1	50-63-5	Chloroquine bis(phosphate)	1	inactive	cv_36	cv_36	inactive	0	0	0	0	0	0	0	0	0.762013	0.797237	0.803959	0.773535	0	0	0	0.606402	0.634357	0.622429	0	0	0	0	0	0	0	0	0	0	0	0.777151	0.562086	0.0541878	0.0435051	0.0591257	1.09675	0.914234	0.668259	0.0423502	0.0253943	0	0	0
Tox21_110116_1	637-07-0	Clofibrate	0	inactive	inactive	inconclusive	inactive	0	0	0	0	0	0	0	0	0	0	0	0	0	0	0	0	0	1.44149	0	0	0	0	0	0	0	0	0	0	0	0	0	0	0	0	2.44949	2.23607	2	1.73205	1.41421	0	0	0
Tox21_110117_1	303-49-1	Clomipramine	1	cv_26	cv_46	cv_26	cv_16	0	0.724256	0.940321	1.2502	1.24808	1.23948	0	0.727923	0.918169	1.06168	1.45678	1.47873	0	0	1.46133	1.67083	1.74758	1.77091	0	0.720413	0.952515	1.10002	1.17424	1.20073	0.710813	0.47985	0.309519	0.0138152	0.0148509	0.935254	0.742263	0.608045	0.460649	0.0369829	0.844558	0.640961	0.289671	0.119264	0.03865	0.664658	0.418506	0.254631
Tox21_110118_1	4205-90-7	Clonidine	0	inactive	inactive	inactive	inactive	0	0	0	0	0	0	0	0	0	0	0	0	0	0	0	0	0	0	0	0	0	0	0	0	0	0	0	0	0	0	0	0	0	0	0	0	0	0	0	0	0	0
Tox21_110119_1	68550-75-4	Cilostamide	1	inactive	cv_46	inactive	inactive	0	0	0	0	0	0	0	0.726758	0.795982	0.862365	1.24428	1.26	0	0	0	0	0	0	0	0	0	0	0	0	0	0	0	0	0	0.846934	0.643678	0.568097	0.458828	0.0271153	0	0	0	0	0	0	0	0
Tox21_110120_1	50-53-3	Chlorpromazine	1	cv_16	cv_36	cv_26	cv_16	0	0.674926	1.00398	1.08689	1.15785	1.13669	0	0.872823	0.98581	1.38253	1.40264	1.43863	0	0.651222	1.54104	1.79644	1.87471	1.90913	0	0.83051	1.32739	1.4165	1.22481	1.21289	0.642593	0.38744	0.163797	0.0891533	0.0370827	0.75133	0.530737	0.392014	0.0686623	0.0608656	0.833646	0.628439	0.329767	0.131322	0.0567335	0.676957	0.435283	0.238787
Tox21_110121_1	28657-80-9	Cinoxacin	0	inactive	inactive	inactive	inactive	0	0	0	0	0	0	0	0	0	0	0	0	0	0	0	0	0	0	0	0	0	0	0	0	0	0	0	0	0	0	0	0	0	0	0	0	0	0	0	0	0	0
Tox21_110122_1	78-44-4	Carisoprodol	0	inactive	inactive	inactive	inactive	0	0	0	0	0	0	0	0	0	0	0	0	0	0	0	0	0	0	0	0	0	0	0	0	0	0	0	0	0	0	0	0	0	0	0	0	0	0	0	0	0	0
Tox21_110123_1	3685-84-5	Meclofenoxate hydrochloride	0	inactive	inactive	inactive	inactive	0	0	0	0	0	0	0	0	0	0	0	0	0	0	0	0	0	0	0	0	0	0	0	0	0	0	0	0	0	0	0	0	0	0	0	0	0	0	0	0	0	0
Tox21_110124_1	2259-96-3	Cyclothiazide	0	inactive	inactive	inactive	inactive	0	0	0	0	0	0	0	0	0	0	0	0	0	0	0	0	0	0	0	0	0	0	0	0	0	0	0	0	0	0	0	0	0	0	0	0	0	0	0	0	0	0
Tox21_110125_1	67469-78-7	GBR 12909 dihydrochloride	1	cv_26	cv_26	cv_16	cv_16	0	0.866424	0.912722	1.28085	1.41391	1.42439	0	1.43447	1.71871	1.70818	1.72225	1.71876	0	1.17739	1.5683	1.71401	1.73603	1.76859	0	1.02644	1.35853	1.39966	1.41101	1.19081	0.780449	0.566039	0.450946	0.181346	0.0177505	0.554503	0.242014	0.01423	0.0171403	0.00580062	0.666082	0.420467	0.190442	0.0647534	0.0539511	0.616626	0.348891	0.220389
Tox21_110126_1	34368-04-2	Dobutamine	0	inactive	inactive	inactive	inactive	0	0	0	0	0	0	0	0	0	0	0	0	0	0	0	0	0	0	0	0	0	0	0	0	0	0	0	0	0	0	0	0	0	0	0	0	0	0	0	0	0	0
Tox21_110127_1	58-73-1	Diphenhydramine	0	inactive	inactive	inactive	inactive	0	0	0	0	0	0	0	0	0	0	0	0	0	0	0	0	0	0	0	0	0	0	0	0	0	0	0	0	0	0	0	0	0	0	0	0	0	0	0	0	0	0
Tox21_110129_1	58-28-6	Desipramine hydrochloride	1	cv_56	cv_36	cv_26	cv_36	0	0	0	0	0.544382	0.660302	0	0	0.794411	0.889425	0.965186	1.00907	0	0	1.02596	1.27605	1.46014	1.51808	0	0	0	0.803351	0.888381	0.990028	1.58491	1.40434	1.19006	0.905518	0.249378	0.821971	0.614944	0.2367	0.153482	0.0795758	0.941739	0.749347	0.460975	0.279623	0.0973374	1.13914	0.958165	0.718862
Tox21_110130_1	1229-29-4	Doxepin hydrochloride	1	inactive	inactive	cv_56	inactive	0	0	0	0	0	0	0	0	0	0	0	0	0	0	0	0	0.681556	0.780102	0	0	0	0	0	0	0	0	0	0	0	0	0	0	0	0	1.57134	1.39104	1.17666	0.890616	0.195951	0	0	0
Tox21_110131_1	67-43-6	Pentetic acid	0	inactive	inactive	inconclusive	inactive	0	0	0	0	0	0	0	0	0	0	0	0	0	0	0.687023	0.627605	0	0.543283	0	0	0	0	0	0	0	0	0	0	0	0	0	0	0	0	1.12853	0.947213	0.706368	0.887879	1.41421	0	0	0
Tox21_110132_1	364-98-7	Diazoxide	0	inactive	inactive	inactive	inactive	0	0	0	0	0	0	0	0	0	0	0	0	0	0	0	0	0	0	0	0	0	0	0	0	0	0	0	0	0	0	0	0	0	0	0	0	0	0	0	0	0	0
Tox21_110133_1	58-32-2	Dipyridamole	1	cv_16	cv_16	cv_16	inactive	1.47946	1.54344	1.54262	1.39357	1.29387	1.30133	0	0.940509	0.931896	0.947593	0.97112	0.969021	1.88356	1.88217	1.79668	1.714	1.64255	1.57991	0	0	0	0	0	0	0.263425	0.295074	0.297594	0.138577	0.0127967	0.492291	0.0451722	0.0480271	0.0333581	0.00382879	0.285539	0.284965	0.221338	0.158356	0.104373	0	0	0
Tox21_110134_1	2078-54-8	Propofol	0	inactive	inactive	inactive	inactive	0	0	0	0	0	0	0	0	0	0	0	0	0	0	0	0	0	0	0	0	0	0	0	0	0	0	0	0	0	0	0	0	0	0	0	0	0	0	0	0	0	0
Tox21_110135_1	304-84-7	Ethamivan	0	inactive	inactive	inactive	inactive	0	0	0	0	0	0	0	0	0	0	0	0	0	0	0	0	0	0	0	0	0	0	0	0	0	0	0	0	0	0	0	0	0	0	0	0	0	0	0	0	0	0
Tox21_110137_1	77671-31-9	Enoximone	0	inactive	inactive	inactive	inactive	0	0	0	0	0	0	0	0	0	0	0	0	0	0	0	0	0	0	0	0	0	0	0	0	0	0	0	0	0	0	0	0	0	0	0	0	0	0	0	0	0	0
Tox21_110138_1	116-38-1	Edrophonium chloride	0	inactive	inactive	inactive	inactive	0	0	0	0	0	0	0	0	0	0	0	0	0	0	0	0	0	0	0	0	0	0	0	0	0	0	0	0	0	0	0	0	0	0	0	0	0	0	0	0	0	0
Tox21_110139_1	89197-32-0	Efaroxan	0	inactive	inactive	inactive	inactive	0	0	0	0	0	0	0	0	0	0	0	0	0	0	0	0	0	0	0	0	0	0	0	0	0	0	0	0	0	0	0	0	0	0	0	0	0	0	0	0	0	0
Tox21_110141_1	67-42-5	Egtazic Acid	0	inactive	inactive	inactive	inactive	0	0	0	0	0	0	0	0	0	0	0	0	0	0	0	0	0	0	0	0	0	0	0	0	0	0	0	0	0	0	0	0	0	0	0	0	0	0	0	0	0	0
Tox21_110142_1	1841-19-6	Fluspirilene	1	cv_36	cv_26	cv_16	cv_16	0	0	0.611689	0.880324	0.959611	1.13766	0	0.945784	1.35251	1.42407	1.48631	1.65953	0	2.02507	2.12306	2.21997	2.24161	2.28185	0	1.71822	1.81007	1.8372	1.85387	1.84993	0.985108	0.796279	0.52383	0.349584	0.313339	0.739652	0.516302	0.333035	0.302306	0.285852	0.545855	0.2243	0.149125	0.0734013	0.0658218	0.507189	0.122336	0.045534
Tox21_110143_1	80288-49-9	Furafylline	0	inactive	inactive	inactive	inactive	0	0	0	0	0	0	0	0	0	0	0	0	0	0	0	0	0	0	0	0	0	0	0	0	0	0	0	0	0	0	0	0	0	0	0	0	0	0	0	0	0	0
Tox21_110144_1	54910-89-3	Fluoxetine	1	cv_16	cv_26	cv_26	cv_16	0	0.953176	0.94035	1.08136	1.11607	1.09338	0	0.97026	1.5524	1.4496	1.46215	1.44914	0	0.957238	1.58288	1.82803	1.92309	1.9768	0	0.791834	1.09186	1.40524	1.43958	1.45788	0.536181	0.203037	0.183789	0.0443657	0.0400779	0.646988	0.393737	0.124801	0.0177087	0.0219613	0.814613	0.606385	0.351125	0.170914	0.0883164	0.75256	0.532247	0.335627
Tox21_110145_1	25451-15-4	Felbamate	0	inactive	inactive	inactive	inactive	0	0	0	0	0	0	0	0	0	0	0	0	0	0	0	0	0	0	0	0	0	0	0	0	0	0	0	0	0	0	0	0	0	0	0	0	0	0	0	0	0	0
Tox21_110146_1	69-23-8	Fluphenazine	1	cv_16	cv_26	cv_16	cv_16	0	0.633144	0.947918	1.06256	1.09634	1.07747	0	0.926749	1.01042	1.08221	1.16201	1.17295	0	1.25991	1.45423	1.47799	1.54552	1.72546	0	0.95438	1.1811	1.21704	1.15447	1.19775	0.640353	0.384206	0.157514	0.0426077	0.0334584	0.558501	0.249868	0.183039	0.118871	0.0190964	0.652183	0.401108	0.317331	0.315662	0.295552	0.547181	0.227088	0.0649118
Tox21_110147_1	49562-28-9	Fenofibrate	1	inactive	cv_16	inactive	inactive	0	0	0	0	0	0	0	1.43704	1.45225	1.45014	1.43596	1.41991	0	0	0	0	0	0	0	0	0	0	0	0	0	0	0	0	0	0.49102	0.0309107	0.0354898	0.0361095	0.0271383	0	0	0	0	0	0	0	0
Tox21_110148_1	78755-81-4	Flumazenil	0	inactive	inactive	inactive	inactive	0	0	0	0	0	0	0	0	0	0	0	0	0	0	0	0	0	0	0	0	0	0	0	0	0	0	0	0	0	0	0	0	0	0	0	0	0	0	0	0	0	0
Tox21_110150_1	51-21-8	5-Fluorouracil	0	inactive	inactive	inactive	inactive	0	0	0	0	0	0	0	0	0	0	0	0	0	0	0	0	0	0	0	0	0	0	0	0	0	0	0	0	0	0	0	0	0	0	0	0	0	0	0	0	0	0
Tox21_110151_1	54143-55-4	Flecainide	0	inactive	inconclusive	inactive	inactive	0	0	0	0	0	0	0	0	0.703144	0	0	0.779655	0	0	0	0	0	0	0	0	0	0	0	0	0	0	0	0	0	1.5625	1.38237	1.1679	1.73205	1.41421	0	0	0	0	0	0	0	0
Tox21_110152_1	67227-56-9	Fenoldopam	0	inactive	inactive	inactive	inactive	0	0	0	0	0	0	0	0	0	0	0	0	0	0	0	0	0	0	0	0	0	0	0	0	0	0	0	0	0	0	0	0	0	0	0	0	0	0	0	0	0	0
Tox21_110153_1	76824-35-6	Famotidine	0	inactive	inactive	inactive	inactive	0	0	0	0	0	0	0	0	0	0	0	0	0	0	0	0	0	0	0	0	0	0	0	0	0	0	0	0	0	0	0	0	0	0	0	0	0	0	0	0	0	0
Tox21_110154_1	13311-84-7	Flutamide	1	inactive	cv_26	inactive	inactive	0	0	0	0	0	0	0	1.31518	1.34649	1.55073	1.5607	1.56868	0	0	0	0	0	0	0	0	0	0	0	0	0	0	0	0	0	0.574056	0.278794	0.222756	0.021267	0.0133568	0	0	0	0	0	0	0	0
Tox21_110155_1	72509-76-3	Felodipine	1	inactive	cv_26	inactive	cv_26	0	0	0	0	0	0	1.75731	0.709771	0.804717	0.820308	0.888189	0.890893	0	0	0	0	0	0	1.86399	1.32616	1.28018	0.959201	0.875629	0.787117	0	0	0	0	0	1.45909	0.191549	0.119762	0.103582	0.00505433	0	0	0	0	0	1.17524	0.60297	0.621056
Tox21_110156_1	29094-61-9	Glipizide	0	inactive	inactive	inconclusive	inactive	0	0	0	0	0	0	0	0	0	0	0	0	0	0	0.671401	0.614805	0	0	0	0	0	0	0	0	0	0	0	0	0	0	0	0	0	0	1.5574	1.37737	1.16285	1.73205	0	0	0	0
Tox21_110157_1	60142-96-3	Gabapentin	0	inactive	inactive	inactive	inactive	0	0	0	0	0	0	0	0	0	0	0	0	0	0	0	0	0	0	0	0	0	0	0	0	0	0	0	0	0	0	0	0	0	0	0	0	0	0	0	0	0	0
Tox21_110158_1	10238-21-8	Glybenclamide	0	inactive	inconclusive	inactive	inconclusive	0	0	0	0	0	0	0.858513	0	0	0	0	0.696017	0	0	0	0	0	0	0.790337	0	0	0	0	0	0	0	0	0	0	1.60506	2.23607	2	1.73205	1.41421	0	0	0	0	0	2.44949	0	0
Tox21_110159_1	29520-14-7	Guanfacine hydrochloride	0	inactive	inactive	inactive	inactive	0	0	0	0	0	0	0	0	0	0	0	0	0	0	0	0	0	0	0	0	0	0	0	0	0	0	0	0	0	0	0	0	0	0	0	0	0	0	0	0	0	0
Tox21_110160_1	82410-32-0	Ganciclovir	0	inactive	inactive	inactive	inactive	0	0	0	0	0	0	0	0	0	0	0	0	0	0	0	0	0	0	0	0	0	0	0	0	0	0	0	0	0	0	0	0	0	0	0	0	0	0	0	0	0	0
Tox21_110161_1	446-72-0	Genistein	1	inactive	cv_16	inactive	inactive	0	0	0	0	0	0	0	1.2697	1.23192	1.21291	1.19589	1.1988	0	0	0	0	0	0	0	0	0	0	0	0	0	0	0	0	0	0.496659	0.0760951	0.040785	0.0224868	0.00507605	0	0	0	0	0	0	0	0
Tox21_110162_1	52-86-8	Haloperidol	1	inactive	inconclusive	cv_26	inactive	0	0	0	0	0	0	0	1.58211	1.83273	1.38448	1.34695	1.31475	0	0	0.615875	0.876932	0.994134	1.07144	0	0	0	0	0	0	0	0	0	0	0	0.801834	0.591416	0.697853	0.0843051	0.0549827	0.934406	0.741336	0.449785	0.244155	0.138318	0	0	0
Tox21_110163_1	304-20-1	Hydralazine hydrochloride	0	inactive	inactive	inactive	inactive	0	0	0	0	0	0	0	0	0	0	0	0	0	0	0	0	0	0	0	0	0	0	0	0	0	0	0	0	0	0	0	0	0	0	0	0	0	0	0	0	0	0
Tox21_110164_1	118909-22-1	Hydroxytacrine maleate	0	inactive	inactive	inactive	inactive	0	0	0	0	0	0	0	0	0	0	0	0	0	0	0	0	0	0	0	0	0	0	0	0	0	0	0	0	0	0	0	0	0	0	0	0	0	0	0	0	0	0
Tox21_110165_1	58-93-5	Hydrochlorothiazide	0	inactive	inactive	inactive	inactive	0	0	0	0	0	0	0	0	0	0	0	0	0	0	0	0	0	0	0	0	0	0	0	0	0	0	0	0	0	0	0	0	0	0	0	0	0	0	0	0	0	0
Tox21_110166_1	51-45-6	Histamine	0	inactive	inactive	inactive	inactive	0	0	0	0	0	0	0	0	0	0	0	0	0	0	0	0	0	0	0	0	0	0	0	0	0	0	0	0	0	0	0	0	0	0	0	0	0	0	0	0	0	0
Tox21_110167_1	51-61-6	Dopamine	0	inactive	inactive	inactive	inactive	0	0	0	0	0	0	0	0	0	0	0	0	0	0	0	0	0	0	0	0	0	0	0	0	0	0	0	0	0	0	0	0	0	0	0	0	0	0	0	0	0	0
Tox21_110168_1	127-07-1	Hydroxyurea	0	inactive	inactive	inactive	inactive	0	0	0	0	0	0	0	0	0	0	0	0	0	0	0	0	0	0	0	0	0	0	0	0	0	0	0	0	0	0	0	0	0	0	0	0	0	0	0	0	0	0
Tox21_110169_1	123-31-9	Hydroquinone	0	inactive	inactive	inactive	inactive	0	0	0	0	0	0	0	0	0	0	0	0	0	0	0	0	0	0	0	0	0	0	0	0	0	0	0	0	0	0	0	0	0	0	0	0	0	0	0	0	0	0
Tox21_110170_1	15687-27-1	Ibuprofen	0	inactive	inactive	inactive	inactive	0	0	0	0	0	0	0	0	0	0	0	0	0	0	0	0	0	0	0	0	0	0	0	0	0	0	0	0	0	0	0	0	0	0	0	0	0	0	0	0	0	0
Tox21_110172_1	7683-59-2	Isoproterenol	0	inactive	inactive	inactive	inactive	0	0	0	0	0	0	0	0	0	0	0	0	0	0	0	0	0	0	0	0	0	0	0	0	0	0	0	0	0	0	0	0	0	0	0	0	0	0	0	0	0	0
Tox21_110173_1	79944-58-4	Idazoxan	1	cv_56	no_cv	inconclusive	inconclusive	0	0	0	0.507675	0.728744	1.06668	0	0	0.779282	0.865054	0.960772	1.2944	0	0	0	0	0	0.493619	0	0	0	0.708908	0	0.753123	1.46079	1.28219	1.06594	0.763994	0.593846	1.08442	0.901375	0.653182	0.604323	0.556585	2.44949	2.23607	2	1.73205	1.41421	1.55372	1.37375	1.15919
Tox21_110174_1	50-49-7	Imipramine	1	inactive	cv_56	cv_26	inactive	0	0	0	0	0	0	0	0	0	0	0.752218	0.829692	0	0	0.754629	0.925444	0.91754	1.00565	0	0	0	0	0	0	0	0	0	0	0	1.56221	1.38208	1.16762	0.880515	0.149981	0.830316	0.6246	0.257371	0.130077	0.160403	0	0	0
Tox21_110175_1	81167-16-0	Imiloxan	0	inactive	inconclusive	inactive	inactive	0	0	0	0	0	0	0	0	0	0	0	0.717396	0	0	0	0	0	0	0	0	0	0	0	0	0	0	0	0	0	2.44949	2.23607	2	1.73205	1.41421	0	0	0	0	0	0	0	0
Tox21_110176_1	34580-13-7	Ketotifen	1	inactive	cv_56	inactive	inactive	0	0	0	0	0	0	0	0	0	0	0.714773	0.740131	0	0	0	0	0	0	0	0	0	0	0	0	0	0	0	0	0	1.55069	1.37078	1.15619	0.867699	0.0507824	0	0	0	0	0	0	0	0
Tox21_110177_1	105431-72-9	Linopirdine	0	inactive	inactive	inactive	inactive	0	0	0	0	0	0	0	0	0	0	0	0	0	0	0	0	0	0	0	0	0	0	0	0	0	0	0	0	0	0	0	0	0	0	0	0	0	0	0	0	0	0
Tox21_110178_1	68767-14-6	Loxoprofen	0	inactive	inactive	inactive	inactive	0	0	0	0	0	0	0	0	0	0	0	0	0	0	0	0	0	0	0	0	0	0	0	0	0	0	0	0	0	0	0	0	0	0	0	0	0	0	0	0	0	0
Tox21_110179_1	84057-84-1	Lamotrigine	0	inactive	inactive	inactive	inactive	0	0	0	0	0	0	0	0	0	0	0	0	0	0	0	0	0	0	0	0	0	0	0	0	0	0	0	0	0	0	0	0	0	0	0	0	0	0	0	0	0	0
Tox21_110180_1	53179-11-6	Loperamide	1	cv_36	cv_26	cv_16	cv_26	0	0	0	0.931051	1.07655	1.10537	0	1.38178	1.80909	1.80835	1.80199	1.80701	0	0.998856	1.54778	1.63382	1.66252	1.76963	0	0	0.809792	0.912494	0.87511	1.08706	1.13084	0.949599	0.709095	0.221926	0.0510529	0.601237	0.32474	0.00745908	0.00782926	0.00830772	0.712256	0.481703	0.2187	0.174039	0.176891	0.865616	0.664901	0.332545
Tox21_110181_1	50264-69-2	Lonidamine	0	inactive	inactive	inactive	inactive	0	0	0	0	0	0	0	0	0	0	0	0	0	0	0	0	0	0	0	0	0	0	0	0	0	0	0	0	0	0	0	0	0	0	0	0	0	0	0	0	0	0
Tox21_110182_1	75706-12-6	Leflunomide	0	inactive	inactive	inactive	inactive	0	0	0	0	0	0	0	0	0	0	0	0	0	0	0	0	0	0	0	0	0	0	0	0	0	0	0	0	0	0	0	0	0	0	0	0	0	0	0	0	0	0
Tox21_110183_1	137-58-6	Lidocaine	0	inactive	inactive	inactive	inactive	0	0	0	0	0	0	0	0	0	0	0	0	0	0	0	0	0	0	0	0	0	0	0	0	0	0	0	0	0	0	0	0	0	0	0	0	0	0	0	0	0	0
Tox21_110184_1	103577-45-3	Lansoprazole	1	inactive	cv_26	inactive	inactive	0	0	0	0	0	0	0	1.00507	1.31497	1.54247	1.58276	1.61627	0	0	0	0	0	0	0	0	0	0	0	0	0	0	0	0	0	0.70409	0.471167	0.278836	0.0869575	0.0559346	0	0	0	0	0	0	0	0
Tox21_110185_1	79794-75-5	Loratadine	1	inconclusive	cv_26	cv_16	inconclusive	0	0	0	0	0	0.37987	0	1.2932	1.32614	1.39861	1.45031	1.4514	0.994901	0.73107	0.741408	0.821509	0.91809	0.967431	0	0.709074	0.778926	0.799705	0	0.708848	2.44949	2.23607	2	1.73205	1.41421	0.522335	0.168824	0.135759	0.0706255	0.00183973	0.297229	0.285291	0.26122	0.18933	0.0905653	0.789692	0.57706	0.681269
Tox21_110186_1	17560-51-9	Metolazone	0	inactive	inactive	inactive	inactive	0	0	0	0	0	0	0	0	0	0	0	0	0	0	0	0	0	0	0	0	0	0	0	0	0	0	0	0	0	0	0	0	0	0	0	0	0	0	0	0	0	0
Tox21_110188_1	364-62-5	Metoclopramide	0	inactive	inactive	inactive	inactive	0	0	0	0	0	0	0	0	0	0	0	0	0	0	0	0	0	0	0	0	0	0	0	0	0	0	0	0	0	0	0	0	0	0	0	0	0	0	0	0	0	0
Tox21_110189_1	31430-18-9	Nocodazole	1	inactive	cv_36	inconclusive	inactive	0	0	0	0	0	0	0	0.711424	1.72766	2.07438	2.28114	2.32396	0	0	0	0	0	2.41442	0	0	0	0	0	0	0	0	0	0	0	0.955844	0.764693	0.504875	0.281212	0.0700097	2.44949	2.23607	2	1.73205	1.41421	0	0	0
Tox21_110190_1	75438-57-2	Moxonidine	0	inactive	inactive	inactive	inactive	0	0	0	0	0	0	0	0	0	0	0	0	0	0	0	0	0	0	0	0	0	0	0	0	0	0	0	0	0	0	0	0	0	0	0	0	0	0	0	0	0	0
Tox21_110191_1	24219-97-4	Mianserin	1	inactive	inactive	cv_36	inactive	0	0	0	0	0	0	0	0	0	0	0	0	0	0	0	0.61314	0.671397	0.6736	0	0	0	0	0	0	0	0	0	0	0	0	0	0	0	0	1.10259	0.920309	0.675337	0.0990821	0.00455606	0	0	0
Tox21_110192_1	25717-80-0	Molsidomine	0	inactive	inactive	inactive	inactive	0	0	0	0	0	0	0	0	0	0	0	0	0	0	0	0	0	0	0	0	0	0	0	0	0	0	0	0	0	0	0	0	0	0	0	0	0	0	0	0	0	0
Tox21_110193_1	38304-91-5	Minoxidil	0	inactive	inactive	inactive	inactive	0	0	0	0	0	0	0	0	0	0	0	0	0	0	0	0	0	0	0	0	0	0	0	0	0	0	0	0	0	0	0	0	0	0	0	0	0	0	0	0	0	0
Tox21_110194_1	964-52-3	Moxisylyte hydrochloride	1	inactive	cv_16	inactive	inactive	0	0	0	0	0	0	0	0.918891	0.8924	0.866672	0.828331	0.797586	0	0	0	0	0	0	0	0	0	0	0	0	0	0	0	0	0	0.508985	0.128647	0.111626	0.0937955	0.059127	0	0	0	0	0	0	0	0
Tox21_110195_1	73-31-4	Melatonin	0	inactive	inactive	inactive	inactive	0	0	0	0	0	0	0	0	0	0	0	0	0	0	0	0	0	0	0	0	0	0	0	0	0	0	0	0	0	0	0	0	0	0	0	0	0	0	0	0	0	0
Tox21_110196_1	16662-46-7	Gallopamil hydrochloride	1	inactive	cv_26	cv_56	inactive	0	0	0	0	0	0	0	1.38609	1.56158	1.38085	1.35575	1.32322	0	0	0	0	0.545477	0.643598	0	0	0	0	0	0	0	0	0	0	0	0.557775	0.248456	0.280698	0.0692891	0.0554772	1.5753	1.39493	1.18058	0.894979	0.212891	0	0	0
Tox21_110197_1	70476-82-3	Mitoxantrone dihydrochloride	1	inactive	cv_36	inactive	cv_26	0	0	0	0	0	0	0	0.765634	2.23871	2.47117	2.56434	2.64426	0	0	0	0	0	0	0	0	1.0334	1.87669	1.94124	1.95168	0	0	0	0	0	0.870677	0.670613	0.357837	0.197536	0.130087	0	0	0	0	0	1.02208	0.835753	0.573909
Tox21_110198_1	60-40-2	Mecamylamine	0	inactive	inactive	inconclusive	inactive	0	0	0	0	0	0	0	0	0	0	0	0	0	0	0	0	0	1.31251	0	0	0	0	0	0	0	0	0	0	0	0	0	0	0	0	2.44949	2.23607	2	1.73205	1.41421	0	0	0
Tox21_110199_1	19982-08-2	Memantine	0	inactive	inactive	inactive	inactive	0	0	0	0	0	0	0	0	0	0	0	0	0	0	0	0	0	0	0	0	0	0	0	0	0	0	0	0	0	0	0	0	0	0	0	0	0	0	0	0	0	0
Tox21_110200_1	10262-69-8	Maprotiline	1	cv_26	cv_36	cv_26	cv_16	0	0	0.904199	1.00595	1.04079	1.03984	0	0	0.846463	1.06084	1.14618	1.17619	0	0	1.27082	1.62863	1.6914	1.73884	0	0	0.937924	1.14005	1.19688	1.2022	0.795104	0.583475	0.154416	0.0497309	0.00170737	0.862775	0.661688	0.32703	0.144152	0.0524566	0.90014	0.70357	0.394642	0.12855	0.0786694	0.835667	0.630765	0.269897
Tox21_110201_1	39562-70-4	Nitrendipine	1	inactive	cv_26	inactive	cv_26	0	0	0	0	0	0	1.89275	0.803947	0.814959	0.84487	0.890065	0.903121	0	0	0	0	0	0	1.97769	0.796519	0.808798	0.805032	0.78749	0.721772	0	0	0	0	0	1.61375	0.118682	0.107568	0.0796957	0.0243446	0	0	0	0	0	1.82271	0.0936314	0.106982
Tox21_110202_1	66085-59-4	Nimodipine	1	inactive	inconclusive	inactive	cv_26	0	0	0	0	0	0	2.13572	0.834837	0.792723	0.852202	1.22568	0.84831	0	0	0	0	0	0	2.29164	0.807431	0.804675	0.81098	0.790175	0.767603	0	0	0	0	0	1.79824	0.575558	0.606144	0.602326	0.631383	0	0	0	0	0	2.09983	0.0480296	0.0522596
Tox21_110203_1	53179-07-0	Nisoxetine	0	inactive	inactive	inactive	inactive	0	0	0	0	0	0	0	0	0	0	0	0	0	0	0	0	0	0	0	0	0	0	0	0	0	0	0	0	0	0	0	0	0	0	0	0	0	0	0	0	0	0
Tox21_110204_1	447-41-6	Nylidrin	0	inactive	inactive	inactive	inactive	0	0	0	0	0	0	0	0	0	0	0	0	0	0	0	0	0	0	0	0	0	0	0	0	0	0	0	0	0	0	0	0	0	0	0	0	0	0	0	0	0	0
Tox21_110205_1	57149-07-2	Naftopidil	1	inactive	cv_26	cv_36	inconclusive	0	0	0	0	0	0	0	0.720056	0.939902	0.945238	0.985613	0.954732	0	0	0.669742	1.00789	1.12428	1.36564	1.22701	0	0.749635	0.812902	0.743741	0.706507	0	0	0	0	0	0.552934	0.238877	0.0538218	0.0551364	0.0562838	1.08719	0.904267	0.656585	0.466688	0.405362	0.920335	0.575403	0.125944
Tox21_110206_1	4394-00-7	Niflumic acid	1	inactive	inactive	cv_36	inactive	0	0	0	0	0	0	0	0	0	0	0	0	0	0	2.07263	0	2.02119	1.95949	0	0	0	0	0	0	0	0	0	0	0	0	0	0	0	0	1.10784	0.925764	0.681669	0.872669	0.101331	0	0	0
Tox21_110207_1	51803-78-2	Nimesulide	0	inactive	inconclusive	inactive	inconclusive	0	0	0	0	0	0	0.940015	0	0	0	0	0	0	0	0	0	0	0	0.867945	0	0	0	0	0	0	0	0	0	0	2.44949	0	0	0	0	0	0	0	0	0	2.44949	0	0
Tox21_110208_1	51-12-7	Nialamide	0	inactive	inactive	inactive	inactive	0	0	0	0	0	0	0	0	0	0	0	0	0	0	0	0	0	0	0	0	0	0	0	0	0	0	0	0	0	0	0	0	0	0	0	0	0	0	0	0	0	0
Tox21_110209_1	50-65-7	Niclosamide	1	cv_56	cv_36	cv_46	cv_36	0	0	0	0	0.473712	0.694769	0	0	1.52786	1.84686	1.98131	2.03206	0	0	0	1.3265	1.73524	1.8732	0	0	0	1.59872	1.82043	1.52639	1.67322	1.49062	1.27647	0.999898	0.471212	0.922556	0.728339	0.431286	0.21163	0.0833567	1.29764	1.11953	0.896025	0.549921	0.226256	1.1964	1.01695	0.784754
Tox21_110211_1	55985-32-5	Nicardipine	1	inactive	cv_26	inactive	cv_26	0	0	0	0	0	0	1.8609	1.31706	1.32345	1.35048	1.37925	1.39595	0	0	0	0	0	0	1.81768	1.29717	1.30765	1.28413	0.925017	0.832031	0	0	0	0	0	0.68361	0.0829729	0.0764282	0.0548958	0.0283544	0	0	0	0	0	0.964657	0.482196	0.557248
Tox21_110212_1	21829-25-4	Nifedipine	0	inactive	inconclusive	inactive	inconclusive	0	0	0	0	0	0	0.739316	0	0	0	0	0	0	0	0	0	0	0	0.815274	1.21766	0.781777	0	0	0	0	0	0	0	0	2.44949	0	0	0	0	0	0	0	0	0	1.39167	1.63814	2
Tox21_110213_1	63612-50-0	Nilutamide	1	inactive	cv_56	inactive	inactive	0	0	0	0	0	0	0	0	0	0	0.713766	0.70846	0	0	0	0	0	0	0	0	0	0	0	0	0	0	0	0	0	1.54926	1.36937	1.15477	0.8661	0.0107246	0	0	0	0	0	0	0	0
Tox21_110214_1	42471-28-3	Nimustine	0	inactive	inactive	inactive	inactive	0	0	0	0	0	0	0	0	0	0	0	0	0	0	0	0	0	0	0	0	0	0	0	0	0	0	0	0	0	0	0	0	0	0	0	0	0	0	0	0	0	0
Tox21_110215_1	104-14-3	Octopamine	0	inactive	inactive	inactive	inactive	0	0	0	0	0	0	0	0	0	0	0	0	0	0	0	0	0	0	0	0	0	0	0	0	0	0	0	0	0	0	0	0	0	0	0	0	0	0	0	0	0	0
Tox21_110216_1	14698-29-4	Oxolinic acid	0	inactive	inactive	inactive	inactive	0	0	0	0	0	0	0	0	0	0	0	0	0	0	0	0	0	0	0	0	0	0	0	0	0	0	0	0	0	0	0	0	0	0	0	0	0	0	0	0	0	0
Tox21_110217_1	1491-59-4	Oxymetazoline	0	inactive	inactive	inactive	inactive	0	0	0	0	0	0	0	0	0	0	0	0	0	0	0	0	0	0	0	0	0	0	0	0	0	0	0	0	0	0	0	0	0	0	0	0	0	0	0	0	0	0
Tox21_110219_1	60607-34-3	Oxatomide	1	inactive	cv_16	cv_36	cv_16	0	0	0	0	0	0	0	1.30191	1.38167	1.41094	1.46063	1.45826	0	0.794681	1.05831	1.20358	1.58673	1.65802	0	0.844228	0.930862	0.984831	1.01911	1.07196	0	0	0	0	0	0.515542	0.149604	0.0906888	0.0656729	0.00399668	0.962623	0.772039	0.621591	0.4772	0.118646	0.542187	0.216441	0.151131
Tox21_110220_1	75444-65-4	Pirenperone	1	inactive	cv_16	inactive	inactive	0	0	0	0	0	0	0	1.84368	1.88309	1.83574	1.73244	1.78386	0	0	0	0	0	0	0	0	0	0	0	0	0	0	0	0	0	0.510379	0.133357	0.151342	0.120723	0.085097	0	0	0	0	0	0	0	0
Tox21_110221_1	13523-86-9	Pindolol	0	inactive	inactive	inactive	inactive	0	0	0	0	0	0	0	0	0	0	0	0	0	0	0	0	0	0	0	0	0	0	0	0	0	0	0	0	0	0	0	0	0	0	0	0	0	0	0	0	0	0
Tox21_110222_1	544-31-0	Palmitoylethanolamide	1	inactive	inactive	cv_16	inactive	0	0	0	0	0	0	0	0	0	0	0	0	0.780163	1.63571	1.64596	1.56471	1.47782	1.40521	0	0	0	0	0	0	0	0	0	0	0	0	0	0	0	0	0.475358	0.234376	0.247623	0.1908	0.122359	0	0	0
Tox21_110223_1	6493-05-6	Pentoxifylline	0	inactive	inactive	inactive	inactive	0	0	0	0	0	0	0	0	0	0	0	0	0	0	0	0	0	0	0	0	0	0	0	0	0	0	0	0	0	0	0	0	0	0	0	0	0	0	0	0	0	0
Tox21_110224_1	2062-78-4	Pimozide	1	inactive	cv_26	cv_56	inactive	0	0	0	0	0	0	0	0.907035	1.27079	1.34137	1.32718	1.35109	0	0	0	0	0.597003	0.773843	0	0	0	0	0	0	0	0	0	0	0	0.61283	0.343036	0.0839478	0.0289425	0.0407946	1.62114	1.43979	1.22568	0.944749	0.355965	0	0	0
Tox21_110225_1	53179-13-8	Pirfenidone	0	inactive	inactive	inactive	inactive	0	0	0	0	0	0	0	0	0	0	0	0	0	0	0	0	0	0	0	0	0	0	0	0	0	0	0	0	0	0	0	0	0	0	0	0	0	0	0	0	0	0
Tox21_110226_1	61-25-6	Papaverine hydrochloride	1	inactive	cv_16	inconclusive	cv_26	0	0	0	0	0	0	0.765302	1.59099	1.67944	1.79774	1.81644	1.8398	0	0	0	0	0	0.515979	0	1.34244	1.27857	0.91641	0.854873	0.705323	0	0	0	0	0	0.502672	0.230422	0.15551	0.0493924	0.0385961	2.44949	2.23607	2	1.73205	1.41421	0.876424	0.67708	0.701729
Tox21_110227_1	60-87-7	Promethazine	1	inactive	cv_36	cv_36	inconclusive	0	0	0	0	0	0	0	0.76996	0.847079	1.48166	1.5044	1.52662	0	0	0.739307	1.28217	1.39244	1.40127	0	0	0	0.741509	0.699542	0	0	0	0	0	0	0.874948	0.675421	0.506995	0.0534069	0.0373177	0.982848	0.793852	0.520677	0.15229	0.0149734	1.55332	1.37336	1.1588
Tox21_110228_1	54063-53-5	Propafenone	1	inactive	cv_16	cv_26	inactive	0	0	0	0	0	0	0	2.06229	2.06451	2.0571	2.07626	2.06565	0	0	0.74537	0.983136	1.07122	1.12984	0	0	0	0	0	0	0	0	0	0	0	0.490213	0.0163839	0.0183772	0.0223199	0.0174218	0.888922	0.691078	0.375335	0.182276	0.103488	0	0	0
Tox21_110229_1	7491-74-9	Piracetam	0	inactive	inactive	inactive	inactive	0	0	0	0	0	0	0	0	0	0	0	0	0	0	0	0	0	0	0	0	0	0	0	0	0	0	0	0	0	0	0	0	0	0	0	0	0	0	0	0	0	0
Tox21_110230_1	91-84-9	Pyrilamine	0	inactive	inactive	inactive	inactive	0	0	0	0	0	0	0	0	0	0	0	0	0	0	0	0	0	0	0	0	0	0	0	0	0	0	0	0	0	0	0	0	0	0	0	0	0	0	0	0	0	0
Tox21_110231_1	36322-90-4	Piroxicam	0	inactive	inactive	inactive	inactive	0	0	0	0	0	0	0	0	0	0	0	0	0	0	0	0	0	0	0	0	0	0	0	0	0	0	0	0	0	0	0	0	0	0	0	0	0	0	0	0	0	0
Tox21_110233_1	58-39-9	Perphenazine	1	cv_16	cv_36	cv_16	cv_16	0	0.803243	0.9564	1.04397	1.04006	1.0421	0	0.822918	1.05977	1.14602	1.42121	1.46878	0	1.56028	1.88908	2.00259	2.06636	2.0831	0	1.01383	1.19544	1.42556	1.43492	1.45612	0.551458	0.235897	0.103605	0.00494984	0.00366539	0.803428	0.59329	0.46091	0.367022	0.0802432	0.643141	0.388228	0.191425	0.0962479	0.027481	0.648256	0.395543	0.25307
Tox21_110235_1	53-60-1	Promazine hydrochloride	1	inactive	inconclusive	cv_26	inconclusive	0	0	0	0	0	0	0	0	0	0	0	0.698242	0	0	0.88776	1.15245	1.22163	1.3611	0	0	0	0.695098	0	0	0	0	0	0	0	2.44949	2.23607	2	1.73205	1.41421	0.92689	0.733099	0.438114	0.266763	0.237114	2.44949	2.23607	2
Tox21_110236_1	156-51-4	Phenylethylhydrazine sulfate	0	inactive	inactive	inactive	inactive	0	0	0	0	0	0	0	0	0	0	0	0	0	0	0	0	0	0	0	0	0	0	0	0	0	0	0	0	0	0	0	0	0	0	0	0	0	0	0	0	0	0
Tox21_110237_1	98-96-4	Pyrazinamide	0	inactive	inactive	inactive	inactive	0	0	0	0	0	0	0	0	0	0	0	0	0	0	0	0	0	0	0	0	0	0	0	0	0	0	0	0	0	0	0	0	0	0	0	0	0	0	0	0	0	0
Tox21_110238_1	125-33-7	Primidone	0	inactive	inactive	inactive	inactive	0	0	0	0	0	0	0	0	0	0	0	0	0	0	0	0	0	0	0	0	0	0	0	0	0	0	0	0	0	0	0	0	0	0	0	0	0	0	0	0	0	0
Tox21_110239_1	28797-61-7	Pirenzepine	0	inactive	inactive	inactive	inactive	0	0	0	0	0	0	0	0	0	0	0	0	0	0	0	0	0	0	0	0	0	0	0	0	0	0	0	0	0	0	0	0	0	0	0	0	0	0	0	0	0	0
Tox21_110240_1	7681-67-6	Propionylpromazine hydrochloride	1	inconclusive	cv_26	cv_26	inactive	0	0	0	0	0	0.356352	0	1.57241	1.39012	1.3994	1.39963	1.3743	0	0	0.777159	1.07659	1.12535	1.0931	0	0	0	0	0	0	2.44949	2.23607	2	1.73205	1.41421	0.543492	0.219263	0.0283019	0.0345974	0.0429977	0.867746	0.667306	0.336631	0.0625546	0.0569039	0	0	0
Tox21_110241_1	306-07-0	Pargyline hydrochloride	0	inactive	inactive	inactive	inactive	0	0	0	0	0	0	0	0	0	0	0	0	0	0	0	0	0	0	0	0	0	0	0	0	0	0	0	0	0	0	0	0	0	0	0	0	0	0	0	0	0	0
Tox21_110242_1	50-33-9	Phenylbutazone	0	inactive	inconclusive	inactive	inconclusive	0	0	0	0	0	0	0.877822	0	0	0	0	0	0	0	0	0	0	0	0.835766	0	0	0	0	0	0	0	0	0	0	2.44949	0	0	0	0	0	0	0	0	0	2.44949	0	0
Tox21_110244_1	1225-55-4	Protriptyline hydrochloride	1	cv_46	cv_36	cv_26	cv_26	0	0	0	0.606755	0.819922	0.905353	0	0	0.69797	0.910888	1.03608	1.10479	0	0	1.06019	1.51312	1.59273	1.65138	0	0	0.802227	0.983343	1.10162	1.18024	1.19997	1.02059	0.78878	0.387246	0.160576	0.910526	0.715077	0.411914	0.240636	0.121975	0.947528	0.755655	0.46968	0.161546	0.0976739	0.89326	0.695917	0.382888
Tox21_110245_1	3605-01-4	Piribedil	0	inactive	inactive	inactive	inactive	0	0	0	0	0	0	0	0	0	0	0	0	0	0	0	0	0	0	0	0	0	0	0	0	0	0	0	0	0	0	0	0	0	0	0	0	0	0	0	0	0	0
Tox21_110246_1	51-06-9	Procainamide	0	inactive	inactive	inactive	inactive	0	0	0	0	0	0	0	0	0	0	0	0	0	0	0	0	0	0	0	0	0	0	0	0	0	0	0	0	0	0	0	0	0	0	0	0	0	0	0	0	0	0
Tox21_110247_1	55242-55-2	Propentofylline	0	inactive	inactive	inactive	inactive	0	0	0	0	0	0	0	0	0	0	0	0	0	0	0	0	0	0	0	0	0	0	0	0	0	0	0	0	0	0	0	0	0	0	0	0	0	0	0	0	0	0
Tox21_110248_1	51-05-8	Procaine hydrochloride	0	inactive	inactive	inactive	inactive	0	0	0	0	0	0	0	0	0	0	0	0	0	0	0	0	0	0	0	0	0	0	0	0	0	0	0	0	0	0	0	0	0	0	0	0	0	0	0	0	0	0
Tox21_110249_1	5786-68-5	Quipazine maleate	1	inactive	inactive	cv_36	inactive	0	0	0	0	0	0	0	0	0	0	0	0	0	0	0	0.581696	0.689979	0.737676	0	0	0	0	0	0	0	0	0	0	0	0	0	0	0	0	1.13175	0.950539	0.71017	0.224806	0.0961322	0	0	0
Tox21_110250_1	66357-35-5	Ranitidine	0	inactive	inactive	inactive	inactive	0	0	0	0	0	0	0	0	0	0	0	0	0	0	0	0	0	0	0	0	0	0	0	0	0	0	0	0	0	0	0	0	0	0	0	0	0	0	0	0	0	0
Tox21_110251_1	87051-43-2	Ritanserin	1	inactive	cv_16	inactive	inactive	0	0	0	0	0	0	0.820249	2.0642	2.06214	2.03593	2.03277	2.00059	0	0	0	0	0	0	0	0	0	0	0	0	0	0	0	0	0	0.46416	0.0595283	0.0583033	0.0448678	0.0528823	0	0	0	0	0	0	0	0
Tox21_110252_1	1744-22-5	Riluzole	1	inactive	cv_46	inconclusive	inactive	0	0	0	0	0	0	0	0	0	0.769275	0.797406	0.806455	0	0	0	0	0	0.67767	0	0	0	0	0	0	0	0	0	0	0	1.09747	0.914983	0.669132	0.0527173	0.017492	2.44949	2.23607	2	1.73205	1.41421	0	0	0
Tox21_110253_1	106266-06-2	Risperidone	1	inactive	cv_16	inactive	inactive	0	0	0	0	0	0	0	2.09564	2.11749	2.10747	2.11276	2.10667	0	0	0	0	0	0	0	0	0	0	0	0	0	0	0	0	0	0.490318	0.018904	0.0117397	0.00770312	0.0100015	0	0	0	0	0	0	0	0
Tox21_110254_1	54187-04-1	Rilmenidine	0	inactive	inactive	inactive	inactive	0	0	0	0	0	0	0	0	0	0	0	0	0	0	0	0	0	0	0	0	0	0	0	0	0	0	0	0	0	0	0	0	0	0	0	0	0	0	0	0	0	0
Tox21_110255_1	82640-04-8	Raloxifene hydrochloride	1	inconclusive	cv_26	cv_46	inactive	0	0	0	0	0	0.363381	0	0.836667	0.901125	0.949426	1.00273	0.998365	0	0	0	0.730551	0.937972	1.0081	0	0	0	0	0	0	2.44949	2.23607	2	1.73205	1.41421	0.524793	0.175317	0.120429	0.0745185	0.00789785	1.18033	1.00051	0.766506	0.347463	0.127451	0	0	0
Tox21_110256_1	91374-21-9	Ropinirole	0	inactive	inactive	inactive	inactive	0	0	0	0	0	0	0	0	0	0	0	0	0	0	0	0	0	0	0	0	0	0	0	0	0	0	0	0	0	0	0	0	0	0	0	0	0	0	0	0	0	0
Tox21_110257_1	501-36-0	Resveratrol	1	inactive	cv_46	inactive	inactive	0	0	0	0	0	0	0	0	0	0.713595	0.792105	0.870576	0	0	0	0	0	0	0	0	0	0	0	0	0	0	0	0	0	1.12845	0.947128	0.70627	0.21419	0.14935	0	0	0	0	0	0	0	0
Tox21_110258_1	95635-55-5	Ranolazine	0	inactive	inactive	inactive	inactive	0	0	0	0	0	0	0	0	0	0	0	0	0	0	0	0	0	0	0	0	0	0	0	0	0	0	0	0	0	0	0	0	0	0	0	0	0	0	0	0	0	0
Tox21_110259_1	36791-04-5	Ribavirin	0	inactive	inactive	inactive	inactive	0	0	0	0	0	0	0	0	0	0	0	0	0	0	0	0	0	0	0	0	0	0	0	0	0	0	0	0	0	0	0	0	0	0	0	0	0	0	0	0	0	0
Tox21_110260_1	1054-88-2	Spiroxatrine	1	inactive	cv_26	inactive	inconclusive	0	0	0	0	0	0	0	0.776777	0.890282	0.934869	0.984138	0.954195	0	0	0	0	0	0	0	0.771671	0.733165	0	0	0	0	0	0	0	0	0.533304	0.196349	0.101061	0.0645897	0.0545917	0	0	0	0	0	1.55255	1.37261	2
Tox21_110262_1	526-08-9	Sulfaphenazole	0	inactive	inactive	inactive	inactive	0	0	0	0	0	0	0	0	0	0	0	0	0	0	0	0	0	0	0	0	0	0	0	0	0	0	0	0	0	0	0	0	0	0	0	0	0	0	0	0	0	0
Tox21_110263_1	77145-61-0	SR 57227A hydrochloride	0	inactive	inactive	inactive	inactive	0	0	0	0	0	0	0	0	0	0	0	0	0	0	0	0	0	0	0	0	0	0	0	0	0	0	0	0	0	0	0	0	0	0	0	0	0	0	0	0	0	0
Tox21_110264_1	115344-47-3	Siguazodan	0	inactive	inactive	inactive	inactive	0	0	0	0	0	0	0	0	0	0	0	0	0	0	0	0	0	0	0	0	0	0	0	0	0	0	0	0	0	0	0	0	0	0	0	0	0	0	0	0	0	0
Tox21_110266_1	18559-94-9	Albuterol	0	inactive	inactive	inactive	inactive	0	0	0	0	0	0	0	0	0	0	0	0	0	0	0	0	0	0	0	0	0	0	0	0	0	0	0	0	0	0	0	0	0	0	0	0	0	0	0	0	0	0
Tox21_110268_1	2447-54-3	Sanguinarine	1	cv_36	cv_26	cv_16	cv_16	0	0	1.21605	1.87792	1.97221	2.02448	0	1.91633	2.16629	2.08903	2.19583	2.18993	0	2.20298	2.28597	2.33868	2.44954	2.44603	0	2.04305	2.15074	2.18529	2.17364	2.12537	1.0052	0.817783	0.551377	0.168254	0.0858535	0.551952	0.236899	0.108677	0.133298	0.00966864	0.552335	0.237672	0.183266	0.139126	0.00573619	0.507678	0.124082	0.0608551
Tox21_110269_1	749-02-0	Spiperone	1	cv_56	cv_26	inactive	inactive	0	0	0	0	0.450403	0.602026	0	1.39426	1.61974	1.46283	1.47859	1.46202	0	0	0	0	0	0	0	0	0	0	0	0	1.61716	1.4359	1.22178	0.940485	0.345783	0.540211	0.212108	0.196193	0.0224107	0.0279318	0	0	0	0	0	0	0	0
Tox21_110270_1	38194-50-2	Sulindac	0	inactive	inactive	inactive	inactive	0	0	0	0	0	0	0	0	0	0	0	0	0	0	0	0	0	0	0	0	0	0	0	0	0	0	0	0	0	0	0	0	0	0	0	0	0	0	0	0	0	0
Tox21_110271_1	64603-91-4	Gaboxadol	0	inactive	inactive	inactive	inactive	0	0	0	0	0	0	0	0	0	0	0	0	0	0	0	0	0	0	0	0	0	0	0	0	0	0	0	0	0	0	0	0	0	0	0	0	0	0	0	0	0	0
Tox21_110272_1	89565-68-4	Tropisetron	0	inactive	inactive	inactive	inactive	0	0	0	0	0	0	0	0	0	0	0	0	0	0	0	0	0	0	0	0	0	0	0	0	0	0	0	0	0	0	0	0	0	0	0	0	0	0	0	0	0	0
Tox21_110273_1	NOCAS_45208	Tracazolate hydrochloride	1	inactive	cv_26	inactive	inactive	0	0	0	0	0	0	0	1.26731	1.37419	0.968321	0.976769	0.960254	0	0	0	0	0	0	0	0	0	0	0	0	0	0	0	0	0	0.739073	0.51558	0.604233	0.0213091	0.0301233	0	0	0	0	0	0	0	0
Tox21_110274_1	80880-90-6	Telenzepine	0	inactive	inactive	inactive	inactive	0	0	0	0	0	0	0	0	0	0	0	0	0	0	0	0	0	0	0	0	0	0	0	0	0	0	0	0	0	0	0	0	0	0	0	0	0	0	0	0	0	0
Tox21_110275_1	50-35-1	Thalidomide	0	inactive	inactive	inactive	inactive	0	0	0	0	0	0	0	0	0	0	0	0	0	0	0	0	0	0	0	0	0	0	0	0	0	0	0	0	0	0	0	0	0	0	0	0	0	0	0	0	0	0
Tox21_110276_1	51012-33-0	Tiapride hydrochloride	0	inactive	inactive	inactive	inactive	0	0	0	0	0	0	0	0	0	0	0	0	0	0	0	0	0	0	0	0	0	0	0	0	0	0	0	0	0	0	0	0	0	0	0	0	0	0	0	0	0	0
Tox21_110277_1	107-35-7	l-Taurine	0	inactive	inactive	inactive	inactive	0	0	0	0	0	0	0	0	0	0	0	0	0	0	0	0	0	0	0	0	0	0	0	0	0	0	0	0	0	0	0	0	0	0	0	0	0	0	0	0	0	0
Tox21_110279_1	64-77-7	Tolbutamide	0	inactive	inactive	inactive	inactive	0	0	0	0	0	0	0	0	0	0	0	0	0	0	0	0	0	0	0	0	0	0	0	0	0	0	0	0	0	0	0	0	0	0	0	0	0	0	0	0	0	0
Tox21_110280_1	97-77-8	Disulfiram	1	no_cv	cv_26	cv_46	cv_16	0	0	0	0	0.823983	1.44945	0	1.34329	1.48788	1.56899	1.60629	1.65871	0	0	0	0.557889	0.950363	1.12537	0	0.857423	0.805933	0.841834	0.894905	0.961638	1.98556	1.79274	1.5735	1.30921	0.925698	0.567135	0.266213	0.165828	0.107138	0.0872722	1.36136	1.1834	0.963521	0.638995	0.308895	0.519992	0.162423	0.182869
Tox21_110281_1	1156-19-0	Tolazamide	0	inactive	inactive	inactive	inactive	0	0	0	0	0	0	0	0	0	0	0	0	0	0	0	0	0	0	0	0	0	0	0	0	0	0	0	0	0	0	0	0	0	0	0	0	0	0	0	0	0	0
Tox21_110282_1	51-67-2	Tyramine	0	inactive	inactive	inactive	inactive	0	0	0	0	0	0	0	0	0	0	0	0	0	0	0	0	0	0	0	0	0	0	0	0	0	0	0	0	0	0	0	0	0	0	0	0	0	0	0	0	0	0
Tox21_110283_1	396-01-0	Triamterene	1	inactive	inconclusive	cv_56	inactive	0	0	0	0	0	0	0	0	0	0	0	0.732005	0	0	0	0	0.616031	0.757639	0	0	0	0	0	0	0	0	0	0	0	2.44949	2.23607	2	1.73205	1.41421	1.59624	1.41544	1.20123	0.917876	0.286739	0	0	0
Tox21_110284_1	83-67-0	Theobromine	0	inactive	inactive	inactive	inactive	0	0	0	0	0	0	0	0	0	0	0	0	0	0	0	0	0	0	0	0	0	0	0	0	0	0	0	0	0	0	0	0	0	0	0	0	0	0	0	0	0	0
Tox21_110285_1	1077-28-7	alpha-Lipoic acid	0	inactive	inactive	inactive	inactive	0	0	0	0	0	0	0	0	0	0	0	0	0	0	0	0	0	0	0	0	0	0	0	0	0	0	0	0	0	0	0	0	0	0	0	0	0	0	0	0	0	0
Tox21_110286_1	25332-39-2	Trazodone hydrochloride	1	inactive	cv_26	inconclusive	inactive	0	0	0	0	0	0	0	1.53725	1.32787	1.32639	1.50271	1.50941	0	0	0.604468	0	0	0	0	0	0	0	0	0	0	0	0	0	0	0.551896	0.236785	0.243848	0.228735	0.011268	2.44949	2.23607	2	0	0	0	0	0
Tox21_110287_1	118409-57-7	Tyrphostin 23	0	inactive	inconclusive	inconclusive	inactive	0	0	0	0	0	0	0.805817	0	0	0	0	0	1.1517	0	0	0	0	0	0	0	0	0	0	0	0	0	0	0	0	2.44949	0	0	0	0	2.44949	0	0	0	0	0	0	0
Tox21_110289_1	25371-96-4	1-[2-(Trifluoromethyl)phenyl]-1H-imidazole	0	inactive	inactive	inactive	inactive	0	0	0	0	0	0	0	0	0	0	0	0	0	0	0	0	0	0	0	0	0	0	0	0	0	0	0	0	0	0	0	0	0	0	0	0	0	0	0	0	0	0
Tox21_110290_1	136-47-0	Tetracaine hydrochloride	0	inactive	inactive	inactive	inactive	0	0	0	0	0	0	0	0	0	0	0	0	0	0	0	0	0	0	0	0	0	0	0	0	0	0	0	0	0	0	0	0	0	0	0	0	0	0	0	0	0	0
Tox21_110291_1	738-70-5	Trimethoprim	0	inactive	inactive	inactive	inactive	0	0	0	0	0	0	0	0	0	0	0	0	0	0	0	0	0	0	0	0	0	0	0	0	0	0	0	0	0	0	0	0	0	0	0	0	0	0	0	0	0	0
Tox21_110292_1	82248-59-7	Atomoxetine hydrochloride	0	inactive	inactive	inconclusive	inactive	0	0	0	0	0	0	0	0	0	0	0	0	0	0	0	0	0	0.506308	0	0	0	0	0	0	0	0	0	0	0	0	0	0	0	0	2.44949	2.23607	2	1.73205	1.41421	0	0	0
Tox21_110293_1	40796-97-2	MDL 72222	1	inactive	cv_46	cv_36	inconclusive	0	0	0	0	0	0	0	0	0	0.715002	0.814821	0.8425	0	0	0.91603	1.14961	1.40875	1.39395	0	0	0.745052	0.802472	0.787307	0	0	0	0	0	0	1.11802	0.936327	0.693872	0.17672	0.0528947	0.962453	0.771855	0.491645	0.312899	0.025097	1.10022	0.917845	0.672469
Tox21_110294_1	50-52-2	Thioridazine	1	cv_16	cv_16	cv_16	cv_16	0	1.27537	1.22908	1.19821	1.19749	1.20252	0	1.08925	1.13711	1.15084	1.16643	1.16134	0	1.31564	1.56682	1.61156	1.66327	1.66071	0	1.04812	1.17959	1.20063	1.19639	1.18208	0.498206	0.0844159	0.0374147	0.00670378	0.00875426	0.496364	0.0744015	0.0319053	0.0196138	0.00889665	0.575496	0.281359	0.10579	0.0672941	0.00426539	0.513514	0.143423	0.0256105
Tox21_110295_1	50679-08-8	Terfenadine	1	cv_16	cv_16	cv_16	cv_16	0	1.70272	1.72232	1.82925	1.86431	1.83993	0	1.78069	1.86256	1.89011	1.91869	1.97485	0	2.07162	2.22553	2.31532	2.27984	2.27378	0	1.74576	1.86445	1.89567	1.92351	1.92764	0.521674	0.167039	0.137892	0.0422854	0.0402585	0.520457	0.163712	0.114165	0.101824	0.0923438	0.53406	0.198124	0.0845336	0.0526219	0.00992942	0.518974	0.159572	0.0671751
Tox21_110297_1	1508-75-4	Tropicamide	0	inactive	inactive	inactive	inactive	0	0	0	0	0	0	0	0	0	0	0	0	0	0	0	0	0	0	0	0	0	0	0	0	0	0	0	0	0	0	0	0	0	0	0	0	0	0	0	0	0	0
Tox21_110299_1	59803-98-4	Brimonidine	0	inactive	inactive	inactive	inactive	0	0	0	0	0	0	0	0	0	0	0	0	0	0	0	0	0	0	0	0	0	0	0	0	0	0	0	0	0	0	0	0	0	0	0	0	0	0	0	0	0	0
Tox21_110300_1	52-53-9	Verapamil	1	inactive	cv_26	inconclusive	inactive	0	0	0	0	0	0	0	1.35275	1.37718	1.64704	1.36919	1.36595	0	0	0.866699	0.949055	0.957048	0.930959	0	0	0	0	0	0	0	0	0	0	0	0.622107	0.357237	0.376925	0.414441	0.0055181	0.783767	0.570005	0.102888	0.0345159	0.0479128	0	0	0
Tox21_110302_1	2444-46-4	Nonivamide	0	inactive	inconclusive	inactive	inactive	0	0	0	0	0	0	0	0.767631	0	0	0	0	0	0	0	0	0	0	0	0	0	0	0	0	0	0	0	0	0	2.44949	2.23607	0	0	0	0	0	0	0	0	0	0	0
Tox21_110303_1	7361-61-7	Xylazine	0	inactive	inactive	inactive	inactive	0	0	0	0	0	0	0	0	0	0	0	0	0	0	0	0	0	0	0	0	0	0	0	0	0	0	0	0	0	0	0	0	0	0	0	0	0	0	0	0	0	0
Tox21_110305_1	1218-35-5	Xylometazoline hydrochloride	0	inactive	inactive	inactive	inactive	0	0	0	0	0	0	0	0	0	0	0	0	0	0	0	0	0	0	0	0	0	0	0	0	0	0	0	0	0	0	0	0	0	0	0	0	0	0	0	0	0	0
Tox21_110306_1	37762-06-4	Zaprinast	0	inactive	inactive	inactive	inactive	0	0	0	0	0	0	0	0	0	0	0	0	0	0	0	0	0	0	0	0	0	0	0	0	0	0	0	0	0	0	0	0	0	0	0	0	0	0	0	0	0	0
Tox21_110307_1	101975-10-4	Zardaverine	0	inactive	inactive	inactive	inactive	0	0	0	0	0	0	0	0	0	0	0	0	0	0	0	0	0	0	0	0	0	0	0	0	0	0	0	0	0	0	0	0	0	0	0	0	0	0	0	0	0	0
Tox21_110311_1	27833-64-3	Loxapine succinate	1	inactive	inconclusive	cv_36	inactive	0	0	0	0	0	0	0	0	0	0	0	0.706055	0	0	0	0.571323	0.648329	0.707638	0	0	0	0	0	0	0	0	0	0	0	2.44949	2.23607	2	1.73205	1.41421	1.12446	0.943001	0.701541	0.200649	0.121955	0	0	0
Tox21_110312_1	1021868-76-7	Lorglumide sodium	0	inactive	inactive	inactive	inactive	0	0	0	0	0	0	0	0	0	0	0	0	0	0	0	0	0	0	0	0	0	0	0	0	0	0	0	0	0	0	0	0	0	0	0	0	0	0	0	0	0	0
Tox21_110313_1	546-48-5	Pempidine d-tartaric acid	0	inactive	inactive	inactive	inactive	0	0	0	0	0	0	0	0	0	0	0	0	0	0	0	0	0	0	0	0	0	0	0	0	0	0	0	0	0	0	0	0	0	0	0	0	0	0	0	0	0	0
Tox21_110314_1	13755-38-9	Sodium nitroprusside dihydrate	0	inactive	inactive	inactive	inactive	0	0	0	0	0	0	0	0	0	0	0	0	0	0	0	0	0	0	0	0	0	0	0	0	0	0	0	0	0	0	0	0	0	0	0	0	0	0	0	0	0	0
Tox21_110316_1	51-15-0	Pralidoxime chloride	0	inactive	inactive	inactive	inactive	0	0	0	0	0	0	0	0	0	0	0	0	0	0	0	0	0	0	0	0	0	0	0	0	0	0	0	0	0	0	0	0	0	0	0	0	0	0	0	0	0	0
Tox21_110318_1	51-56-9	Homatropine HBr	0	inactive	inactive	inactive	inactive	0	0	0	0	0	0	0	0	0	0	0	0	0	0	0	0	0	0	0	0	0	0	0	0	0	0	0	0	0	0	0	0	0	0	0	0	0	0	0	0	0	0
Tox21_110319_1	52-76-6	Lynestrenol	1	cv_16	cv_26	cv_16	cv_16	0	1.08687	0.943563	1.11697	1.04598	0.975873	0	1.01161	1.30633	1.37019	1.38185	1.34751	0	1.42292	1.41169	1.49651	1.52961	1.51131	0	1.09532	1.0987	1.07886	1.0507	1.02699	0.527576	0.182423	0.199926	0.177842	0.126154	0.58463	0.297257	0.078601	0.0417583	0.0584148	0.508012	0.125264	0.118099	0.0394682	0.0307266	0.496648	0.0760291	0.0790454
Tox21_110320_1	53-46-3	Methantheline bromide	0	inactive	inactive	inactive	inactive	0	0	0	0	0	0	0	0	0	0	0	0	0	0	0	0	0	0	0	0	0	0	0	0	0	0	0	0	0	0	0	0	0	0	0	0	0	0	0	0	0	0
Tox21_110322_1	54-31-9	Furosemide	0	inactive	inactive	inactive	inactive	0	0	0	0	0	0	0	0	0	0	0	0	0	0	0	0	0	0	0	0	0	0	0	0	0	0	0	0	0	0	0	0	0	0	0	0	0	0	0	0	0	0
Tox21_110323_1	54-36-4	Metyrapone	0	inactive	inactive	inactive	inactive	0	0	0	0	0	0	0	0	0	0	0	0	0	0	0	0	0	0	0	0	0	0	0	0	0	0	0	0	0	0	0	0	0	0	0	0	0	0	0	0	0	0
Tox21_110324_1	54-42-2	Idoxuridine	0	inactive	inactive	inactive	inactive	0	0	0	0	0	0	0	0	0	0	0	0	0	0	0	0	0	0	0	0	0	0	0	0	0	0	0	0	0	0	0	0	0	0	0	0	0	0	0	0	0	0
Tox21_110325_1	55-56-1	Chlorhexidine	1	cv_16	cv_36	cv_16	cv_26	0	0.639211	0.718393	0.845127	0.895199	0.886921	0	0	1.21061	1.36948	1.40637	1.43118	0	1.19305	1.35158	1.51687	1.56913	1.63272	0	0	0.817623	1.05849	1.16028	1.18419	0.578832	0.287237	0.202679	0.0701007	0.0154634	0.814245	0.605956	0.216015	0.0738693	0.0419795	0.636744	0.378965	0.262725	0.137809	0.105988	0.880501	0.681656	0.360331
Tox21_110326_1	56-25-7	Cantharidin	1	inactive	cv_26	cv_36	cv_26	0	0	0	0	0	0	0	1.18778	1.66414	1.70554	1.77481	1.79565	0	1.1571	1.51846	1.93604	2.13823	2.25043	0	0.837105	1.27747	1.82188	1.85056	1.83747	0	0	0	0	0	0.657981	0.409246	0.1411	0.107643	0.0344888	0.965863	0.775544	0.583919	0.345686	0.182828	0.879666	0.680719	0.451362
Tox21_110328_1	57-66-9	Probenecid	0	inactive	inactive	inactive	inactive	0	0	0	0	0	0	0	0	0	0	0	0	0	0	0	0	0	0	0	0	0	0	0	0	0	0	0	0	0	0	0	0	0	0	0	0	0	0	0	0	0	0
Tox21_110329_1	57-67-0	Sulfaguanidine	0	inactive	inactive	inactive	inactive	0	0	0	0	0	0	0	0	0	0	0	0	0	0	0	0	0	0	0	0	0	0	0	0	0	0	0	0	0	0	0	0	0	0	0	0	0	0	0	0	0	0
Tox21_110330_1	57-85-2	Testosterone propionate	1	cv_46	cv_16	cv_16	inconclusive	0	0	0	1.09508	1.23148	1.28499	0.8115	0.922277	1.3326	1.34577	1.11961	1.07014	1.10376	0.867779	0.823512	0.721357	0.64158	0.518266	1.24509	0	0	0	0	0	1.13283	0.951657	0.711446	0.228186	0.0920834	0.510611	0.426834	0.337553	0.384404	0.0874922	0.59306	0.376643	0.364562	0.297136	0.269672	2.44949	0	0
Tox21_110331_1	57-96-5	Sulfinpyrazone	0	inactive	inactive	inactive	inactive	0	0	0	0	0	0	0	0	0	0	0	0	0	0	0	0	0	0	0	0	0	0	0	0	0	0	0	0	0	0	0	0	0	0	0	0	0	0	0	0	0	0
Tox21_110332_1	58-14-0	Pyrimethamine	1	inactive	cv_56	inactive	inactive	0	0	0	0	0	0	0	0	0	0.720391	1.48817	1.59136	0	0	0	0	0	0	0	0	0	0	0	0	0	0	0	0	0	1.43523	1.25689	1.0399	0.733098	0.172158	0	0	0	0	0	0	0	0
Tox21_110333_1	58-15-1	4-Dimethylaminoantipyrine	0	inactive	inactive	inactive	inactive	0	0	0	0	0	0	0	0	0	0	0	0	0	0	0	0	0	0	0	0	0	0	0	0	0	0	0	0	0	0	0	0	0	0	0	0	0	0	0	0	0	0
Tox21_110334_1	58-27-5	Menadione	1	cv_16	cv_36	cv_16	cv_16	0	1.02053	1.23509	1.37473	1.33421	1.3156	1.23744	1.72525	1.20075	1.19756	1.19066	1.18294	0	0.902967	1.3513	1.33927	1.36918	1.43036	0	1.20321	1.15519	1.14403	1.12912	1.09445	0.581476	0.291838	0.137237	0.073752	0.0317934	0.719248	0.759349	0.0193955	0.0179926	0.0134574	0.632428	0.372637	0.100556	0.113261	0.103555	0.501408	0.0995197	0.0645637
Tox21_110335_1	58-54-8	Ethacrynic acid	0	inactive	inactive	inconclusive	inactive	0	0	0	0	0	0	0	0	0	0	0	0	0	0	0	0	0	0.940802	0	0	0	0	0	0	0	0	0	0	0	0	0	0	0	0	2.44949	2.23607	2	1.73205	1.41421	0	0	0
Tox21_110337_1	59-67-6	Nicotinic acid	0	inactive	inactive	inactive	inactive	0	0	0	0	0	0	0	0	0	0	0	0	0	0	0	0	0	0	0	0	0	0	0	0	0	0	0	0	0	0	0	0	0	0	0	0	0	0	0	0	0	0
Tox21_110339_1	59-97-2	Tolazoline hydrochloride	0	inactive	inactive	inactive	inactive	0	0	0	0	0	0	0	0	0	0	0	0	0	0	0	0	0	0	0	0	0	0	0	0	0	0	0	0	0	0	0	0	0	0	0	0	0	0	0	0	0	0
Tox21_110340_1	60-02-6	Guanethidine sulfate	0	inactive	inactive	inactive	inactive	0	0	0	0	0	0	0	0	0	0	0	0	0	0	0	0	0	0	0	0	0	0	0	0	0	0	0	0	0	0	0	0	0	0	0	0	0	0	0	0	0	0
Tox21_110341_1	60-56-0	Methimazole	0	inactive	inactive	inactive	inactive	0	0	0	0	0	0	0	0	0	0	0	0	0	0	0	0	0	0	0	0	0	0	0	0	0	0	0	0	0	0	0	0	0	0	0	0	0	0	0	0	0	0
Tox21_110342_1	60-80-0	Phenazone	0	inactive	inactive	inactive	inactive	0	0	0	0	0	0	0	0	0	0	0	0	0	0	0	0	0	0	0	0	0	0	0	0	0	0	0	0	0	0	0	0	0	0	0	0	0	0	0	0	0	0
Tox21_110344_1	61-68-7	Mefenamic acid	0	inactive	inactive	inactive	inactive	0	0	0	0	0	0	0	0	0	0	0	0	0	0	0	0	0	0	0	0	0	0	0	0	0	0	0	0	0	0	0	0	0	0	0	0	0	0	0	0	0	0
Tox21_110345_1	61-78-9	Aminohippuric acid	0	inactive	inactive	inactive	inactive	0	0	0	0	0	0	0	0	0	0	0	0	0	0	0	0	0	0	0	0	0	0	0	0	0	0	0	0	0	0	0	0	0	0	0	0	0	0	0	0	0	0
Tox21_110346_1	61-80-3	Zoxazolamine	0	inactive	inactive	inactive	inactive	0	0	0	0	0	0	0	0	0	0	0	0	0	0	0	0	0	0	0	0	0	0	0	0	0	0	0	0	0	0	0	0	0	0	0	0	0	0	0	0	0	0
Tox21_110347_1	62-44-2	Phenacetin	0	inactive	inactive	inconclusive	inactive	0	0	0	0	0	0	0	0	0	0	0	0	0.919702	0.66949	0	0	0	0	0	0	0	0	0	0	0	0	0	0	0	0	0	0	0	0	1.67194	2.23607	0	0	0	0	0	0
Tox21_110348_1	62-51-1	Methacholine chloride	0	inactive	inactive	inactive	inactive	0	0	0	0	0	0	0	0	0	0	0	0	0	0	0	0	0	0	0	0	0	0	0	0	0	0	0	0	0	0	0	0	0	0	0	0	0	0	0	0	0	0
Tox21_110349_1	62-97-5	Diphemanil methylsulfate	0	inactive	inactive	inactive	inactive	0	0	0	0	0	0	0	0	0	0	0	0	0	0	0	0	0	0	0	0	0	0	0	0	0	0	0	0	0	0	0	0	0	0	0	0	0	0	0	0	0	0
Tox21_110350_1	63-45-6	Primaquine diphosphate	0	inactive	inconclusive	inactive	inactive	0	0	0	0	0	0	0	0.75328	0	0	0	0	0	0	0	0	0	0	0	0	0	0	0	0	0	0	0	0	0	2.44949	2.23607	0	0	0	0	0	0	0	0	0	0	0
Tox21_110351_1	63-74-1	Sulfanilamide	0	inactive	inactive	inactive	inactive	0	0	0	0	0	0	0	0	0	0	0	0	0	0	0	0	0	0	0	0	0	0	0	0	0	0	0	0	0	0	0	0	0	0	0	0	0	0	0	0	0	0
Tox21_110354_1	64-73-3	Demeclocycline hydrochloride	0	inactive	inactive	inactive	inactive	0	0	0	0	0	0	0	0	0	0	0	0	0	0	0	0	0	0	0	0	0	0	0	0	0	0	0	0	0	0	0	0	0	0	0	0	0	0	0	0	0	0
Tox21_110355_1	64-75-5	Tetracycline hydrochloride	0	inactive	inactive	inactive	inactive	0	0	0	0	0	0	0	0	0	0	0	0	0	0	0	0	0	0	0	0	0	0	0	0	0	0	0	0	0	0	0	0	0	0	0	0	0	0	0	0	0	0
Tox21_110356_1	64-85-7	21-Hydroxyprogesterone	0	inconclusive	inconclusive	inactive	inconclusive	0	0	0	0	0	0.353927	0.831762	0	0.712542	0.744673	0.784407	0.801782	0	0	0	0	0	0	1.64205	0	0	0	0	0	2.44949	2.23607	2	1.73205	1.41421	0.509	0.571689	0.110574	0.0798863	0.0337135	0	0	0	0	0	2.44949	0	0
Tox21_110357_1	66-76-2	Dicumarol	0	inactive	inconclusive	inactive	inconclusive	0	0	0	0	0	0	0.823305	0	0	0	0	0	0	0	0	0	0	0	0.765052	0.870481	0.751157	0	0	0	0	0	0	0	0	2.44949	0	0	0	0	0	0	0	0	0	1.12023	1.39865	2
Tox21_110361_1	68-41-7	Cycloserine	0	inactive	inactive	inactive	inactive	0	0	0	0	0	0	0	0	0	0	0	0	0	0	0	0	0	0	0	0	0	0	0	0	0	0	0	0	0	0	0	0	0	0	0	0	0	0	0	0	0	0
Tox21_110362_1	7492-32-2	Isopropamide	1	inactive	inactive	inactive	cv_56	0	0	0	0	0	0	0	0	0	0	0	0	0	0	0	0	0	0	0	0	0	0	1.35432	1.44529	0	0	0	0	0	0	0	0	0	0	0	0	0	0	0	1.56285	1.38271	1.16825
Tox21_110363_1	72-14-0	Sulfathiazole	0	inactive	inactive	inactive	inactive	0	0	0	0	0	0	0	0	0	0	0	0	0	0	0	0	0	0	0	0	0	0	0	0	0	0	0	0	0	0	0	0	0	0	0	0	0	0	0	0	0	0
Tox21_110364_1	50-60-2	Phentolamine	0	inactive	inactive	inactive	inactive	0	0	0	0	0	0	0	0	0	0	0	0	0	0	0	0	0	0	0	0	0	0	0	0	0	0	0	0	0	0	0	0	0	0	0	0	0	0	0	0	0	0
Tox21_110365_1	73-48-3	Bendroflumethiazide	0	inactive	inactive	inactive	inactive	0	0	0	0	0	0	0	0	0	0	0	0	0	0	0	0	0	0	0	0	0	0	0	0	0	0	0	0	0	0	0	0	0	0	0	0	0	0	0	0	0	0
Tox21_110366_1	73-49-4	Quinethazone	0	inactive	inactive	inactive	inactive	0	0	0	0	0	0	0	0	0	0	0	0	0	0	0	0	0	0	0	0	0	0	0	0	0	0	0	0	0	0	0	0	0	0	0	0	0	0	0	0	0	0
Tox21_110367_1	76-90-4	Mepenzolate bromide	0	inactive	inactive	inactive	inactive	0	0	0	0	0	0	0	0	0	0	0	0	0	0	0	0	0	0	0	0	0	0	0	0	0	0	0	0	0	0	0	0	0	0	0	0	0	0	0	0	0	0
Tox21_110368_1	77-04-3	Pyrithyldione	0	inactive	inactive	inactive	inactive	0	0	0	0	0	0	0	0	0	0	0	0	0	0	0	0	0	0	0	0	0	0	0	0	0	0	0	0	0	0	0	0	0	0	0	0	0	0	0	0	0	0
Tox21_110369_1	77-36-1	Chlorthalidone	0	inactive	inactive	inactive	inactive	0	0	0	0	0	0	0	0	0	0	0	0	0	0	0	0	0	0	0	0	0	0	0	0	0	0	0	0	0	0	0	0	0	0	0	0	0	0	0	0	0	0
Tox21_110370_1	77-67-8	Ethosuximide	0	inactive	inactive	inactive	inactive	0	0	0	0	0	0	0	0	0	0	0	0	0	0	0	0	0	0	0	0	0	0	0	0	0	0	0	0	0	0	0	0	0	0	0	0	0	0	0	0	0	0
Tox21_110371_1	80-08-0	Dapsone	0	inactive	inactive	inactive	inactive	0	0	0	0	0	0	0	0	0	0	0	0	0	0	0	0	0	0	0	0	0	0	0	0	0	0	0	0	0	0	0	0	0	0	0	0	0	0	0	0	0	0
Tox21_110372_1	80-32-0	Sulfachloropyridazine	0	inactive	inactive	inactive	inactive	0	0	0	0	0	0	0	0	0	0	0	0	0	0	0	0	0	0	0	0	0	0	0	0	0	0	0	0	0	0	0	0	0	0	0	0	0	0	0	0	0	0
Tox21_110373_1	80-35-3	Sulfamethoxypyridazine	0	inactive	inactive	inactive	inactive	0	0	0	0	0	0	0	0	0	0	0	0	0	0	0	0	0	0	0	0	0	0	0	0	0	0	0	0	0	0	0	0	0	0	0	0	0	0	0	0	0	0
Tox21_110374_1	82-02-0	Khellin	1	inactive	cv_16	inactive	inactive	0	0	0	0	0	0	0	1.62245	1.59758	1.59883	1.58581	1.59925	0	0	0	0	0	0	0	0	0	0	0	0	0	0	0	0	0	0.491086	0.0318117	0.0150343	0.0179559	0.0224488	0	0	0	0	0	0	0	0
Tox21_110375_1	83-12-5	Phenindione	0	inactive	inactive	inactive	inactive	0	0	0	0	0	0	0	0	0	0	0	0	0	0	0	0	0	0	0	0	0	0	0	0	0	0	0	0	0	0	0	0	0	0	0	0	0	0	0	0	0	0
Tox21_110376_1	83-43-2	Methylprednisolone	0	inactive	inconclusive	inconclusive	inconclusive	0	0	0	0	0	0	1.57426	0	0	0	0	0	0	0	0.635283	0	0	0	1.94166	0	0	0	0	0	0	0	0	0	0	2.44949	0	0	0	0	2.44949	2.23607	2	0	0	2.44949	0	0
Tox21_110377_1	84-16-2	meso-Hexestrol	1	inactive	cv_36	cv_26	inactive	0	0	0	0	0	0	0.896337	0	0.761859	0.869417	0.918684	0.957819	0	0	0.679829	0.82522	0.89092	0.889711	0	0	0	0	0	0	0	0	0	0	0	0.528181	0.60475	0.213113	0.115233	0.0719621	0.82511	0.618583	0.244656	0.0974428	0.00225829	0	0	0
Tox21_110378_1	84-17-3	Dienestrol	1	inconclusive	cv_46	cv_16	inconclusive	0	0	0	0	0	0.396329	1.27425	0	0	0.850218	1.2481	1.26798	0	1.29741	1.34431	1.41446	1.43462	1.40593	0.863722	0	0	0	0	0	2.44949	2.23607	2	1.73205	1.41421	0.896777	1.07089	0.843769	0.475083	0.0342488	0.509956	0.131944	0.0903127	0.0354916	0.0485494	2.44949	0	0
Tox21_110380_1	85-73-4	Phthalylsulfathiazole	0	inactive	inactive	inactive	inactive	0	0	0	0	0	0	0	0	0	0	0	0	0	0	0	0	0	0	0	0	0	0	0	0	0	0	0	0	0	0	0	0	0	0	0	0	0	0	0	0	0	0
Tox21_110381_1	85-79-0	Dibucaine	1	cv_56	cv_26	cv_36	inactive	0	0	0	0	0.390121	0.71819	0	1.26355	1.26519	0.872224	1.29714	0.896586	0	0	0.759396	1.23135	1.3458	1.43261	0	0	0	0	0	0	1.8045	1.6181	1.4027	1.13364	0.689693	0.695853	0.460422	0.535761	0.655102	0.656999	0.995139	0.807033	0.537691	0.238051	0.14685	0	0	0
Tox21_110382_1	86-34-0	Phensuximide	0	inactive	inactive	inactive	inactive	0	0	0	0	0	0	0	0	0	0	0	0	0	0	0	0	0	0	0	0	0	0	0	0	0	0	0	0	0	0	0	0	0	0	0	0	0	0	0	0	0	0
Tox21_110384_1	89-57-6	5-Aminosalicylic acid	0	inactive	inactive	inactive	inactive	0	0	0	0	0	0	0	0	0	0	0	0	0	0	0	0	0	0	0	0	0	0	0	0	0	0	0	0	0	0	0	0	0	0	0	0	0	0	0	0	0	0
Tox21_110385_1	90-33-5	4-Methylumbelliferone	0	inactive	inactive	inactive	inactive	0	0	0	0	0	0	0	0	0	0	0	0	0	0	0	0	0	0	0	0	0	0	0	0	0	0	0	0	0	0	0	0	0	0	0	0	0	0	0	0	0	0
Tox21_110386_1	90-39-1	Sparteine	0	inactive	inactive	inactive	inactive	0	0	0	0	0	0	0	0	0	0	0	0	0	0	0	0	0	0	0	0	0	0	0	0	0	0	0	0	0	0	0	0	0	0	0	0	0	0	0	0	0	0
Tox21_110387_1	91-33-8	Benzthiazide	0	inactive	inactive	inactive	inactive	0	0	0	0	0	0	0	0	0	0	0	0	0	0	0	0	0	0	0	0	0	0	0	0	0	0	0	0	0	0	0	0	0	0	0	0	0	0	0	0	0	0
Tox21_110389_1	93-14-1	Guaifenesin	0	inactive	inactive	inactive	inactive	0	0	0	0	0	0	0	0	0	0	0	0	0	0	0	0	0	0	0	0	0	0	0	0	0	0	0	0	0	0	0	0	0	0	0	0	0	0	0	0	0	0
Tox21_110390_1	94-07-5	p-Synephrine	0	inactive	inactive	inactive	inactive	0	0	0	0	0	0	0	0	0	0	0	0	0	0	0	0	0	0	0	0	0	0	0	0	0	0	0	0	0	0	0	0	0	0	0	0	0	0	0	0	0	0
Tox21_110391_1	94-09-7	Benzocaine	0	inactive	inactive	inactive	inactive	0	0	0	0	0	0	0	0	0	0	0	0	0	0	0	0	0	0	0	0	0	0	0	0	0	0	0	0	0	0	0	0	0	0	0	0	0	0	0	0	0	0
Tox21_110392_1	94-25-7	Butyl 4-aminobenzoate	1	inactive	cv_46	inconclusive	inactive	0	0	0	0	0	0	0	0	0	0.713035	0.827223	0.830369	0	0	0.747701	0.657944	0.600723	0	0	0	0	0	0	0	0	0	0	0	0	1.1175	0.935793	0.693257	0.174672	0.00601303	1.13014	0.948869	0.708261	0.87556	1.41421	0	0	0
Tox21_110393_1	94-26-8	Butylparaben	1	inactive	cv_56	inactive	inactive	0	0	0	0	0	0	0	0	0	0	0.806104	0.733105	0	0	0	0	0	0	0	0	0	0	0	0	0	0	0	0	0	1.56099	1.38088	1.16641	0.879162	0.142756	0	0	0	0	0	0	0	0
Tox21_110394_1	96-83-3	Iopanoic acid	0	inactive	inactive	inactive	inactive	0	0	0	0	0	0	0	0	0	0	0	0	0	0	0	0	0	0	0	0	0	0	0	0	0	0	0	0	0	0	0	0	0	0	0	0	0	0	0	0	0	0
Tox21_110395_1	97-59-6	Allantoin	0	inactive	inactive	inactive	inactive	0	0	0	0	0	0	0	0	0	0	0	0	0	0	0	0	0	0	0	0	0	0	0	0	0	0	0	0	0	0	0	0	0	0	0	0	0	0	0	0	0	0
Tox21_110396_1	103-16-2	4-(Benzyloxyl)phenol	0	inactive	inactive	inactive	inactive	0	0	0	0	0	0	0	0	0	0	0	0	0	0	0	0	0	0	0	0	0	0	0	0	0	0	0	0	0	0	0	0	0	0	0	0	0	0	0	0	0	0
Tox21_110397_1	103-90-2	Acetaminophen	0	inactive	inactive	inactive	inactive	0	0	0	0	0	0	0	0	0	0	0	0	0	0	0	0	0	0	0	0	0	0	0	0	0	0	0	0	0	0	0	0	0	0	0	0	0	0	0	0	0	0
Tox21_110398_1	104-31-4	Benzonatate	1	inactive	cv_26	inactive	inactive	0	0	0	0	0	0	0	0.69812	1.20977	1.22689	1.23917	1.22918	0	0	0	0	0	0	0	0	0	0	0	0	0	0	0	0	0	0.64759	0.394596	0.0297202	0.0160265	0.0172645	0	0	0	0	0	0	0	0
Tox21_110399_1	115-46-8	Azacyclonol	0	inactive	inactive	inactive	inactive	0	0	0	0	0	0	0	0	0	0	0	0	0	0	0	0	0	0	0	0	0	0	0	0	0	0	0	0	0	0	0	0	0	0	0	0	0	0	0	0	0	0
Tox21_110400_1	116-43-8	Succinylsulfathiazole	1	inactive	inactive	cv_16	inactive	0	0	0	0	0	0	0	0	0	0	0	0	0	0.896936	0.9452	0.881536	0.812896	0.775928	0	0	0	0	0	0	0	0	0	0	0	0	0	0	0	0	0.525903	0.178181	0.202796	0.147294	0.071645	0	0	0
Tox21_110402_1	121-19-7	4-Hydroxy-3-nitrophenylarsonic acid	0	inactive	inactive	inactive	inactive	0	0	0	0	0	0	0	0	0	0	0	0	0	0	0	0	0	0	0	0	0	0	0	0	0	0	0	0	0	0	0	0	0	0	0	0	0	0	0	0	0	0
Tox21_110403_1	121-54-0	Benzethonium chloride	1	cv_16	cv_36	cv_16	cv_16	0	1.33699	1.33656	1.4396	1.43661	1.48951	0	0.934033	1.49176	1.69956	1.75599	1.8692	0	1.7246	1.90257	2.05917	2.11348	2.12087	0	1.22486	1.51883	1.67919	1.79186	1.78782	0.519662	0.161506	0.146917	0.0722273	0.0890776	0.794479	0.582735	0.341718	0.207359	0.186122	0.611299	0.340658	0.213018	0.0764746	0.0121204	0.68661	0.448215	0.273157
Tox21_110404_1	121-59-5	Carbarsone	0	inactive	inactive	inactive	inactive	0	0	0	0	0	0	0	0	0	0	0	0	0	0	0	0	0	0	0	0	0	0	0	0	0	0	0	0	0	0	0	0	0	0	0	0	0	0	0	0	0	0
Tox21_110405_1	122-11-2	Sulfadimethoxine	0	inactive	inactive	inactive	inactive	0	0	0	0	0	0	0	0	0	0	0	0	0	0	0	0	0	0	0	0	0	0	0	0	0	0	0	0	0	0	0	0	0	0	0	0	0	0	0	0	0	0
Tox21_110406_1	125-84-8	Aminoglutethimide	0	inactive	inactive	inactive	inactive	0	0	0	0	0	0	0	0	0	0	0	0	0	0	0	0	0	0	0	0	0	0	0	0	0	0	0	0	0	0	0	0	0	0	0	0	0	0	0	0	0	0
Tox21_110407_1	126-27-2	Oxethazaine	1	cv_16	cv_26	cv_26	cv_16	0	0.898101	0.817354	0.809426	0.757934	0.716843	0	0.856685	0.915463	1.28636	1.29565	1.32151	0	0.799138	0.969988	1.12221	1.35085	1.52265	0.776848	0.72985	0.812578	0.834691	0.817706	0.798856	0.530682	0.190082	0.127841	0.129668	0.0818149	0.71161	0.480874	0.369222	0.0445105	0.0442527	0.888024	0.690075	0.574491	0.456616	0.2864	0.0990374	0.105835	0.04035
Tox21_110409_1	127-69-5	Sulfisoxazole	0	inactive	inactive	inactive	inactive	0	0	0	0	0	0	0	0	0	0	0	0	0	0	0	0	0	0	0	0	0	0	0	0	0	0	0	0	0	0	0	0	0	0	0	0	0	0	0	0	0	0
Tox21_110410_1	127-71-9	Sulfabenzamide	0	inactive	inactive	inactive	inactive	0	0	0	0	0	0	0	0	0	0	0	0	0	0	0	0	0	0	0	0	0	0	0	0	0	0	0	0	0	0	0	0	0	0	0	0	0	0	0	0	0	0
Tox21_110411_1	127-79-7	Sulfamerazine	0	inactive	inactive	inactive	inactive	0	0	0	0	0	0	0	0	0	0	0	0	0	0	0	0	0	0	0	0	0	0	0	0	0	0	0	0	0	0	0	0	0	0	0	0	0	0	0	0	0	0
Tox21_110413_1	128-62-1	Noscapine	1	inactive	cv_46	cv_56	inactive	0	0	0	0	0	0	0	0	0	1.19511	1.2499	1.22854	0	0	0	0	0.695478	0.868489	0	0	0	0	0	0	0	0	0	0	0	1.09873	0.916291	0.670659	0.0671156	0.0368949	1.61187	1.43073	1.21659	0.934786	0.331763	0	0	0
Tox21_110414_1	129-20-4	Oxyphenbutazone	1	cv_46	cv_26	cv_36	cv_36	0	0	0	0.553323	0.691409	0.803998	0	0.817989	1.03264	1.12384	1.15885	1.16206	0	0	0.904549	1.22202	1.44476	1.53572	0	0	0.743747	1.21126	1.40102	1.0145	1.18313	1.00338	0.769705	0.353378	0.221575	0.590021	0.306363	0.141972	0.0518012	0.00560774	1.01456	0.827761	0.563939	0.353311	0.152465	1.06923	0.885477	0.634355
Tox21_110415_1	129-77-1	Piperidolate hydrochloride	0	inactive	inactive	inactive	inactive	0	0	0	0	0	0	0	0	0	0	0	0	0	0	0	0	0	0	0	0	0	0	0	0	0	0	0	0	0	0	0	0	0	0	0	0	0	0	0	0	0	0
Tox21_110416_1	130-26-7	Clioquinol	1	inactive	cv_46	inconclusive	inactive	0	0	0	0	0	0	0	0	0	0.70655	0.907199	1.02344	0	0	0	0	0	0.611952	0	0	0	0	0	0	0	0	0	0	0	1.20471	1.02543	0.794113	0.396336	0.210756	2.44949	2.23607	2	1.73205	1.41421	0	0	0
Tox21_110417_1	131-53-3	2,2'-Dihydroxy-4-methoxybenzophenone	0	inconclusive	inactive	inactive	inactive	0	0	0.53973	0.583798	0.551027	0.522065	0	0	0	0	0	0	0	0	0	0	0	0	0	0	0	0	0	0	0.780767	0.566419	0.0843144	0.0989113	0.0664431	0	0	0	0	0	0	0	0	0	0	0	0	0
Tox21_110418_1	131-57-7	2-Hydroxy-4-methoxybenzophenone	0	inactive	inactive	inactive	inactive	0	0	0	0	0	0	0	0	0	0	0	0	0	0	0	0	0	0	0	0	0	0	0	0	0	0	0	0	0	0	0	0	0	0	0	0	0	0	0	0	0	0
Tox21_110419_1	132-18-3	Diphenylpyraline hydrochloride	0	inactive	inactive	inactive	inactive	0	0	0	0	0	0	0	0	0	0	0	0	0	0	0	0	0	0	0	0	0	0	0	0	0	0	0	0	0	0	0	0	0	0	0	0	0	0	0	0	0	0
Tox21_110420_1	132-69-4	Benzydamine hydrochloride	1	inactive	cv_36	cv_26	inconclusive	0	0	0	0	0	0	0	0	0.723088	0.859653	0.939558	0.949495	0	0	0.870259	1.1061	1.24716	1.35922	0	0	0	0	0	0.771079	0	0	0	0	0	0.829667	0.623852	0.255818	0.124708	0.0182528	0.945514	0.753462	0.466664	0.301238	0.190873	2.44949	2.23607	2
Tox21_110421_1	133-67-5	Trichlormethiazide	0	inactive	inactive	inactive	inactive	0	0	0	0	0	0	0	0	0	0	0	0	0	0	0	0	0	0	0	0	0	0	0	0	0	0	0	0	0	0	0	0	0	0	0	0	0	0	0	0	0	0
Tox21_110422_1	135-09-1	Hydroflumethiazide	0	inactive	inactive	inactive	inactive	0	0	0	0	0	0	0	0	0	0	0	0	0	0	0	0	0	0	0	0	0	0	0	0	0	0	0	0	0	0	0	0	0	0	0	0	0	0	0	0	0	0
Tox21_110423_1	138-37-4	Mafenide hydrochloride	0	inactive	inactive	inactive	inactive	0	0	0	0	0	0	0	0	0	0	0	0	0	0	0	0	0	0	0	0	0	0	0	0	0	0	0	0	0	0	0	0	0	0	0	0	0	0	0	0	0	0
Tox21_110424_1	141-94-6	Hexetidine	1	cv_16	cv_26	cv_16	cv_16	0	1.82705	1.72807	1.71445	1.72168	1.69451	0	1.58701	1.75267	1.78014	1.7861	1.76661	0	1.83261	1.89898	1.97663	1.98859	1.95502	0	1.51246	1.54855	1.53349	1.54398	1.48498	0.509313	0.129768	0.0338159	0.0328176	0.0451024	0.523713	0.17249	0.034733	0.0232884	0.0322684	0.51351	0.14341	0.0896312	0.0393864	0.0552326	0.494259	0.0610365	0.0672468
Tox21_110425_1	144-82-1	Sulfamethizole	0	inactive	inactive	inactive	inactive	0	0	0	0	0	0	0	0	0	0	0	0	0	0	0	0	0	0	0	0	0	0	0	0	0	0	0	0	0	0	0	0	0	0	0	0	0	0	0	0	0	0
Tox21_110426_1	144-83-2	Sulfapyridine	0	inactive	inactive	inactive	inactive	0	0	0	0	0	0	0	0	0	0	0	0	0	0	0	0	0	0	0	0	0	0	0	0	0	0	0	0	0	0	0	0	0	0	0	0	0	0	0	0	0	0
Tox21_110427_1	148-79-8	Thiabendazole	0	inactive	inactive	inactive	inactive	0	0	0	0	0	0	0	0	0	0	0	0	0	0	0	0	0	0	0	0	0	0	0	0	0	0	0	0	0	0	0	0	0	0	0	0	0	0	0	0	0	0
Tox21_110428_1	149-16-6	Butacaine	0	inactive	inactive	inactive	inactive	0	0	0	0	0	0	0	0	0	0	0	0	0	0	0	0	0	0	0	0	0	0	0	0	0	0	0	0	0	0	0	0	0	0	0	0	0	0	0	0	0	0
Tox21_110429_1	152-62-5	Dydrogesterone	1	inconclusive	cv_36	inactive	inactive	0	0	0	0	0	0.345575	0	0	0.726671	0.732826	0.799029	0.780154	0	0	0	0	0	0	0	0	0	0	0	0	2.44949	2.23607	2	1.73205	1.41421	0.783118	0.56923	0.0991586	0.0930175	0.03668	0	0	0	0	0	0	0	0
Tox21_110430_1	152-72-7	Acenocoumarol	0	inactive	inconclusive	inactive	inactive	0	0	0	0	0	0	0.75294	0	0	0	0	0	0	0	0	0	0	0	0	0	0	0	0	0	0	0	0	0	0	2.44949	0	0	0	0	0	0	0	0	0	0	0	0
Tox21_110431_1	154-41-6	Phenylpropanolamine hydrochloride	0	inactive	inactive	inactive	inactive	0	0	0	0	0	0	0	0	0	0	0	0	0	0	0	0	0	0	0	0	0	0	0	0	0	0	0	0	0	0	0	0	0	0	0	0	0	0	0	0	0	0
Tox21_110432_1	298-81-7	8-Methoxypsoralen	0	inactive	inconclusive	inactive	inactive	0	0	0	0	0	0	0	0	0	0	0.725579	0	0	0	0	0	0	0	0	0	0	0	0	0	0	0	0	0	0	2.44949	2.23607	2	1.73205	1.41421	0	0	0	0	0	0	0	0
Tox21_110433_1	303-25-3	Cyclizine hydrochloride	0	inactive	inactive	inactive	inactive	0	0	0	0	0	0	0	0	0	0	0	0	0	0	0	0	0	0	0	0	0	0	0	0	0	0	0	0	0	0	0	0	0	0	0	0	0	0	0	0	0	0
Tox21_110434_1	303-45-7	Gossypol	1	cv_16	cv_36	cv_46	cv_46	0	0.771226	0.731929	1.03128	0.959934	0.995166	0	0.896339	1.40228	1.46609	1.73206	1.71161	0	0	0	0.85576	1.05697	1.1557	0	0.841345	0.916864	0.978634	1.58266	1.07644	0.607601	0.334865	0.302768	0.0913182	0.0640743	0.801992	0.591601	0.38039	0.309997	0.0339451	1.18645	1.00678	0.77348	0.360265	0.173556	1.12152	0.939949	0.891702
Tox21_110435_1	5051-22-9	Dexpropranolol	1	inactive	cv_56	inactive	inactive	0	0	0	0	0	0	0	0	0	0	0.729823	0.727114	0	0	0	0	0	0	0	0	0	0	0	0	0	0	0	0	0	1.54921	1.36932	1.15472	0.866045	0.00542455	0	0	0	0	0	0	0	0
Tox21_110437_1	338-98-7	Isoflupredone acetate	0	inactive	inconclusive	inactive	inconclusive	0	0	0	0	0	0	1.6668	0	0	0	0	0	0	0	0	0	0	0	1.88322	0	0	0	0	0	0	0	0	0	0	2.44949	0	0	0	0	0	0	0	0	0	2.44949	0	0
Tox21_110438_1	356-12-7	Fluocinonide	1	cv_36	cv_46	inconclusive	inconclusive	0	0	0	0.661359	0.732651	0.792518	1.57405	0	0	0.727408	0.719364	0.717516	0	0	0	0	0	0.499163	1.94268	0	0	0	0	0	1.11986	0.938231	0.696062	0.183845	0.117585	1.70556	0.913042	0.666866	0.0149946	0.00372112	2.44949	2.23607	2	1.73205	1.41421	2.44949	0	0
Tox21_110439_1	366-70-1	Procarbazine hydrochloride	1	inactive	inactive	cv_56	inactive	0	0	0	0	0	0	0	0	0	0	0	0	0	0	0	0	0.621069	0.805834	0	0	0	0	0	0	0	0	0	0	0	0	0	0	0	0	1.62495	1.44352	1.22941	0.948838	0.365506	0	0	0
Tox21_110440_1	426-13-1	Fluorometholone	0	inactive	inconclusive	inactive	inconclusive	0	0	0	0	0	0	1.87916	0	0	0	0	0	0	0	0	0	0	0	2.13162	0	0	0	0	0	0	0	0	0	0	2.44949	0	0	0	0	0	0	0	0	0	2.44949	0	0
Tox21_110441_1	443-48-1	Metronidazole	0	inactive	inactive	inactive	inactive	0	0	0	0	0	0	0	0	0	0	0	0	0	0	0	0	0	0	0	0	0	0	0	0	0	0	0	0	0	0	0	0	0	0	0	0	0	0	0	0	0	0
Tox21_110442_1	466-06-8	Proscillaridin	1	inactive	cv_36	inactive	inactive	0	0	0	0	0	0	0	0	2.25243	2.49853	2.56104	2.60409	0	0	0	0	0	0	0	0	0	0	0	0	0	0	0	0	0	0.854431	0.652222	0.310379	0.120974	0.0702143	0	0	0	0	0	0	0	0
Tox21_110443_1	467-55-0	Hecogenin	0	inactive	inactive	inactive	inactive	0	0	0	0	0	0	0	0	0	0	0	0	0	0	0	0	0	0	0	0	0	0	0	0	0	0	0	0	0	0	0	0	0	0	0	0	0	0	0	0	0	0
Tox21_110444_1	479-18-5	Dyphylline	0	inactive	inactive	inactive	inactive	0	0	0	0	0	0	0	0	0	0	0	0	0	0	0	0	0	0	0	0	0	0	0	0	0	0	0	0	0	0	0	0	0	0	0	0	0	0	0	0	0	0
Tox21_110445_1	481-06-1	alpha-Santonin	0	inactive	inactive	inactive	inactive	0	0	0	0	0	0	0	0	0	0	0	0	0	0	0	0	0	0	0	0	0	0	0	0	0	0	0	0	0	0	0	0	0	0	0	0	0	0	0	0	0	0
Tox21_110446_1	483-63-6	Crotamiton	0	inactive	inactive	inactive	inactive	0	0	0	0	0	0	0	0	0	0	0	0	0	0	0	0	0	0	0	0	0	0	0	0	0	0	0	0	0	0	0	0	0	0	0	0	0	0	0	0	0	0
Tox21_110447_1	519-37-9	Etofylline	1	inactive	inactive	cv_16	inactive	0	0	0	0	0	0	0	0	0	0	0	0	1.21442	0.818763	1.54616	1.54423	1.48561	1.40023	0	0	0	0	0	0	0	0	0	0	0	0	0	0	0	0	0.47806	0.465155	0.15527	0.169243	0.143734	0	0	0
Tox21_110449_1	521-78-8	Trimipramine maleate	1	inactive	cv_46	cv_26	inactive	0	0	0	0	0	0	0	0	0	0.775318	0.863568	0.911486	0	0	0.727543	0.927133	1.00011	1.00154	0	0	0	0	0	0	0	0	0	0	0	1.11892	0.937257	0.694942	0.180233	0.08952	0.847393	0.644202	0.295741	0.106253	0.00257369	0	0	0
Tox21_110450_1	522-48-5	Tetrahydrozoline hydrochloride	0	inactive	inactive	inactive	inactive	0	0	0	0	0	0	0	0	0	0	0	0	0	0	0	0	0	0	0	0	0	0	0	0	0	0	0	0	0	0	0	0	0	0	0	0	0	0	0	0	0	0
Tox21_110451_1	522-97-4	Canadine	1	inactive	cv_36	inactive	inactive	0	0	0	0	0	0	0	0	0.723164	0.780184	0.753839	0.814872	0	0	0	0	0	0	0	0	0	0	0	0	0	0	0	0	0	0.784762	0.571192	0.108359	0.0847156	0.118655	0	0	0	0	0	0	0	0
Tox21_110452_1	530-78-9	Flufenamic acid	0	inactive	inactive	inactive	inactive	0	0	0	0	0	0	0	0	0	0	0	0	0	0	0	0	0	0	0	0	0	0	0	0	0	0	0	0	0	0	0	0	0	0	0	0	0	0	0	0	0	0
Tox21_110454_1	532-03-6	Methocarbamol	0	inactive	inactive	inactive	inactive	0	0	0	0	0	0	0	0	0	0	0	0	0	0	0	0	0	0	0	0	0	0	0	0	0	0	0	0	0	0	0	0	0	0	0	0	0	0	0	0	0	0
Tox21_110455_1	532-59-2	Amylocaine hydrochloride	0	inactive	inactive	inactive	inactive	0	0	0	0	0	0	0	0	0	0	0	0	0	0	0	0	0	0	0	0	0	0	0	0	0	0	0	0	0	0	0	0	0	0	0	0	0	0	0	0	0	0
Tox21_110456_1	532-76-3	Hexylcaine hydrochloride	0	inactive	inactive	inactive	inactive	0	0	0	0	0	0	0	0	0	0	0	0	0	0	0	0	0	0	0	0	0	0	0	0	0	0	0	0	0	0	0	0	0	0	0	0	0	0	0	0	0	0
Tox21_110458_1	536-33-4	Ethionamide	0	inactive	inactive	inactive	inactive	0	0	0	0	0	0	0	0	0	0	0	0	0	0	0	0	0	0	0	0	0	0	0	0	0	0	0	0	0	0	0	0	0	0	0	0	0	0	0	0	0	0
Tox21_110459_1	536-43-6	Dyclonine hydrochloride	1	cv_26	cv_46	cv_16	cv_16	0	0.611224	0.575829	0.962216	1.02954	1.04047	0	0.93274	1.14128	1.17253	1.53297	1.6433	0	1.3399	1.59836	1.81759	1.88868	1.90754	0	0.961399	1.37142	1.49661	1.61546	1.8215	0.748246	0.526941	0.438304	0.105123	0.0196073	0.885892	0.687693	0.576476	0.493542	0.183373	0.69096	0.453981	0.287363	0.107635	0.0311017	0.845346	0.641863	0.469499
Tox21_110460_1	537-12-2	Diperodon hydrochloride	1	inactive	cv_16	cv_26	inactive	0	0	0	0	0	0	0	0.899581	0.922104	0.952798	0.977085	0.958233	0	0	0.633749	0.947826	1.0522	1.10626	0	0	0	0	0	0	0	0	0	0	0	0.497233	0.0792826	0.0585291	0.0331552	0.0343934	0.931825	0.73851	0.445801	0.197521	0.095876	0	0	0
Tox21_110461_1	548-73-2	Droperidol	1	inactive	cv_26	cv_36	inconclusive	0	0	0	0	0	0	0	1.3479	1.54766	1.40707	0.918281	1.41399	0	0	0	1.99764	1.96292	1.88306	0.778633	0	0	0	0	0	0	0	0	0	0	0.676787	0.435053	0.494667	0.532673	0.774837	1.10832	0.926263	0.682247	0.133166	0.131219	2.44949	0	0
Tox21_110463_1	553-08-2	Thonzonium bromide	1	cv_16	cv_16	cv_16	cv_16	0	1.78792	1.7381	1.73769	1.72464	1.66403	0	2.17182	2.21153	2.21949	2.22845	2.22711	0	2.06428	2.15007	2.20137	2.25076	2.27206	0	1.71004	1.80374	1.84786	1.87203	1.90218	0.502098	0.102497	0.0797267	0.0900768	0.100551	0.493115	0.0523956	0.0180412	0.0111702	0.00219149	0.528438	0.184577	0.123542	0.0826331	0.0348624	0.520816	0.164699	0.0959964
Tox21_110465_1	554-92-7	Trimethobenzamide hydrochloride	0	inactive	inactive	inactive	inactive	0	0	0	0	0	0	0	0	0	0	0	0	0	0	0	0	0	0	0	0	0	0	0	0	0	0	0	0	0	0	0	0	0	0	0	0	0	0	0	0	0	0
Tox21_110466_1	569-57-3	Chlorotrianisene	0	inactive	inactive	inactive	inconclusive	0	0	0	0	0	0	0	0	0	0	0	0	0	0	0	0	0	0	0	0.72498	0	0	0	0	0	0	0	0	0	0	0	0	0	0	0	0	0	0	0	2.44949	2.23607	0
Tox21_110467_1	579-56-6	Isoxsuprine hydrochloride	0	inactive	inactive	inactive	inactive	0	0	0	0	0	0	0	0	0	0	0	0	0	0	0	0	0	0	0	0	0	0	0	0	0	0	0	0	0	0	0	0	0	0	0	0	0	0	0	0	0	0
Tox21_110468_1	581-88-4	Debrisoquin sulfate	0	inactive	inactive	inactive	inactive	0	0	0	0	0	0	0	0	0	0	0	0	0	0	0	0	0	0	0	0	0	0	0	0	0	0	0	0	0	0	0	0	0	0	0	0	0	0	0	0	0	0
Tox21_110469_1	595-33-5	Megestrol acetate	1	inactive	cv_26	inactive	inconclusive	0	0	0	0	0	0	2.02539	0.756868	1.24487	1.28817	1.31465	1.34992	0	0	0	0	0	0	2.1291	0	0	0	0	0	0	0	0	0	0	1.18758	0.410472	0.10661	0.075261	0.0601858	0	0	0	0	0	2.44949	0	0
Tox21_110471_1	603-00-9	Proxyphylline	0	inactive	inactive	inactive	inactive	0	0	0	0	0	0	0	0	0	0	0	0	0	0	0	0	0	0	0	0	0	0	0	0	0	0	0	0	0	0	0	0	0	0	0	0	0	0	0	0	0	0
Tox21_110472_1	603-50-9	Bisacodyl	0	inactive	inconclusive	inactive	inactive	0	0	0	0	0	0	0.77771	0	0	0	0	0	0	0	0	0	0	0	0	0	0	0	0	0	0	0	0	0	0	2.44949	0	0	0	0	0	0	0	0	0	0	0	0
Tox21_110474_1	633-65-8	Berberine chloride	1	no_cv	cv_26	inactive	inactive	0	0	0	0	0.505858	0.892792	0	1.20431	1.34508	1.41517	1.60185	1.6437	0	0	0	0	0	0	0	0	0	0	0	0	1.82749	1.64035	1.42458	1.15643	0.722543	0.663302	0.416635	0.330897	0.264948	0.0697523	0	0	0	0	0	0	0	0
Tox21_110476_1	637-32-1	Proguanil hydrochloride	1	inactive	cv_16	cv_26	inactive	0	0	0	0	0	0	0	0.898861	0.955286	0.984594	1.01056	0.990715	0	0	0.756017	1.04637	1.12768	1.11834	0	0	0	0	0	0	0	0	0	0	0	0.503403	0.107911	0.0582548	0.0350098	0.0358918	0.882162	0.683517	0.363328	0.108007	0.016448	0	0	0
Tox21_110477_1	637-58-1	Pramoxine hydrochloride	1	inactive	cv_36	inactive	inactive	0	0	0	0	0	0	0	0	0.733365	0.754689	0.758583	0.731749	0	0	0	0	0	0	0	0	0	0	0	0	0	0	0	0	0	0.775944	0.560637	0.0393425	0.0402723	0.0532473	0	0	0	0	0	0	0	0
Tox21_110478_1	651-06-9	Sulfameter	0	inactive	inactive	inactive	inactive	0	0	0	0	0	0	0	0	0	0	0	0	0	0	0	0	0	0	0	0	0	0	0	0	0	0	0	0	0	0	0	0	0	0	0	0	0	0	0	0	0	0
Tox21_110479_1	695-53-4	Dimethadione	0	inactive	inactive	inactive	inactive	0	0	0	0	0	0	0	0	0	0	0	0	0	0	0	0	0	0	0	0	0	0	0	0	0	0	0	0	0	0	0	0	0	0	0	0	0	0	0	0	0	0
Tox21_110480_1	723-46-6	Sulfamethoxazole	0	inactive	inactive	inactive	inactive	0	0	0	0	0	0	0	0	0	0	0	0	0	0	0	0	0	0	0	0	0	0	0	0	0	0	0	0	0	0	0	0	0	0	0	0	0	0	0	0	0	0
Tox21_110481_1	742-20-1	Cyclopenthiazide	1	inactive	inactive	cv_16	inactive	0	0	0	0	0	0	0	0	0	0	0	0	1.05867	0.859279	0.776807	0.632193	0.65239	0.479466	0	0	0	0	0	0	0	0	0	0	0	0	0	0	0	0	0.592726	0.407715	0.352788	0.272659	0.378797	0	0	0
Tox21_110483_1	751-97-3	Rolitetracycline	0	inactive	inactive	inactive	inactive	0	0	0	0	0	0	0	0	0	0	0	0	0	0	0	0	0	0	0	0	0	0	0	0	0	0	0	0	0	0	0	0	0	0	0	0	0	0	0	0	0	0
Tox21_110486_1	882-09-7	Clofibric acid	0	inactive	inactive	inactive	inactive	0	0	0	0	0	0	0	0	0	0	0	0	0	0	0	0	0	0	0	0	0	0	0	0	0	0	0	0	0	0	0	0	0	0	0	0	0	0	0	0	0	0
Tox21_110489_1	956-03-6	Meprylcaine hydrochloride	0	inactive	inactive	inactive	inactive	0	0	0	0	0	0	0	0	0	0	0	0	0	0	0	0	0	0	0	0	0	0	0	0	0	0	0	0	0	0	0	0	0	0	0	0	0	0	0	0	0	0
Tox21_110490_1	957-68-6	7-Aminocephalosporanic acid	0	inactive	inactive	inactive	inactive	0	0	0	0	0	0	0	0	0	0	0	0	0	0	0	0	0	0	0	0	0	0	0	0	0	0	0	0	0	0	0	0	0	0	0	0	0	0	0	0	0	0
Tox21_110491_1	965-52-6	Nifuroxazide	1	inactive	cv_16	cv_56	cv_16	0	0	0	0	0	0	0	0.793601	0.839569	0.870091	0.91781	0.944262	0	0	0	0	0.59865	0.839878	0	0.878106	0.932288	0.961824	0.935764	0.921671	0	0	0	0	0	0.518601	0.158518	0.123475	0.0973802	0.0487696	1.67219	1.48961	1.27547	0.998816	0.469168	0.497046	0.078255	0.044907
Tox21_110492_1	985-13-7	Ethaverine hydrochloride	1	inactive	cv_26	cv_56	cv_16	0	0	0	0	0	0	0	1.70464	1.81989	1.57611	1.83797	1.82941	0	0	0	0	1.25793	1.47401	0	1.33602	1.32642	1.33031	1.25579	0.934514	0	0	0	0	0	0.552492	0.237988	0.25314	0.309139	0.0141439	1.62264	1.44126	1.22715	0.946365	0.35976	0.600436	0.323452	0.36835
Tox21_110494_1	1070-11-7	Ethambutol dihydrochloride	0	inactive	inactive	inactive	inactive	0	0	0	0	0	0	0	0	0	0	0	0	0	0	0	0	0	0	0	0	0	0	0	0	0	0	0	0	0	0	0	0	0	0	0	0	0	0	0	0	0	0
Tox21_110495_1	1084-65-7	Meticrane	0	inactive	inactive	inactive	inactive	0	0	0	0	0	0	0	0	0	0	0	0	0	0	0	0	0	0	0	0	0	0	0	0	0	0	0	0	0	0	0	0	0	0	0	0	0	0	0	0	0	0
Tox21_110496_1	1094-08-2	Ethopropazine hydrochloride	0	inactive	inconclusive	inactive	inactive	0	0	0	0	0	0	0	0	0	0.798927	0	0.791025	0	0	0	0	0	0	0	0	0	0	0	0	0	0	0	0	0	1.54933	1.36944	1.15484	0.866178	1.41421	0	0	0	0	0	0	0	0
Tox21_110497_1	1104-22-9	Meclozine dihydrochloride	0	inactive	inactive	inactive	inactive	0	0	0	0	0	0	0	0	0	0	0	0	0	0	0	0	0	0	0	0	0	0	0	0	0	0	0	0	0	0	0	0	0	0	0	0	0	0	0	0	0	0
Tox21_110498_1	1115-70-4	Metformin hydrochloride	0	inactive	inactive	inactive	inactive	0	0	0	0	0	0	0	0	0	0	0	0	0	0	0	0	0	0	0	0	0	0	0	0	0	0	0	0	0	0	0	0	0	0	0	0	0	0	0	0	0	0
Tox21_110501_1	1212-72-2	Mephentermine hemisulfate	0	inactive	inactive	inactive	inactive	0	0	0	0	0	0	0	0	0	0	0	0	0	0	0	0	0	0	0	0	0	0	0	0	0	0	0	0	0	0	0	0	0	0	0	0	0	0	0	0	0	0
Tox21_110502_1	1220-83-3	Sulfamonomethoxine	0	inactive	inactive	inactive	inactive	0	0	0	0	0	0	0	0	0	0	0	0	0	0	0	0	0	0	0	0	0	0	0	0	0	0	0	0	0	0	0	0	0	0	0	0	0	0	0	0	0	0
Tox21_110508_1	1508-76-5	Procyclidine hydrochloride	0	inactive	inactive	inactive	inactive	0	0	0	0	0	0	0	0	0	0	0	0	0	0	0	0	0	0	0	0	0	0	0	0	0	0	0	0	0	0	0	0	0	0	0	0	0	0	0	0	0	0
Tox21_110509_1	1524-88-5	Flurandrenolide	0	inactive	inconclusive	inactive	inconclusive	0	0	0	0	0	0	1.57607	0	0	0	0	0	0	0	0	0	0	0	1.97506	0	0	0	0	0	0	0	0	0	0	2.44949	0	0	0	0	0	0	0	0	0	2.44949	0	0
Tox21_110510_1	1553-34-0	Metixene hydrochloride	1	cv_26	cv_46	cv_26	cv_26	0	0	0.763437	0.968383	1.14932	1.12707	0	0	0.90204	1.09221	1.17326	1.40595	0	0.804389	1.40375	1.67751	1.74579	1.75818	0	0	0.800492	1.07648	1.17713	1.18683	0.90368	0.707498	0.40059	0.230331	0.0390442	0.985258	0.79644	0.524039	0.419095	0.389347	0.798491	0.587477	0.323715	0.0991061	0.0205343	0.889208	0.691397	0.375836
Tox21_110512_1	1649-18-9	Azaperone	1	inactive	cv_16	inactive	inactive	0	0	0	0	0	0	0	0.840155	0.87904	0.894234	0.862861	0.829852	0	0	0	0	0	0	0	0	0	0	0	0	0	0	0	0	0	0.495807	0.0711048	0.0725109	0.0857644	0.0626345	0	0	0	0	0	0	0	0
Tox21_110513_1	1786-81-8	Prilocaine hydrochloride	0	inactive	inactive	inactive	inactive	0	0	0	0	0	0	0	0	0	0	0	0	0	0	0	0	0	0	0	0	0	0	0	0	0	0	0	0	0	0	0	0	0	0	0	0	0	0	0	0	0	0
Tox21_110514_1	1986-47-6	Tranylcypromine hydrochloride	0	inactive	inactive	inactive	inactive	0	0	0	0	0	0	0	0	0	0	0	0	0	0	0	0	0	0	0	0	0	0	0	0	0	0	0	0	0	0	0	0	0	0	0	0	0	0	0	0	0	0
Tox21_110515_1	2022-85-7	Flucytosine	0	inactive	inactive	inactive	inactive	0	0	0	0	0	0	0	0	0	0	0	0	0	0	0	0	0	0	0	0	0	0	0	0	0	0	0	0	0	0	0	0	0	0	0	0	0	0	0	0	0	0
Tox21_110517_1	2062-84-2	Benperidol	1	inactive	cv_26	inconclusive	inactive	0	0	0	0	0	0	0	0.898548	0.906722	0.80639	0.921329	0.734962	0	0	0	0	0	0.497483	0	0	0	0	0	0	0	0	0	0	0	0.535648	0.201811	0.228257	0.258847	0.349627	2.44949	2.23607	2	1.73205	1.41421	0	0	0
Tox21_110518_1	2135-17-3	Flumethasone	0	inconclusive	inconclusive	inactive	inconclusive	0	0	0	0.481112	0.414583	0	0.894171	0	0	0	0	0	0	0	0	0	0	0	1.01261	0	0	0	0	0	1.56546	1.38527	1.17083	0.884114	1.41421	2.44949	0	0	0	0	0	0	0	0	0	2.44949	0	0
Tox21_110519_1	2139-47-1	Nifenazone	0	inactive	inactive	inactive	inactive	0	0	0	0	0	0	0	0	0	0	0	0	0	0	0	0	0	0	0	0	0	0	0	0	0	0	0	0	0	0	0	0	0	0	0	0	0	0	0	0	0	0
Tox21_110521_1	2398-96-1	Tolnaftate	0	inactive	inactive	inactive	inactive	0	0	0	0	0	0	0	0	0	0	0	0	0	0	0	0	0	0	0	0	0	0	0	0	0	0	0	0	0	0	0	0	0	0	0	0	0	0	0	0	0	0
Tox21_110522_1	2438-72-4	Bufexamac	1	inactive	cv_26	cv_56	inactive	0	0	0	0	0	0	0	1.8487	1.6753	1.50057	1.2551	1.46497	0	0	0	0	0.729646	0.82054	0	0	0	0	0	0	0	0	0	0	0	0.75146	0.530896	0.396061	0.288064	0.350055	1.56729	1.38707	1.17265	0.88614	0.177	0	0	0
Tox21_110523_1	2447-57-6	Sulfadoxine	1	inactive	inactive	cv_16	inactive	0	0	0	0	0	0	0	0	0	0	0	0	0.897548	0.764927	0.784466	0.743871	0.685864	0.655003	0	0	0	0	0	0	0	0	0	0	0	0	0	0	0	0	0.248823	0.151208	0.165392	0.131802	0.0638559	0	0	0
Tox21_110524_1	2508-72-7	Antazoline hydrochloride	0	inactive	inactive	inactive	inactive	0	0	0	0	0	0	0	0	0	0	0	0	0	0	0	0	0	0	0	0	0	0	0	0	0	0	0	0	0	0	0	0	0	0	0	0	0	0	0	0	0	0
Tox21_110525_1	2508-79-4	Methyldopate hydrochloride	1	inactive	inactive	cv_16	inactive	0	0	0	0	0	0	0	0	0	0	0	0	1.11237	1.1038	0.997026	0.940313	0.874127	0.82105	0	0	0	0	0	0	0	0	0	0	0	0	0	0	0	0	0.302803	0.293429	0.201021	0.159205	0.10057	0	0	0
Tox21_110526_1	2668-66-8	Medrysone	1	inactive	cv_36	inactive	inconclusive	0	0	0	0	0	0	2.12507	0	0.768122	0.855785	0.913496	0.926527	0	0	0	0	0	0	2.35164	0	0	0	0	0	0	0	0	0	0	1.9747	0.593017	0.182823	0.0969257	0.0241129	0	0	0	0	0	2.44949	0	0
Tox21_110527_1	2753-45-9	Mebeverine hydrochloride	1	inactive	cv_16	cv_36	inactive	0	0	0	0	0	0	0	0.820028	0.872167	0.873689	0.89883	0.848291	0	0	0	0.604873	0.621603	0.718439	0	0	0	0	0	0	0	0	0	0	0	0.497113	0.0786225	0.0549341	0.0671215	0.094864	1.12093	0.939346	0.697344	0.1879	0.199376	0	0	0
Tox21_110528_1	2773-92-4	Dimethisoquin hydrochloride	1	cv_36	cv_16	cv_26	inactive	0	0	0	0.531435	0.463412	0.422464	0	0.711387	0.765757	0.822548	0.834616	0.832697	0	0	0.668316	0.862246	0.962632	1.07774	0	0	0	0	0	0	1.12234	0.940807	0.699023	0.193093	0.104131	0.512797	0.141178	0.0853627	0.0174554	0.00366116	0.917768	0.723069	0.423651	0.277755	0.205806	0	0	0
Tox21_110529_1	3092-17-9	Midodrine hydrochloride	0	inactive	inactive	inactive	inactive	0	0	0	0	0	0	0	0	0	0	0	0	0	0	0	0	0	0	0	0	0	0	0	0	0	0	0	0	0	0	0	0	0	0	0	0	0	0	0	0	0	0
Tox21_110530_1	3093-35-4	Halcinonide	1	inactive	cv_36	inactive	inconclusive	0	0	0	0	0	0	1.2581	0	0.709343	0.798915	0.844018	0.869828	0	0	0	0	0	0	1.80232	0	0	0	0	0	0	0	0	0	0	0.8784	0.593197	0.18332	0.0955371	0.0487908	0	0	0	0	0	2.44949	0	0
Tox21_110531_1	3105-97-3	Hycanthone	1	inconclusive	cv_26	cv_36	cv_26	0	0	0	0	0	0.577176	0	0.809601	1.29439	1.42985	1.50783	1.57382	0	0	1.34059	1.69411	1.88355	1.90322	0	0	0.983388	1.36304	1.42828	1.42967	2.44949	2.23607	2	1.73205	1.41421	0.736568	0.512459	0.270596	0.169508	0.110403	0.956992	0.765938	0.483684	0.247253	0.0324404	0.901595	0.705185	0.397094
Tox21_110532_1	3160-91-6	Moroxidine hydrochloride	0	inactive	inactive	inactive	inactive	0	0	0	0	0	0	0	0	0	0	0	0	0	0	0	0	0	0	0	0	0	0	0	0	0	0	0	0	0	0	0	0	0	0	0	0	0	0	0	0	0	0
Tox21_110533_1	3416-26-0	Lidoflazine	1	cv_36	cv_16	cv_16	cv_16	0	0	0.613882	0.579398	0.913238	0.883051	0	1.62116	1.62353	1.63649	1.64007	1.63816	0	1.24772	1.02632	1.34095	1.56675	1.5861	0	0.93551	0.9718	0.98212	1.01596	1.00995	0.945354	0.753288	0.466424	0.431842	0.0562359	0.490404	0.0207612	0.0175424	0.00422386	0.00318336	0.730636	0.505034	0.508875	0.291089	0.0323571	0.497727	0.0819283	0.0545621
Tox21_110535_1	3485-62-9	Clidinium bromide	0	inactive	inactive	inactive	inactive	0	0	0	0	0	0	0	0	0	0	0	0	0	0	0	0	0	0	0	0	0	0	0	0	0	0	0	0	0	0	0	0	0	0	0	0	0	0	0	0	0	0
Tox21_110536_1	3598-37-6	Acetopromazine maleate	1	inactive	cv_36	cv_56	inactive	0	0	0	0	0	0	0	0	0.738354	0.737934	0.762968	0.757	0	0	0	0	0.601387	0.66183	0	0	0	0	0	0	0	0	0	0	0	0.775727	0.560376	0.0360258	0.0363193	0.0117592	1.5587	1.37864	1.16414	0.876619	0.128099	0	0	0
Tox21_110537_1	3717-88-2	Flavoxate hydrochloride	1	inactive	cv_26	inactive	inactive	0	0	0	0	0	0	0	1.33379	0.824528	0.792041	0.783632	0.771978	0	0	0	0	0	0	0	0	0	0	0	0	0	0	0	0	0	1.01596	0.829252	0.0628294	0.0277291	0.0227732	0	0	0	0	0	0	0	0
Tox21_110538_1	3759-92-0	Furaltadone hydrochloride	0	inactive	inactive	inactive	inactive	0	0	0	0	0	0	0	0	0	0	0	0	0	0	0	0	0	0	0	0	0	0	0	0	0	0	0	0	0	0	0	0	0	0	0	0	0	0	0	0	0	0
Tox21_110539_1	3778-73-2	Ifosfamide	0	inactive	inactive	inactive	inactive	0	0	0	0	0	0	0	0	0	0	0	0	0	0	0	0	0	0	0	0	0	0	0	0	0	0	0	0	0	0	0	0	0	0	0	0	0	0	0	0	0	0
Tox21_110540_1	3819-00-9	Piperacetazine	1	cv_56	cv_26	cv_26	inconclusive	0	0	0	0	0.581835	0.678996	0	0.786278	1.25237	1.26033	1.27551	1.30439	0	0	1.15338	1.3956	1.4801	1.47796	0	0	0	0.724041	0	0.708089	1.57349	1.39315	1.17879	0.892989	0.205326	0.634623	0.375863	0.056549	0.0547798	0.0495447	0.856376	0.654432	0.314325	0.111098	0.00359278	1.54979	1.3699	1.1553
Tox21_110541_1	3902-71-4	Trioxsalen	0	inactive	inactive	inactive	inactive	0	0	0	0	0	0	0	0	0	0	0	0	0	0	0	0	0	0	0	0	0	0	0	0	0	0	0	0	0	0	0	0	0	0	0	0	0	0	0	0	0	0
Tox21_110542_1	3963-95-9	Methacycline hydrochloride	0	inconclusive	inactive	inactive	inactive	0	0.644041	0	0	0	0	0	0	0	0	0	0	0	0	0	0	0	0	0	0	0	0	0	0	2.44949	2.23607	0	0	0	0	0	0	0	0	0	0	0	0	0	0	0	0
Tox21_110543_1	4093-35-0	Bromopride	0	inactive	inactive	inactive	inactive	0	0	0	0	0	0	0	0	0	0	0	0	0	0	0	0	0	0	0	0	0	0	0	0	0	0	0	0	0	0	0	0	0	0	0	0	0	0	0	0	0	0
Tox21_110546_1	5072-45-7	cis-Nanophine hydrochloride	0	inactive	inactive	inactive	inactive	0	0	0	0	0	0	0	0	0	0	0	0	0	0	0	0	0	0	0	0	0	0	0	0	0	0	0	0	0	0	0	0	0	0	0	0	0	0	0	0	0	0
Tox21_110548_1	5575-21-3	Cefalonium	0	inactive	inactive	inactive	inactive	0	0	0	0	0	0	0	0	0	0	0	0	0	0	0	0	0	0	0	0	0	0	0	0	0	0	0	0	0	0	0	0	0	0	0	0	0	0	0	0	0	0
Tox21_110549_1	5728-52-9	Felbinac	0	inactive	inactive	inactive	inactive	0	0	0	0	0	0	0	0	0	0	0	0	0	0	0	0	0	0	0	0	0	0	0	0	0	0	0	0	0	0	0	0	0	0	0	0	0	0	0	0	0	0
Tox21_110550_1	5870-29-1	Cyclopentolate hydrochloride	0	inactive	inactive	inactive	inactive	0	0	0	0	0	0	0	0	0	0	0	0	0	0	0	0	0	0	0	0	0	0	0	0	0	0	0	0	0	0	0	0	0	0	0	0	0	0	0	0	0	0
Tox21_110551_1	5874-97-5	Orciprenaline sulfate	0	inactive	inactive	inactive	inactive	0	0	0	0	0	0	0	0	0	0	0	0	0	0	0	0	0	0	0	0	0	0	0	0	0	0	0	0	0	0	0	0	0	0	0	0	0	0	0	0	0	0
Tox21_110552_1	5985-00-2	Hydrocotarnine hydrobromide	0	inactive	inactive	inactive	inactive	0	0	0	0	0	0	0	0	0	0	0	0	0	0	0	0	0	0	0	0	0	0	0	0	0	0	0	0	0	0	0	0	0	0	0	0	0	0	0	0	0	0
Tox21_110553_1	5987-82-6	Benoxinate hydrochloride	1	inactive	inconclusive	cv_16	inactive	0	0	0	0	0	0	0	0	0.727342	0.712827	0	0	1.16635	1.00105	0.893568	0.822867	0.788825	0.753935	0	0	0	0	0	0	0	0	0	0	0	1.54969	1.36979	1.15519	1.73205	0	0.453179	0.277379	0.165817	0.0946281	0.068335	0	0	0
Tox21_110554_1	6064-83-1	Salicylic acid dihydrogen phosphate	0	inactive	inactive	inactive	inactive	0	0	0	0	0	0	0	0	0	0	0	0	0	0	0	0	0	0	0	0	0	0	0	0	0	0	0	0	0	0	0	0	0	0	0	0	0	0	0	0	0	0
Tox21_110556_1	6452-73-9	Oxprenolol hydrochloride	0	inactive	inactive	inactive	inactive	0	0	0	0	0	0	0	0	0	0	0	0	0	0	0	0	0	0	0	0	0	0	0	0	0	0	0	0	0	0	0	0	0	0	0	0	0	0	0	0	0	0
Tox21_110557_1	6620-60-6	Proglumide	0	inactive	inactive	inactive	inactive	0	0	0	0	0	0	0	0	0	0	0	0	0	0	0	0	0	0	0	0	0	0	0	0	0	0	0	0	0	0	0	0	0	0	0	0	0	0	0	0	0	0
Tox21_110560_1	7681-76-7	Ronidazole	0	inactive	inactive	inactive	inactive	0	0	0	0	0	0	0	0	0	0	0	0	0	0	0	0	0	0	0	0	0	0	0	0	0	0	0	0	0	0	0	0	0	0	0	0	0	0	0	0	0	0
Tox21_110564_1	10310-32-4	Tribenoside	1	inactive	no_cv	cv_56	inconclusive	0	0	0	0	0	0	0	0.832475	0.86524	0.853576	0.915595	1.24265	0	0	0	0	0.554115	0.611942	0.755614	0.796844	0.771617	0	0	0	0	0	0	0	0	0.76056	0.542028	0.550578	0.571106	0.551582	1.55856	1.3785	1.164	0.876464	0.127151	1.09788	1.37068	2
Tox21_110565_1	10457-90-6	Bromperidol	1	inactive	cv_26	cv_36	cv_36	0	0	0	0	0	0	0	1.83423	1.80885	1.79727	1.76731	1.60608	0	0	0.865631	1.17819	1.28335	1.41693	0	0	0	0.713321	0.719416	0.704537	0	0	0	0	0	0.530046	0.188536	0.198744	0.224539	0.264895	0.963305	0.772777	0.49288	0.291703	0.225756	1.09578	0.913217	0.667071
Tox21_110566_1	10592-13-9	Doxycycline hydrochloride	0	inactive	inactive	inactive	inactive	0	0	0	0	0	0	0	0	0	0	0	0	0	0	0	0	0	0	0	0	0	0	0	0	0	0	0	0	0	0	0	0	0	0	0	0	0	0	0	0	0	0
Tox21_110568_1	13171-25-0	Trimetazidine dihydrochloride	0	inactive	inactive	inactive	inactive	0	0	0	0	0	0	0	0	0	0	0	0	0	0	0	0	0	0	0	0	0	0	0	0	0	0	0	0	0	0	0	0	0	0	0	0	0	0	0	0	0	0
Tox21_110570_1	13710-19-5	Tolfenamic acid	0	inactive	inactive	inactive	inactive	0	0	0	0	0	0	0	0	0	0	0	0	0	0	0	0	0	0	0	0	0	0	0	0	0	0	0	0	0	0	0	0	0	0	0	0	0	0	0	0	0	0
Tox21_110571_1	14255-87-9	Parbendazole	1	inactive	cv_46	inconclusive	inactive	0	0	0	0	0	0	0	0	0	1.99074	2.10668	2.16084	0	0	0	0	0	1.99677	0	0	0	0	0	0	0	0	0	0	0	1.12258	0.941056	0.699309	0.193964	0.0887198	2.44949	2.23607	2	1.73205	1.41421	0	0	0
Tox21_110572_1	14611-52-0	Selegiline hydrochloride	0	inactive	inactive	inactive	inactive	0	0	0	0	0	0	0	0	0	0	0	0	0	0	0	0	0	0	0	0	0	0	0	0	0	0	0	0	0	0	0	0	0	0	0	0	0	0	0	0	0	0
Tox21_110573_1	14919-77-8	Benserazide hydrochloride	0	inactive	inactive	inactive	inactive	0	0	0	0	0	0	0	0	0	0	0	0	0	0	0	0	0	0	0	0	0	0	0	0	0	0	0	0	0	0	0	0	0	0	0	0	0	0	0	0	0	0
Tox21_110574_1	14976-57-9	Clemastine fumarate	1	cv_16	cv_36	cv_26	cv_26	0	0.667145	0.930761	1.07998	1.15899	1.1442	0	0.792142	1.32056	1.58218	1.62087	1.64539	0	0.857593	1.59531	1.79827	1.87895	1.95608	0	0	0.907236	1.15694	1.45412	1.20243	0.667819	0.422852	0.238329	0.10182	0.0259137	0.771577	0.55538	0.298439	0.0745469	0.0408556	0.812478	0.603894	0.32718	0.182987	0.126785	0.999384	0.811574	0.543492
Tox21_110575_1	14984-68-0	Cloperastine hydrochloride	1	cv_36	cv_36	cv_26	inactive	0	0	0	0.598837	0.631706	0.596875	0	0	0.785542	0.869034	0.913282	0.946423	0	0	0.846867	1.04178	1.12887	1.15642	0	0	0	0	0	0	1.09811	0.91565	0.669911	0.0604875	0.0748614	0.801613	0.591155	0.177604	0.101173	0.0611104	0.855599	0.653549	0.312754	0.144402	0.0483089	0	0	0
Tox21_110577_1	15318-45-3	Thiamphenicol	0	inactive	inactive	inactive	inactive	0	0	0	0	0	0	0	0	0	0	0	0	0	0	0	0	0	0	0	0	0	0	0	0	0	0	0	0	0	0	0	0	0	0	0	0	0	0	0	0	0	0
Tox21_110578_1	15421-84-8	Trapidil	0	inactive	inactive	inactive	inactive	0	0	0	0	0	0	0	0	0	0	0	0	0	0	0	0	0	0	0	0	0	0	0	0	0	0	0	0	0	0	0	0	0	0	0	0	0	0	0	0	0	0
Tox21_110579_1	15622-65-8	Molindone hydrochloride	0	inactive	inactive	inactive	inactive	0	0	0	0	0	0	0	0	0	0	0	0	0	0	0	0	0	0	0	0	0	0	0	0	0	0	0	0	0	0	0	0	0	0	0	0	0	0	0	0	0	0
Tox21_110581_1	1944-12-3	Fenoterol hydrobromide	0	inactive	inactive	inactive	inactive	0	0	0	0	0	0	0	0	0	0	0	0	0	0	0	0	0	0	0	0	0	0	0	0	0	0	0	0	0	0	0	0	0	0	0	0	0	0	0	0	0	0
Tox21_110582_1	16773-42-5	Ornidazole	0	inactive	inactive	inactive	inactive	0	0	0	0	0	0	0	0	0	0	0	0	0	0	0	0	0	0	0	0	0	0	0	0	0	0	0	0	0	0	0	0	0	0	0	0	0	0	0	0	0	0
Tox21_110584_1	18694-40-1	Epirizole	0	inactive	inactive	inactive	inactive	0	0	0	0	0	0	0	0	0	0	0	0	0	0	0	0	0	0	0	0	0	0	0	0	0	0	0	0	0	0	0	0	0	0	0	0	0	0	0	0	0	0
Tox21_110585_1	18883-66-4	Streptozocin	0	inactive	inactive	inactive	inactive	0	0	0	0	0	0	0	0	0	0	0	0	0	0	0	0	0	0	0	0	0	0	0	0	0	0	0	0	0	0	0	0	0	0	0	0	0	0	0	0	0	0
Tox21_110586_1	19387-91-8	Tinidazole	0	inactive	inactive	inactive	inactive	0	0	0	0	0	0	0	0	0	0	0	0	0	0	0	0	0	0	0	0	0	0	0	0	0	0	0	0	0	0	0	0	0	0	0	0	0	0	0	0	0	0
Tox21_110587_1	19562-30-2	Piromidic acid	0	inactive	inactive	inactive	inactive	0	0	0	0	0	0	0	0	0	0	0	0	0	0	0	0	0	0	0	0	0	0	0	0	0	0	0	0	0	0	0	0	0	0	0	0	0	0	0	0	0	0
Tox21_110588_1	35898-87-4	Dilazep	1	no_cv	cv_16	cv_36	inactive	0	0	0	0.519163	0.512978	0.96448	0	1.81326	1.86599	1.84399	1.83683	1.80938	0	0	0	0.559556	0.697322	0.791904	0	0	0	0	0	0	1.49497	1.31595	1.10048	0.804261	0.804338	0.493402	0.0546904	0.0543041	0.0422639	0.045365	1.17063	0.990568	0.755411	0.326316	0.18683	0	0	0
Tox21_110590_1	21187-98-4	Gliclazide	0	inactive	inactive	inactive	inactive	0	0	0	0	0	0	0	0	0	0	0	0	0	0	0	0	0	0	0	0	0	0	0	0	0	0	0	0	0	0	0	0	0	0	0	0	0	0	0	0	0	0
Tox21_110592_1	21736-83-4	Spectinomycin dihydrochloride	0	inactive	inactive	inactive	inactive	0	0	0	0	0	0	0	0	0	0	0	0	0	0	0	0	0	0	0	0	0	0	0	0	0	0	0	0	0	0	0	0	0	0	0	0	0	0	0	0	0	0
Tox21_110594_1	22071-15-4	Ketoprofen	0	inactive	inactive	inactive	inactive	0	0	0	0	0	0	0	0	0	0	0	0	0	0	0	0	0	0	0	0	0	0	0	0	0	0	0	0	0	0	0	0	0	0	0	0	0	0	0	0	0	0
Tox21_110596_1	22232-54-8	Carbimazole	1	inactive	inactive	cv_16	inactive	0	0	0	0	0	0	0	0	0	0	0	0	0.731362	0.768899	0.711474	0.674162	0.569774	0.532369	0	0	0	0	0	0	0	0	0	0	0	0	0	0	0	0	0.261278	0.284795	0.25299	0.233501	0.0846365	0	0	0
Tox21_110597_1	22457-89-2	Benfotiamine	0	inactive	inactive	inactive	inactive	0	0	0	0	0	0	0	0	0	0	0	0	0	0	0	0	0	0	0	0	0	0	0	0	0	0	0	0	0	0	0	0	0	0	0	0	0	0	0	0	0	0
Tox21_110598_1	22494-42-4	Diflunisal	0	inactive	inactive	inactive	inactive	0	0	0	0	0	0	0	0	0	0	0	0	0	0	0	0	0	0	0	0	0	0	0	0	0	0	0	0	0	0	0	0	0	0	0	0	0	0	0	0	0	0
Tox21_110599_1	22668-01-5	Etandazole	0	inactive	inactive	inactive	inactive	0	0	0	0	0	0	0	0	0	0	0	0	0	0	0	0	0	0	0	0	0	0	0	0	0	0	0	0	0	0	0	0	0	0	0	0	0	0	0	0	0	0
Tox21_110600_1	22881-35-2	Famprofazone	1	inactive	cv_26	inactive	inconclusive	0	0	0	0	0	0	0	0.774272	0.874569	1.24636	1.26593	1.27681	0	0	0	0	0	0	0	0	0	0	0.735156	0	0	0	0	0	0	0.730212	0.504502	0.372459	0.0373929	0.0187075	0	0	0	0	0	2.44949	2.23607	2
Tox21_110602_1	23031-32-5	Terbutaline hemisulfate	0	inactive	inactive	inactive	inactive	0	0	0	0	0	0	0	0	0	0	0	0	0	0	0	0	0	0	0	0	0	0	0	0	0	0	0	0	0	0	0	0	0	0	0	0	0	0	0	0	0	0
Tox21_110605_1	23288-49-5	Probucol	0	inactive	inactive	inactive	inactive	0	0	0	0	0	0	0	0	0	0	0	0	0	0	0	0	0	0	0	0	0	0	0	0	0	0	0	0	0	0	0	0	0	0	0	0	0	0	0	0	0	0
Tox21_110606_1	23327-57-3	Nefopam hydrochloride	0	inactive	inactive	inactive	inactive	0	0	0	0	0	0	0	0	0	0	0	0	0	0	0	0	0	0	0	0	0	0	0	0	0	0	0	0	0	0	0	0	0	0	0	0	0	0	0	0	0	0
Tox21_110609_1	23964-57-0	Articaine hydrochloride	0	inactive	inactive	inactive	inactive	0	0	0	0	0	0	0	0	0	0	0	0	0	0	0	0	0	0	0	0	0	0	0	0	0	0	0	0	0	0	0	0	0	0	0	0	0	0	0	0	0	0
Tox21_110610_1	24280-93-1	Mycophenolic acid	1	inactive	no_cv	inactive	inactive	0	0	0	0	0	0	0	0	0	0	1.27087	1.7394	0	0	0	0	0	0	0	0	0	0	0	0	0	0	0	0	0	1.82288	1.63588	1.42019	1.15187	0.716037	0	0	0	0	0	0	0	0
Tox21_110613_1	25812-30-0	Gemfibrozil	0	inactive	inactive	inactive	inconclusive	0	0	0	0	0	0	0	0	0	0	0	0	0	0	0	0	0	0	0.706322	0	0	0	0	0	0	0	0	0	0	0	0	0	0	0	0	0	0	0	0	2.44949	0	0
Tox21_110614_1	26839-75-8	Timolol	0	inactive	inactive	inactive	inactive	0	0	0	0	0	0	0	0	0	0	0	0	0	0	0	0	0	0	0	0	0	0	0	0	0	0	0	0	0	0	0	0	0	0	0	0	0	0	0	0	0	0
Tox21_110615_1	27470-51-5	Suxibuzone	0	inactive	inactive	inactive	inactive	0	0	0	0	0	0	0	0	0	0	0	0	0	0	0	0	0	0	0	0	0	0	0	0	0	0	0	0	0	0	0	0	0	0	0	0	0	0	0	0	0	0
Tox21_110616_1	27523-40-6	Isoconazole	1	cv_36	cv_26	cv_56	inconclusive	0	0	0	0.492715	0.504372	0.478366	0.804263	0.85546	0.944358	1.27174	1.30492	1.33539	0	0	0	0	0.845997	0.914462	0.751258	0	0.717686	0.716102	0	0	1.09687	0.914354	0.668399	0.0441751	0.0624728	0.552447	0.474389	0.356064	0.0769639	0.052094	1.55869	1.37863	1.16413	0.876613	0.128063	1.09781	1.36931	1.15471
Tox21_110617_1	27912-14-7	Levobunolol hydrochloride	0	inactive	inactive	inactive	inactive	0	0	0	0	0	0	0	0	0	0	0	0	0	0	0	0	0	0	0	0	0	0	0	0	0	0	0	0	0	0	0	0	0	0	0	0	0	0	0	0	0	0
Tox21_110618_1	30544-47-9	Etofenamate	1	inactive	no_cv	inconclusive	inactive	0	0	0	0	0	0	0	0	0	0.756727	0.793162	1.20951	0	0	0.711197	0.788165	0.847785	0.73826	0	0	0	0	0	0	0	0	0	0	0	1.41376	1.23558	1.01788	0.70654	0.692096	0.799225	0.588342	0.169445	0.150985	0.211121	0	0	0
Tox21_110620_1	31431-39-7	Mebendazole	1	inactive	cv_46	inconclusive	inactive	0	0	0	0	0	0	0	0.72391	0.837002	1.68972	1.87882	2.06256	0	0	0	0	0	1.82368	0	0	0	0	0	0	0	0	0	0	0	1.13008	0.948817	0.751889	0.423746	0.29789	2.44949	2.23607	2	1.73205	1.41421	0	0	0
Tox21_110621_1	31677-93-7	Bupropion hydrochloride	0	inactive	inactive	inactive	inactive	0	0	0	0	0	0	0	0	0	0	0	0	0	0	0	0	0	0	0	0	0	0	0	0	0	0	0	0	0	0	0	0	0	0	0	0	0	0	0	0	0	0
Tox21_110622_1	29560-58-5	Moricizine hydrochloride	0	inactive	inactive	inactive	inactive	0	0	0	0	0	0	0	0	0	0	0	0	0	0	0	0	0	0	0	0	0	0	0	0	0	0	0	0	0	0	0	0	0	0	0	0	0	0	0	0	0	0
Tox21_110624_1	64872-77-1	Butoconazole nitrate	1	inconclusive	cv_36	cv_56	inconclusive	0	0	0	0	0	0.326676	0	0.863372	0.927892	1.26761	1.49439	1.50053	0	0	0	0	0.794994	0.951213	0	0.735768	0.777163	0.781467	0.708726	0	2.44949	2.23607	2	1.73205	1.41421	0.84366	0.639934	0.519154	0.285591	0.0103301	1.59725	1.41643	1.20223	0.918973	0.289845	0.782637	0.568655	0.677471
Tox21_110627_1	33005-95-7	Tiaprofenic acid	0	inactive	inactive	inactive	inactive	0	0	0	0	0	0	0	0	0	0	0	0	0	0	0	0	0	0	0	0	0	0	0	0	0	0	0	0	0	0	0	0	0	0	0	0	0	0	0	0	0	0
Tox21_110628_1	33125-97-2	Etomidate	0	inactive	inactive	inactive	inactive	0	0	0	0	0	0	0	0	0	0	0	0	0	0	0	0	0	0	0	0	0	0	0	0	0	0	0	0	0	0	0	0	0	0	0	0	0	0	0	0	0	0
Tox21_110629_1	33342-05-1	Gliquidone	0	inactive	inactive	inactive	inactive	0	0	0	0	0	0	0	0	0	0	0	0	0	0	0	0	0	0	0	0	0	0	0	0	0	0	0	0	0	0	0	0	0	0	0	0	0	0	0	0	0	0
Tox21_110631_1	33817-20-8	Pivampicillin	0	inactive	inactive	inactive	inactive	0	0	0	0	0	0	0	0	0	0	0	0	0	0	0	0	0	0	0	0	0	0	0	0	0	0	0	0	0	0	0	0	0	0	0	0	0	0	0	0	0	0
Tox21_110633_1	34381-68-5	Acebutolol hydrochloride	0	inactive	inactive	inactive	inactive	0	0	0	0	0	0	0	0	0	0	0	0	0	0	0	0	0	0	0	0	0	0	0	0	0	0	0	0	0	0	0	0	0	0	0	0	0	0	0	0	0	0
Tox21_110634_1	34552-84-6	Isoxicam	0	inactive	inactive	inactive	inconclusive	0	0	0	0	0	0	0	0	0	0	0	0	0	0	0	0	0	0	0.857142	0	0	0	0	0	0	0	0	0	0	0	0	0	0	0	0	0	0	0	0	2.44949	0	0
Tox21_110636_1	35543-24-9	Buflomedil hydrochloride	0	inactive	inactive	inactive	inactive	0	0	0	0	0	0	0	0	0	0	0	0	0	0	0	0	0	0	0	0	0	0	0	0	0	0	0	0	0	0	0	0	0	0	0	0	0	0	0	0	0	0
Tox21_110637_1	36167-63-2	Halofantrine hydrochloride	1	inactive	inactive	cv_46	cv_16	0	0	0	0	0	0	0	0	0	0	0	0	0	0	0	0.812363	0.975799	1.1207	0	0	0.760417	0.814411	0.862763	0.931193	0	0	0	0	0	0	0	0	0	0	1.19924	1.01985	0.787954	0.385824	0.256386	0.807508	0.598079	0.196391
Tox21_110638_1	36330-85-5	Fenbufen	0	inactive	inactive	inactive	inactive	0	0	0	0	0	0	0	0	0	0	0	0	0	0	0	0	0	0	0	0	0	0	0	0	0	0	0	0	0	0	0	0	0	0	0	0	0	0	0	0	0	0
Tox21_110640_1	37661-08-8	Bacampicillin hydrochloride	0	inactive	inactive	inactive	inactive	0	0	0	0	0	0	0	0	0	0	0	0	0	0	0	0	0	0	0	0	0	0	0	0	0	0	0	0	0	0	0	0	0	0	0	0	0	0	0	0	0	0
Tox21_110643_1	40828-46-4	Suprofen	0	inactive	inactive	inactive	inactive	0	0	0	0	0	0	0	0	0	0	0	0	0	0	0	0	0	0	0	0	0	0	0	0	0	0	0	0	0	0	0	0	0	0	0	0	0	0	0	0	0	0
Tox21_110644_1	41340-25-4	Etodolac	0	inactive	inactive	inactive	inactive	0	0	0	0	0	0	0	0	0	0	0	0	0	0	0	0	0	0	0	0	0	0	0	0	0	0	0	0	0	0	0	0	0	0	0	0	0	0	0	0	0	0
Tox21_110645_1	41859-67-0	Bezafibrate	0	inactive	inactive	inactive	inactive	0	0	0	0	0	0	0	0	0	0	0	0	0	0	0	0	0	0	0	0	0	0	0	0	0	0	0	0	0	0	0	0	0	0	0	0	0	0	0	0	0	0
Tox21_110646_1	42200-33-9	Nadolol	0	inactive	inactive	inactive	inactive	0	0	0	0	0	0	0	0	0	0	0	0	0	0	0	0	0	0	0	0	0	0	0	0	0	0	0	0	0	0	0	0	0	0	0	0	0	0	0	0	0	0
Tox21_110647_1	42924-53-8	Nabumetone	0	inactive	inactive	inactive	inactive	0	0	0	0	0	0	0	0	0	0	0	0	0	0	0	0	0	0	0	0	0	0	0	0	0	0	0	0	0	0	0	0	0	0	0	0	0	0	0	0	0	0
Tox21_110648_1	42971-09-5	Vinpocetine	0	inactive	inconclusive	inconclusive	inactive	0	0	0	0	0	0	0	0	0	0	0.803708	0	0	0	0.78345	0.762459	0.809221	0.782235	0	0	0	0	0	0	0	0	0	0	0	2.44949	2.23607	2	1.73205	1.41421	0.777049	0.561964	0.0530924	0.0648958	0.0522893	0	0	0
Tox21_110649_1	43210-67-9	Fenbendazole	1	inconclusive	cv_26	cv_56	inactive	0	0	0	0	0	0.507179	0	1.92469	2.02585	2.15343	2.17876	2.1837	0	0	0	0.791459	1.66355	2.01134	0	0	0	0	0	0	2.44949	2.23607	2	1.73205	1.41421	0.554681	0.242368	0.158579	0.0372789	0.00809487	1.63273	1.45111	1.23702	0.957143	0.545146	0	0	0
Tox21_110650_1	49697-38-3	Rimexolone	1	inactive	cv_36	inactive	inconclusive	0	0	0	0	0	0	1.32415	0	0.775928	1.27023	1.32868	1.39508	0	0	0	0	0	0	1.72132	0	0	0	0.713826	0	0	0	0	0	0	0.664938	0.772332	0.492284	0.151119	0.112796	0	0	0	0	0	2.23689	2.23607	2
Tox21_110651_1	50370-12-2	Cefadroxil	0	inactive	inactive	inactive	inactive	0	0	0	0	0	0	0	0	0	0	0	0	0	0	0	0	0	0	0	0	0	0	0	0	0	0	0	0	0	0	0	0	0	0	0	0	0	0	0	0	0	0
Tox21_110654_1	51781-21-6	Carteolol hydrochloride	0	inactive	inactive	inactive	inactive	0	0	0	0	0	0	0	0	0	0	0	0	0	0	0	0	0	0	0	0	0	0	0	0	0	0	0	0	0	0	0	0	0	0	0	0	0	0	0	0	0	0
Tox21_110655_1	51940-44-4	Pipemidic acid	0	inactive	inactive	inactive	inactive	0	0	0	0	0	0	0	0	0	0	0	0	0	0	0	0	0	0	0	0	0	0	0	0	0	0	0	0	0	0	0	0	0	0	0	0	0	0	0	0	0	0
Tox21_110657_1	53797-35-6	Ribostamycin sulfate	0	inactive	inactive	inactive	inactive	0	0	0	0	0	0	0	0	0	0	0	0	0	0	0	0	0	0	0	0	0	0	0	0	0	0	0	0	0	0	0	0	0	0	0	0	0	0	0	0	0	0
Tox21_110658_1	55142-85-3	Ticlopidine	0	inactive	inconclusive	inactive	inactive	0	0	0	0	0	0	0	0	0.697499	0.723808	0	0	0	0	0	0	0	0	0	0	0	0	0	0	0	0	0	0	0	1.55083	1.37092	1.15633	1.73205	0	0	0	0	0	0	0	0	0
Tox21_110659_1	54965-21-8	Albendazole	1	inactive	cv_46	no_cv	inactive	0	0	0	0	0	0	0	0	0	1.7381	1.93005	1.96582	0	0	0	0.607591	0.758455	2.04756	0	0	0	0	0	0	0	0	0	0	0	1.14438	0.963579	0.725011	0.261742	0.0588611	2.25838	2.05402	1.8258	1.5613	1.29809	0	0	0
Tox21_110660_1	55268-74-1	Praziquantel	0	inactive	inactive	inactive	inactive	0	0	0	0	0	0	0	0	0	0	0	0	0	0	0	0	0	0	0	0	0	0	0	0	0	0	0	0	0	0	0	0	0	0	0	0	0	0	0	0	0	0
Tox21_110661_1	55837-27-9	Piretanide	0	inactive	inactive	inactive	inactive	0	0	0	0	0	0	0	0	0	0	0	0	0	0	0	0	0	0	0	0	0	0	0	0	0	0	0	0	0	0	0	0	0	0	0	0	0	0	0	0	0	0
Tox21_110662_1	56211-40-6	Torsemide	0	inactive	inactive	inactive	inactive	0	0	0	0	0	0	0	0	0	0	0	0	0	0	0	0	0	0	0	0	0	0	0	0	0	0	0	0	0	0	0	0	0	0	0	0	0	0	0	0	0	0
Tox21_110663_1	56391-57-2	Netilmicin sulfate	0	inactive	inactive	inactive	inactive	0	0	0	0	0	0	0	0	0	0	0	0	0	0	0	0	0	0	0	0	0	0	0	0	0	0	0	0	0	0	0	0	0	0	0	0	0	0	0	0	0	0
Tox21_110665_1	59263-76-2	Meptazinol hydrochloride	0	inactive	inactive	inactive	inactive	0	0	0	0	0	0	0	0	0	0	0	0	0	0	0	0	0	0	0	0	0	0	0	0	0	0	0	0	0	0	0	0	0	0	0	0	0	0	0	0	0	0
Tox21_110666_1	59804-37-4	Tenoxicam	0	inactive	inactive	inactive	inactive	0	0	0	0	0	0	0	0	0	0	0	0	0	0	0	0	0	0	0	0	0	0	0	0	0	0	0	0	0	0	0	0	0	0	0	0	0	0	0	0	0	0
Tox21_110667_1	59865-13-3	Cyclosporin A	1	inactive	cv_56	inactive	cv_36	0	0	0	0	0	0	0	0	0	0.734131	1.49865	1.70029	0	0	0	0	0	0	0	0	0	0.743492	0.745835	0.761945	0	0	0	0	0	1.49263	1.31364	1.09812	0.801536	0.33064	0	0	0	0	0	1.09603	0.91348	0.667378
Tox21_110668_1	60166-93-0	Iopamidol	0	inactive	inactive	inactive	inactive	0	0	0	0	0	0	0	0	0	0	0	0	0	0	0	0	0	0	0	0	0	0	0	0	0	0	0	0	0	0	0	0	0	0	0	0	0	0	0	0	0	0
Tox21_110669_1	60200-06-8	Clorsulon	0	inactive	inactive	inactive	inactive	0	0	0	0	0	0	0	0	0	0	0	0	0	0	0	0	0	0	0	0	0	0	0	0	0	0	0	0	0	0	0	0	0	0	0	0	0	0	0	0	0	0
Tox21_110671_1	61318-91-0	Sulconazole nitrate	1	inactive	no_cv	inactive	inconclusive	0	0	0	0	0	0	0	0.80458	0.86856	0.890292	1.28332	0.908863	0	0	0	0	0	0	0	0.882149	0.884164	0.865264	0.800707	0	0	0	0	0	0	0.814207	0.605912	0.595946	0.608415	0.619917	0	0	0	0	0	0.783349	0.569506	0.678199
Tox21_110672_1	61413-54-5	Rolipram	0	inactive	inactive	inactive	inactive	0	0	0	0	0	0	0	0	0	0	0	0	0	0	0	0	0	0	0	0	0	0	0	0	0	0	0	0	0	0	0	0	0	0	0	0	0	0	0	0	0	0
Tox21_110673_1	63245-28-3	Etifenin	0	inactive	inactive	inactive	inactive	0	0	0	0	0	0	0	0	0	0	0	0	0	0	0	0	0	0	0	0	0	0	0	0	0	0	0	0	0	0	0	0	0	0	0	0	0	0	0	0	0	0
Tox21_110674_1	63074-08-8	Terazosin hydrochloride	0	inactive	inactive	inactive	inactive	0	0	0	0	0	0	0	0	0	0	0	0	0	0	0	0	0	0	0	0	0	0	0	0	0	0	0	0	0	0	0	0	0	0	0	0	0	0	0	0	0	0
Tox21_110677_1	65473-14-5	Naftifine hydrochloride	1	cv_16	cv_46	cv_16	cv_16	1.28748	1.47355	1.35559	1.27071	1.16145	1.06291	0	0	0	0.717311	0.723157	0.703534	1.66363	1.8963	1.88272	1.85116	1.7919	1.72846	0	0.899468	0.92753	0.897819	0.85559	0.76852	0.346716	0.387487	0.306348	0.256279	0.173045	1.09604	0.913494	0.667394	0.0286175	0.0396052	0.20518	0.155895	0.155541	0.142894	0.104921	0.517529	0.155446	0.176552
Tox21_110678_1	65513-72-6	Glafenine hydrochloride	1	inactive	cv_16	cv_56	inconclusive	0	0	0	0	0	0	0	1.77903	1.65811	1.79636	1.79918	1.78233	0	0	0	0	0.7479	0.926074	0.74304	0	0	0	0.768964	0	0	0	0	0	0	0.508506	0.126991	0.146407	0.021	0.0278705	1.61257	1.43141	1.21728	0.935543	0.333655	1.55071	2.23607	2
Tox21_110680_1	68844-77-9	Astemizole	1	cv_16	cv_26	cv_16	cv_16	0	1.0576	1.15829	1.29021	1.30873	1.32579	0	1.86078	1.63146	1.47611	1.46302	1.46442	0	1.59837	1.97805	2.11146	2.19988	2.2349	0	1.39813	1.52827	1.61151	1.67696	1.67375	0.563568	0.259555	0.170844	0.0430469	0.0291823	0.704958	0.472293	0.212073	0.0172134	0.00235948	0.688911	0.45127	0.247283	0.14285	0.0573334	0.559976	0.252717	0.156959
Tox21_110682_1	70458-96-7	Norfloxacin	0	inactive	inactive	inactive	inactive	0	0	0	0	0	0	0	0	0	0	0	0	0	0	0	0	0	0	0	0	0	0	0	0	0	0	0	0	0	0	0	0	0	0	0	0	0	0	0	0	0	0
Tox21_110683_1	73231-34-2	Florfenicol	0	inactive	inactive	inactive	inactive	0	0	0	0	0	0	0	0	0	0	0	0	0	0	0	0	0	0	0	0	0	0	0	0	0	0	0	0	0	0	0	0	0	0	0	0	0	0	0	0	0	0
Tox21_110684_1	73334-07-3	Iopromide	0	inactive	inactive	inactive	inactive	0	0	0	0	0	0	0	0	0	0	0	0	0	0	0	0	0	0	0	0	0	0	0	0	0	0	0	0	0	0	0	0	0	0	0	0	0	0	0	0	0	0
Tox21_110686_1	73590-58-6	Omeprazole	0	inconclusive	inactive	inactive	inactive	0	0	0	0	0	2.31117	0	0	0	0	0	0	0	0	0	0	0	0	0	0	0	0	0	0	2.44949	2.23607	2	1.73205	1.41421	0	0	0	0	0	0	0	0	0	0	0	0	0
Tox21_110688_1	74011-58-8	Enoxacin	0	inactive	inactive	inactive	inactive	0	0	0	0	0	0	0	0	0	0	0	0	0	0	0	0	0	0	0	0	0	0	0	0	0	0	0	0	0	0	0	0	0	0	0	0	0	0	0	0	0	0
Tox21_110689_1	64221-86-9	Imipenem	0	inactive	inactive	inactive	inactive	0	0	0	0	0	0	0	0	0	0	0	0	0	0	0	0	0	0	0	0	0	0	0	0	0	0	0	0	0	0	0	0	0	0	0	0	0	0	0	0	0	0
Tox21_110690_1	75695-93-1	Isradipine	1	inactive	cv_26	inactive	cv_26	0	0	0	0	0	0	2.11291	0.884892	0.919215	1.28976	1.31133	1.32851	0	0	0	0	0	0	2.23326	1.26466	1.48117	1.49197	1.27143	1.47555	0	0	0	0	0	1.40458	0.473806	0.37248	0.0468753	0.0293689	0	0	0	0	0	1.22012	0.264173	0.222136
Tox21_110691_1	76963-41-2	Nizatidine	0	inactive	inactive	inactive	inactive	0	0	0	0	0	0	0	0	0	0	0	0	0	0	0	0	0	0	0	0	0	0	0	0	0	0	0	0	0	0	0	0	0	0	0	0	0	0	0	0	0	0
Tox21_110692_1	78110-38-0	Aztreonam	0	inactive	inactive	inactive	inactive	0	0	0	0	0	0	0	0	0	0	0	0	0	0	0	0	0	0	0	0	0	0	0	0	0	0	0	0	0	0	0	0	0	0	0	0	0	0	0	0	0	0
Tox21_110693_1	78712-43-3	Ozagrel hydrochloride	0	inactive	inactive	inactive	inactive	0	0	0	0	0	0	0	0	0	0	0	0	0	0	0	0	0	0	0	0	0	0	0	0	0	0	0	0	0	0	0	0	0	0	0	0	0	0	0	0	0	0
Tox21_110695_1	79547-78-7	Levocabastine hydrochloride	0	inactive	inactive	inactive	inactive	0	0	0	0	0	0	0	0	0	0	0	0	0	0	0	0	0	0	0	0	0	0	0	0	0	0	0	0	0	0	0	0	0	0	0	0	0	0	0	0	0	0
Tox21_110696_1	79902-63-9	Simvastatin	1	cv_16	cv_16	cv_36	cv_16	0	0.713642	0.687535	0.764519	0.722037	0.64794	0	0.758144	0.780608	0.757574	0.819437	0.840522	0	0.919737	1.3194	1.69882	1.96625	2.05348	0	0.840048	0.862747	0.906441	1.29196	1.32587	0.507387	0.123046	0.142293	0.165014	0.151536	0.502375	0.103668	0.102056	0.114953	0.0402787	0.994105	0.805926	0.609851	0.382309	0.142947	0.821525	0.614427	0.565748
Tox21_110698_1	80474-14-2	Fluticasone propionate	0	inactive	inactive	inactive	inactive	0	0	0	0	0	0	0	0	0	0	0	0	0	0	0	0	0	0	0	0	0	0	0	0	0	0	0	0	0	0	0	0	0	0	0	0	0	0	0	0	0	0
Tox21_110699_1	81098-60-4	Cisapride	1	inactive	cv_16	cv_56	inactive	0	0	0	0	0	0	0	2.04168	2.0632	2.04537	2.04587	2.03354	0	0	0	0	0.616168	0.72788	0	0	0	0	0	0	0	0	0	0	0	0.490655	0.0253862	0.0285101	0.0161409	0.0202565	1.57944	1.39898	1.18466	0.899523	0.229281	0	0	0
Tox21_110700_1	81110-73-8	Racecadotril	0	inactive	inactive	inactive	inactive	0	0	0	0	0	0	0	0	0	0	0	0	0	0	0	0	0	0	0	0	0	0	0	0	0	0	0	0	0	0	0	0	0	0	0	0	0	0	0	0	0	0
Tox21_110701_1	81403-68-1	Alfuzosin hydrochloride	1	inactive	cv_56	inactive	inactive	0	0	0	0	0	0	0	0.695397	0.829194	0.845036	1.43154	1.46191	0	0	0	0	0	0	0	0	0	0	0	0	0	0	0	0	0	1.04331	0.858218	0.74355	0.608133	0.0512569	0	0	0	0	0	0	0	0
Tox21_110702_1	81732-46-9	Bambuterol hydrochloride	0	inactive	inactive	inactive	inactive	0	0	0	0	0	0	0	0	0	0	0	0	0	0	0	0	0	0	0	0	0	0	0	0	0	0	0	0	0	0	0	0	0	0	0	0	0	0	0	0	0	0
Tox21_110703_1	82419-36-1	Ofloxacin	0	inactive	inactive	inactive	inactive	0	0	0	0	0	0	0	0	0	0	0	0	0	0	0	0	0	0	0	0	0	0	0	0	0	0	0	0	0	0	0	0	0	0	0	0	0	0	0	0	0	0
Tox21_110704_1	83881-52-1	Cetirizine dihydrochloride	0	inactive	inactive	inactive	inactive	0	0	0	0	0	0	0	0	0	0	0	0	0	0	0	0	0	0	0	0	0	0	0	0	0	0	0	0	0	0	0	0	0	0	0	0	0	0	0	0	0	0
Tox21_110705_1	83919-23-7	Mometasone furoate	1	inactive	inactive	inactive	cv_16	0	0	0	0	0	0	0	0	0	0	0	0	0	0	0	0	0	0	0	0.844839	0.872031	0.870596	0.827692	0.774312	0	0	0	0	0	0	0	0	0	0	0	0	0	0	0	0.502547	0.104388	0.120602
Tox21_110706_1	84370-95-6	Clebopride maleate	1	inactive	cv_16	inactive	inactive	0	0	0	0	0	0	0	1.31203	1.37103	1.35087	1.3488	1.34431	0	0	0	0	0	0	0	0	0	0	0	0	0	0	0	0	0	0.49291	0.0506914	0.0288498	0.00807316	0.00764821	0	0	0	0	0	0	0	0
Tox21_110707_1	85798-08-9	(-)-Quinpirole hydrochloride	0	inactive	inactive	inactive	inactive	0	0	0	0	0	0	0	0	0	0	0	0	0	0	0	0	0	0	0	0	0	0	0	0	0	0	0	0	0	0	0	0	0	0	0	0	0	0	0	0	0	0
Tox21_110708_1	87333-19-5	Ramipril	0	inactive	inactive	inactive	inactive	0	0	0	0	0	0	0	0	0	0	0	0	0	0	0	0	0	0	0	0	0	0	0	0	0	0	0	0	0	0	0	0	0	0	0	0	0	0	0	0	0	0
Tox21_110709_1	87771-40-2	Ioversol	0	inactive	inactive	inactive	inactive	0	0	0	0	0	0	0	0	0	0	0	0	0	0	0	0	0	0	0	0	0	0	0	0	0	0	0	0	0	0	0	0	0	0	0	0	0	0	0	0	0	0
Tox21_110710_1	89796-99-6	Aceclofenac	0	inactive	inactive	inactive	inactive	0	0	0	0	0	0	0	0	0	0	0	0	0	0	0	0	0	0	0	0	0	0	0	0	0	0	0	0	0	0	0	0	0	0	0	0	0	0	0	0	0	0
Tox21_110711_1	92339-11-2	Iodixanol	0	inactive	inactive	inactive	inactive	0	0	0	0	0	0	0	0	0	0	0	0	0	0	0	0	0	0	0	0	0	0	0	0	0	0	0	0	0	0	0	0	0	0	0	0	0	0	0	0	0	0
Tox21_110712_1	93107-08-5	Ciprofloxacin hydrochloride	0	inactive	inactive	inactive	inactive	0	0	0	0	0	0	0	0	0	0	0	0	0	0	0	0	0	0	0	0	0	0	0	0	0	0	0	0	0	0	0	0	0	0	0	0	0	0	0	0	0	0
Tox21_110713_1	93479-97-1	Glimepiride	0	inactive	inactive	inactive	inactive	0	0	0	0	0	0	0	0	0	0	0	0	0	0	0	0	0	0	0	0	0	0	0	0	0	0	0	0	0	0	0	0	0	0	0	0	0	0	0	0	0	0
Tox21_110714_1	95233-18-4	Atovaquone	0	inconclusive	inconclusive	inconclusive	inconclusive	0	0	0	0	0	0.466874	1.59722	0	0	0	0	0.858347	0	0	0	0	0	0.651233	0.823547	0	0	0	0	0	2.44949	2.23607	2	1.73205	1.41421	2.06838	2.23607	2	1.73205	1.41421	2.44949	2.23607	2	1.73205	1.41421	2.44949	0	0
Tox21_110715_1	96036-03-2	Meropenem	0	inactive	inactive	inactive	inactive	0	0	0	0	0	0	0	0	0	0	0	0	0	0	0	0	0	0	0	0	0	0	0	0	0	0	0	0	0	0	0	0	0	0	0	0	0	0	0	0	0	0
Tox21_110716_1	98079-52-8	Lomefloxacin hydrochloride	0	inactive	inactive	inactive	inactive	0	0	0	0	0	0	0	0	0	0	0	0	0	0	0	0	0	0	0	0	0	0	0	0	0	0	0	0	0	0	0	0	0	0	0	0	0	0	0	0	0	0
Tox21_110717_1	98319-26-7	Finasteride	0	inactive	inactive	inactive	inconclusive	0	0	0	0	0	0	0	0	0	0	0	0	0	0	0	0	0	0	0.761032	0	0	0	0	0	0	0	0	0	0	0	0	0	0	0	0	0	0	0	0	2.44949	0	0
Tox21_110720_1	130693-82-2	Dorzolamide hydrochloride	0	inactive	inactive	inactive	inactive	0	0	0	0	0	0	0	0	0	0	0	0	0	0	0	0	0	0	0	0	0	0	0	0	0	0	0	0	0	0	0	0	0	0	0	0	0	0	0	0	0	0
Tox21_110722_1	138890-62-7	Brinzolamide	0	inactive	inactive	inactive	inactive	0	0	0	0	0	0	0	0	0	0	0	0	0	0	0	0	0	0	0	0	0	0	0	0	0	0	0	0	0	0	0	0	0	0	0	0	0	0	0	0	0	0
Tox21_110724_1	3200-06-4	Nafronyl oxalate	1	cv_36	cv_36	inconclusive	inactive	0	0	0	0.465602	0.462767	0.430773	0	0	0.707505	0.772871	0.770089	0.765792	0	0	0	0.849626	0	0.763389	0	0	0	0	0	0	1.0988	0.916367	0.670747	0.0678559	0.081003	0.780725	0.566369	0.0840241	0.00988528	0.00843565	1.56506	1.38488	1.17044	0.883677	1.41421	0	0	0
Tox21_110725_1	3385-03-3	Flunisolide	0	inactive	inconclusive	inactive	inconclusive	0	0	0	0	0	0	0.787281	0	0	0	0	0	0	0	0	0	0	0	1.54574	0	0	0	0	0	0	0	0	0	0	2.44949	0	0	0	0	0	0	0	0	0	2.44949	0	0
Tox21_110727_1	3737-09-5	Disopyramide	0	inactive	inactive	inactive	inactive	0	0	0	0	0	0	0	0	0	0	0	0	0	0	0	0	0	0	0	0	0	0	0	0	0	0	0	0	0	0	0	0	0	0	0	0	0	0	0	0	0	0
Tox21_110729_1	138-92-1	Betazole hydrochloride	0	inactive	inactive	inactive	inactive	0	0	0	0	0	0	0	0	0	0	0	0	0	0	0	0	0	0	0	0	0	0	0	0	0	0	0	0	0	0	0	0	0	0	0	0	0	0	0	0	0	0
Tox21_110730_1	66309-69-1	Cefotiam hydrochloride	0	inactive	inactive	inactive	inactive	0	0	0	0	0	0	0	0	0	0	0	0	0	0	0	0	0	0	0	0	0	0	0	0	0	0	0	0	0	0	0	0	0	0	0	0	0	0	0	0	0	0
Tox21_110732_1	35891-93-1	Tocainide hydrochloride	1	cv_16	inactive	cv_16	inactive	0.996791	1.44548	1.28183	1.1788	1.06259	0.969202	0	0	0	0	0	0	1.69296	1.81034	1.74361	1.65977	1.58289	1.49779	0	0	0	0	0	0	0.489959	0.469797	0.336144	0.265219	0.167521	0	0	0	0	0	0.255493	0.287103	0.246233	0.189819	0.142191	0	0	0
Tox21_110735_1	52-88-0	Methylatropine nitrate	1	inactive	inactive	inactive	cv_56	0	0	0	0	0	0	0	0	0	0	0	0	0	0	0	0	0	0	0	0	0	0	1.09929	1.15469	0	0	0	0	0	0	0	0	0	0	0	0	0	0	0	1.55469	1.3747	1.16016
Tox21_110740_1	137-88-2	Amprolium hydrochloride	0	inactive	inactive	inactive	inactive	0	0	0	0	0	0	0	0	0	0	0	0	0	0	0	0	0	0	0	0	0	0	0	0	0	0	0	0	0	0	0	0	0	0	0	0	0	0	0	0	0	0
Tox21_110741_1	138-14-7	Deferoxamine mesylate	1	inactive	no_cv	inactive	inactive	0	0	0	0	0	0	0	0	0	0.775784	0.923954	1.2952	0	0	0	0	0	0	0	0	0	0	0	0	0	0	0	0	0	1.41569	1.2375	1.01987	0.708948	0.613788	0	0	0	0	0	0	0	0
Tox21_110742_1	140-64-7	Pentamidine isethionate	1	inactive	no_cv	inactive	inactive	0	0	0	0	0	0	0	0	0.749788	0.874285	0.946994	1.51057	0	0	0	0	0	0	0	0	0	0	0	0	0	0	0	0	0	1.39802	1.21994	1.00165	0.918734	0.84849	0	0	0	0	0	0	0	0
Tox21_110744_1	642-78-4	Cloxacillin sodium	0	inactive	inactive	inactive	inactive	0	0	0	0	0	0	0	0	0	0	0	0	0	0	0	0	0	0	0	0	0	0	0	0	0	0	0	0	0	0	0	0	0	0	0	0	0	0	0	0	0	0
Tox21_110747_1	1476-53-5	Novobiocin sodium	0	inactive	inactive	inactive	inactive	0	0	0	0	0	0	0	0	0	0	0	0	0	0	0	0	0	0	0	0	0	0	0	0	0	0	0	0	0	0	0	0	0	0	0	0	0	0	0	0	0	0
Tox21_110748_1	1642-54-2	Diethylcarbamazine citrate	0	inactive	inactive	inactive	inactive	0	0	0	0	0	0	0	0	0	0	0	0	0	0	0	0	0	0	0	0	0	0	0	0	0	0	0	0	0	0	0	0	0	0	0	0	0	0	0	0	0	0
Tox21_110749_1	1949-20-8	Oxalamine citrate	0	inactive	inactive	inactive	inactive	0	0	0	0	0	0	0	0	0	0	0	0	0	0	0	0	0	0	0	0	0	0	0	0	0	0	0	0	0	0	0	0	0	0	0	0	0	0	0	0	0	0
Tox21_110751_1	2347-80-0	Thioproperazine dimethanesulfonate	1	cv_36	cv_26	cv_16	cv_26	0	0	0	0.772905	0.875122	0.924106	0	0.861477	0.938009	0.996171	1.04578	1.08668	0	0.878733	1.14158	1.36145	1.46258	1.50415	0	0	0.778014	0.869221	1.06901	1.05066	1.12404	0.942561	0.701037	0.199156	0.091135	0.54419	0.220759	0.161066	0.113996	0.0727876	0.734641	0.510053	0.340452	0.169045	0.0699331	0.874493	0.674909	0.349326
Tox21_110754_1	3734-33-6	Denatonium benzoate	0	inactive	inactive	inactive	inactive	0	0	0	0	0	0	0	0	0	0	0	0	0	0	0	0	0	0	0	0	0	0	0	0	0	0	0	0	0	0	0	0	0	0	0	0	0	0	0	0	0	0
Tox21_110755_1	4330-99-8	Trimeprazine tartrate	1	cv_56	no_cv	cv_26	cv_16	0	0	0	0	0.840161	0.831328	0	0.715138	0.828358	0.931972	0.987373	1.31343	0	0	1.16108	1.49879	1.56395	1.57534	0	0	0.735176	0.851892	0.86235	0.911972	1.54936	1.36947	1.15486	0.86621	0.0168391	0.864859	0.664046	0.60076	0.555325	0.543134	0.885256	0.686981	0.368861	0.0952884	0.0190545	0.805471	0.59569	0.190093
Tox21_110757_1	5560-59-8	Alverine citrate	1	inactive	cv_36	cv_56	inactive	0	0	0	0	0	0	0	0	0.806017	0.854521	0.886694	0.882707	0	0	0	0	0.69445	0.725323	0	0	0	0	0	0	0	0	0	0	0	0.782698	0.568728	0.0966711	0.046074	0.00746407	1.55145	1.37153	1.15695	0.868552	0.0624108	0	0	0
Tox21_110759_1	68-89-3	Dipyrone	0	inactive	inactive	inactive	inactive	0	0	0	0	0	0	0	0	0	0	0	0	0	0	0	0	0	0	0	0	0	0	0	0	0	0	0	0	0	0	0	0	0	0	0	0	0	0	0	0	0	0
Tox21_110761_1	6151-25-3	Quercetin dihydrate	0	inactive	inconclusive	inconclusive	inconclusive	0	0	0	0	0	0	0.849018	0	0	0	0	0	0.983397	0.684789	0	0	0	0	0.786643	0	0	0	0	0	0	0	0	0	0	2.44949	0	0	0	0	1.71192	2.23607	0	0	0	2.44949	0	0
Tox21_110762_1	6151-30-0	Quinacrine dihydrochloride dihydrate	1	cv_36	cv_16	cv_16	cv_16	0	0.735913	0.793818	1.4349	1.6693	1.78455	0	1.92261	1.95169	1.97002	2.00344	1.99745	1.3216	1.39567	1.66528	2.05674	2.1492	2.2364	0	0.784561	1.51321	1.71137	1.7749	1.86544	1.05157	0.866923	0.693995	0.384733	0.190094	0.496771	0.076726	0.0558905	0.0410169	0.00985129	0.753844	0.633632	0.457247	0.206617	0.142418	0.807834	0.598461	0.319823
Tox21_110764_1	6385-02-0	Meclofenamate sodium	0	inactive	inactive	inactive	inactive	0	0	0	0	0	0	0	0	0	0	0	0	0	0	0	0	0	0	0	0	0	0	0	0	0	0	0	0	0	0	0	0	0	0	0	0	0	0	0	0	0	0
Tox21_110767_1	7177-50-6	Nafcillin sodium monohydrate	1	inactive	inactive	no_cv	inactive	0	0	0	0	0	0	0	0	0	0	0	0	0.909052	0.75086	0.645781	0	0	0	0	0	0	0	0	0	0	0	0	0	0	0	0	0	0	0	1.19207	1.39484	2	0	0	0	0	0
Tox21_110769_1	7421-40-1	Carbenoxolone sodium	0	inactive	inactive	inactive	inconclusive	0	0	0	0	0	0	0	0	0	0	0	0	0	0	0	0	0	0	0.750569	0	0	0	0	0	0	0	0	0	0	0	0	0	0	0	0	0	0	0	0	2.44949	0	0
Tox21_110770_1	15307-79-6	Diclofenac sodium	0	inactive	inactive	inactive	inactive	0	0	0	0	0	0	0	0	0	0	0	0	0	0	0	0	0	0	0	0	0	0	0	0	0	0	0	0	0	0	0	0	0	0	0	0	0	0	0	0	0	0
Tox21_110772_1	24356-60-3	Cephapirin sodium	0	inactive	inactive	inactive	inactive	0	0	0	0	0	0	0	0	0	0	0	0	0	0	0	0	0	0	0	0	0	0	0	0	0	0	0	0	0	0	0	0	0	0	0	0	0	0	0	0	0	0
Tox21_110773_1	26155-31-7	Morantel tartrate	0	inactive	inactive	inactive	inactive	0	0	0	0	0	0	0	0	0	0	0	0	0	0	0	0	0	0	0	0	0	0	0	0	0	0	0	0	0	0	0	0	0	0	0	0	0	0	0	0	0	0
Tox21_110774_1	26159-34-2	Naproxen sodium	0	inactive	inactive	inactive	inactive	0	0	0	0	0	0	0	0	0	0	0	0	0	0	0	0	0	0	0	0	0	0	0	0	0	0	0	0	0	0	0	0	0	0	0	0	0	0	0	0	0	0
Tox21_110775_1	26807-65-8	Indapamide	0	inactive	inactive	inactive	inactive	0	0	0	0	0	0	0	0	0	0	0	0	0	0	0	0	0	0	0	0	0	0	0	0	0	0	0	0	0	0	0	0	0	0	0	0	0	0	0	0	0	0
Tox21_110776_1	207801-27-2	Yohimbic acid monohydrate	0	inactive	inactive	inactive	inactive	0	0	0	0	0	0	0	0	0	0	0	0	0	0	0	0	0	0	0	0	0	0	0	0	0	0	0	0	0	0	0	0	0	0	0	0	0	0	0	0	0	0
Tox21_110778_1	33402-03-8	Metaraminol bitartrate	0	inactive	inactive	inactive	inactive	0	0	0	0	0	0	0	0	0	0	0	0	0	0	0	0	0	0	0	0	0	0	0	0	0	0	0	0	0	0	0	0	0	0	0	0	0	0	0	0	0	0
Tox21_110781_1	41621-49-2	Ciclopirox olamine	1	inconclusive	cv_46	cv_56	inactive	0	0	0	0	0	0.451599	0	0.713822	1.23167	1.80366	1.98225	2.05113	0	0	0	0	0.540653	0.794369	0	0	0	0	0	0	2.44949	2.23607	2	1.73205	1.41421	1.00309	0.815532	0.589852	0.2771	0.113006	1.69145	1.50836	1.29414	1.01888	0.506068	0	0	0
Tox21_110782_1	42461-84-7	Flunixin meglumine	0	inactive	inactive	inactive	inactive	0	0	0	0	0	0	0	0	0	0	0	0	0	0	0	0	0	0	0	0	0	0	0	0	0	0	0	0	0	0	0	0	0	0	0	0	0	0	0	0	0	0
Tox21_110785_1	53746-45-5	Fenoprofen calcium	0	inactive	inactive	inactive	inactive	0	0	0	0	0	0	0	0	0	0	0	0	0	0	0	0	0	0	0	0	0	0	0	0	0	0	0	0	0	0	0	0	0	0	0	0	0	0	0	0	0	0
Tox21_110786_1	54856-23-4	Betahistine mesylate	0	inactive	inactive	inactive	inactive	0	0	0	0	0	0	0	0	0	0	0	0	0	0	0	0	0	0	0	0	0	0	0	0	0	0	0	0	0	0	0	0	0	0	0	0	0	0	0	0	0	0
Tox21_110787_1	56392-17-7	Metoprolol tartrate	0	inactive	inactive	inactive	inactive	0	0	0	0	0	0	0	0	0	0	0	0	0	0	0	0	0	0	0	0	0	0	0	0	0	0	0	0	0	0	0	0	0	0	0	0	0	0	0	0	0	0
Tox21_110788_1	56796-39-5	Cefmetazole sodium	0	inactive	inactive	inactive	inactive	0	0	0	0	0	0	0	0	0	0	0	0	0	0	0	0	0	0	0	0	0	0	0	0	0	0	0	0	0	0	0	0	0	0	0	0	0	0	0	0	0	0
Tox21_110789_1	56974-61-9	Gabexate mesilate	0	inactive	inactive	inactive	inactive	0	0	0	0	0	0	0	0	0	0	0	0	0	0	0	0	0	0	0	0	0	0	0	0	0	0	0	0	0	0	0	0	0	0	0	0	0	0	0	0	0	0
Tox21_110792_1	64490-92-2	Tolmetin sodium	1	inactive	inactive	cv_16	inactive	0	0	0	0	0	0	0	0	0	0	0	0	1.19241	0.993568	0.915943	0.850751	0.801214	0.707011	0	0	0	0	0	0	0	0	0	0	0	0	0	0	0	0	0.48621	0.288017	0.232465	0.194996	0.185216	0	0	0
Tox21_110793_1	64953-12-4	Moxalactam disodium	0	inactive	inactive	inactive	inactive	0	0	0	0	0	0	0	0	0	0	0	0	0	0	0	0	0	0	0	0	0	0	0	0	0	0	0	0	0	0	0	0	0	0	0	0	0	0	0	0	0	0
Tox21_110795_1	74103-07-4	Ketorolac tromethamine	0	inactive	inactive	inactive	inactive	0	0	0	0	0	0	0	0	0	0	0	0	0	0	0	0	0	0	0	0	0	0	0	0	0	0	0	0	0	0	0	0	0	0	0	0	0	0	0	0	0	0
Tox21_110796_1	77883-43-3	Doxazosin mesylate	1	inactive	cv_26	cv_36	inconclusive	0	0	0	0	0	0	1.36738	0.919542	0.96134	0.974088	0.975325	0.966932	0	0	0	0.764564	0.786404	0.851828	1.42053	0	0	0	0	0	0	0	0	0	0	0.553821	0.0577133	0.0168206	0.0116461	0.0152998	1.10711	0.925002	0.680786	0.126698	0.125266	2.44949	0	0
Tox21_110798_1	83915-83-7	Lisinopril dihydrate	0	inactive	inactive	inactive	inactive	0	0	0	0	0	0	0	0	0	0	0	0	0	0	0	0	0	0	0	0	0	0	0	0	0	0	0	0	0	0	0	0	0	0	0	0	0	0	0	0	0	0
Tox21_110799_1	92953-10-1	Clofilium tosylate	1	no_cv	cv_26	cv_36	cv_26	0	0.632645	0	0.508681	0.612263	1.01526	0	1.52059	1.7064	1.80868	1.84713	1.89859	0	0	1.00348	1.29401	1.51973	1.56775	0	0	0.727109	0.903791	1.02104	1.07971	1.148	0.967304	1.09265	0.7952	0.711217	0.590606	0.307339	0.182376	0.105981	0.0848182	0.979972	0.790759	0.516645	0.313707	0.08039	0.884607	0.686254	0.367705
Tox21_110805_1	476-66-4	Ellagic acid	0	inactive	inactive	inconclusive	inactive	0	0	0	0	0	0	0	0	0	0	0	0	0	0	0	0	0	0.631144	0	0	0	0	0	0	0	0	0	0	0	0	0	0	0	0	2.44949	2.23607	2	1.73205	1.41421	0	0	0
Tox21_110808_1	17692-51-2	Metergoline	1	inactive	cv_16	cv_26	cv_16	0	0	0	0	0	0	0	0.884555	0.969298	1.00839	1.03187	1.05149	0	0	1.14742	1.51381	1.59893	1.64642	0.747531	0	0.75002	0.927148	1.00716	1.07239	0	0	0	0	0	0.519078	0.159868	0.0887578	0.0546513	0.0351275	0.915734	0.720826	0.420377	0.154993	0.079119	0.634559	0.663351	0.329893
Tox21_110809_1	113-42-8	Methergine	0	inactive	inactive	inactive	inactive	0	0	0	0	0	0	0	0	0	0	0	0	0	0	0	0	0	0	0	0	0	0	0	0	0	0	0	0	0	0	0	0	0	0	0	0	0	0	0	0	0	0
Tox21_110810_1	27848-84-6	Nicergoline	1	inconclusive	inconclusive	cv_16	inconclusive	0	0	0.569505	0	0	0.337197	0	0.989456	0.770618	0	0	0	0.951587	0.914276	1.05475	1.36834	1.36488	1.32496	0.904096	0	0	0	0	0	1.72158	1.53767	1.32325	1.73205	1.41421	1.63954	1.45776	2	0	0	0.483558	0.434138	0.303656	0.0571459	0.0680116	2.44949	0	0
Tox21_110812_1	302-79-4	trans-Retinoic acid	1	inactive	inactive	cv_16	inactive	0	0	0	0	0	0	0	0	0	0	0	0	1.17281	1.04327	0.97437	0.933815	0.903481	0.873892	0	0	0	0	0	0	0	0	0	0	0	0	0	0	0	0	0.307818	0.176573	0.113115	0.0787986	0.0552984	0	0	0
Tox21_110814_1	501-30-4	Kojic acid	0	inactive	inactive	inactive	inactive	0	0	0	0	0	0	0	0	0	0	0	0	0	0	0	0	0	0	0	0	0	0	0	0	0	0	0	0	0	0	0	0	0	0	0	0	0	0	0	0	0	0
Tox21_110815_1	29617-43-4	(1S,9R)-beta-Hydrastine	0	inactive	inactive	inactive	inactive	0	0	0	0	0	0	0	0	0	0	0	0	0	0	0	0	0	0	0	0	0	0	0	0	0	0	0	0	0	0	0	0	0	0	0	0	0	0	0	0	0	0
Tox21_110819_1	83-79-4	Rotenone	1	inactive	cv_26	cv_36	cv_26	0	0	0	0	0	0	0	2.28676	2.31234	2.42562	2.51179	2.52187	0	0	0	0.689207	0.836746	0.918942	0	0.717122	0.786858	1.19014	0.775452	0.719781	0	0	0	0	0	0.556585	0.246129	0.210579	0.117812	0.0164651	1.15977	0.979416	0.742899	0.301105	0.153703	0.870204	0.67008	0.676295
Tox21_110820_1	66104-23-2	Pergolide methanesulfonate	0	inactive	inactive	inactive	inactive	0	0	0	0	0	0	0	0	0	0	0	0	0	0	0	0	0	0	0	0	0	0	0	0	0	0	0	0	0	0	0	0	0	0	0	0	0	0	0	0	0	0
Tox21_110821_1	511-12-6	Dihydroergotamine	1	cv_56	cv_16	inconclusive	cv_16	0	0	0	0	0.636429	0.698257	0	1.38793	1.38691	1.40117	1.40716	1.43486	0	0	1.19199	1.10601	1.12572	1.19013	0	0.942117	0.951795	0.879541	0.777186	0.861945	1.55868	1.37862	1.16411	0.876594	0.12795	0.492544	0.0475038	0.0486896	0.0434813	0.0468609	0.78481	0.571249	0.108618	0.11148	0.112478	0.526401	0.179452	0.188592
Tox21_110822_1	70-70-2	Paroxypropione	0	inactive	inactive	inactive	inactive	0	0	0	0	0	0	0	0	0	0	0	0	0	0	0	0	0	0	0	0	0	0	0	0	0	0	0	0	0	0	0	0	0	0	0	0	0	0	0	0	0	0
Tox21_110823_1	83-73-8	Iodoquinol	1	inactive	cv_46	inconclusive	inactive	0	0	0	0	0	0	0	0	0	0.744221	0.93914	1.05002	0	0	0	0	0	0.53674	0	0	0	0	0	0	0	0	0	0	0	1.196	1.01654	0.7843	0.379491	0.199613	2.44949	2.23607	2	1.73205	1.41421	0	0	0
Tox21_110824_1	105628-07-7	Fasudil hydrochloride	1	inactive	inactive	cv_56	inactive	0	0	0	0	0	0	0	0	0	0	0	0	0	0	0	0	0.597659	0.64957	0	0	0	0	0	0	0	0	0	0	0	0	0	0	0	0	1.5563	1.37628	1.16176	0.87395	0.11071	0	0	0
Tox21_110825_1	52468-60-7	Flunarizine	1	cv_56	cv_26	inactive	inconclusive	0	0.707507	0	0	0.453185	0.444766	0	0.864891	0.91274	1.26619	0.977151	0.975625	0	0	0	0	0	0	0	0.707477	0.718263	0.729675	0.817446	0	1.27328	1.09499	1.15496	0.866319	0.0212735	0.70266	0.469311	0.456774	0.452527	0.0027765	0	0	0	0	0	0.793561	0.581649	0.688015
Tox21_110826_1	1716-12-7	Sodium 4-phenylbutyrate	0	inactive	inactive	inactive	inactive	0	0	0	0	0	0	0	0	0	0	0	0	0	0	0	0	0	0	0	0	0	0	0	0	0	0	0	0	0	0	0	0	0	0	0	0	0	0	0	0	0	0
Tox21_110827_1	58-55-9	Theophylline	0	inactive	inactive	inactive	inactive	0	0	0	0	0	0	0	0	0	0	0	0	0	0	0	0	0	0	0	0	0	0	0	0	0	0	0	0	0	0	0	0	0	0	0	0	0	0	0	0	0	0
Tox21_110828_1	88107-10-2	Tomelukast	0	inconclusive	inactive	inactive	inactive	0	0	0.600021	0	0	0	0	0	0	0	0	0	0	0	0	0	0	0	0	0	0	0	0	0	2.44949	2.23607	2	0	0	0	0	0	0	0	0	0	0	0	0	0	0	0
Tox21_110829_1	136-40-3	Phenazopyridine hydrochloride	1	inactive	cv_26	cv_46	inactive	0	0	0	0	0	0	0	0.699218	0.769526	0.852968	0.879779	0.875797	0	0	0	0.625936	0.966159	1.10042	0	0	0	0	0	0	0	0	0	0	0	0.535579	0.201652	0.130841	0.0381671	0.00747392	1.29633	1.11822	0.894621	0.547989	0.238731	0	0	0
Tox21_110830_1	72599-27-0	Miglustat	0	inactive	inactive	inactive	inactive	0	0	0	0	0	0	0	0	0	0	0	0	0	0	0	0	0	0	0	0	0	0	0	0	0	0	0	0	0	0	0	0	0	0	0	0	0	0	0	0	0	0
Tox21_110831_1	93106-60-6	Enrofloxacin	0	inactive	inactive	inactive	inactive	0	0	0	0	0	0	0	0	0	0	0	0	0	0	0	0	0	0	0	0	0	0	0	0	0	0	0	0	0	0	0	0	0	0	0	0	0	0	0	0	0	0
Tox21_110832_1	97-18-7	Bithionol	1	inactive	cv_46	inactive	inactive	0	0	0	0	0	0	0	0	0	0.806992	0.907977	0.951265	0	0	0	0	0	0	0	0	0	0	0	0	0	0	0	0	0	1.12115	0.939571	0.697604	0.188712	0.0797942	0	0	0	0	0	0	0	0
Tox21_110833_1	115-02-6	Azaserine	0	inactive	inactive	inactive	inactive	0	0	0	0	0	0	0	0	0	0	0	0	0	0	0	0	0	0	0	0	0	0	0	0	0	0	0	0	0	0	0	0	0	0	0	0	0	0	0	0	0	0
Tox21_110835_1	389-08-2	Nalidixic acid	0	inactive	inactive	inactive	inactive	0	0	0	0	0	0	0	0	0	0	0	0	0	0	0	0	0	0	0	0	0	0	0	0	0	0	0	0	0	0	0	0	0	0	0	0	0	0	0	0	0	0
Tox21_110837_1	54739-18-3	Fluvoxamine	1	inactive	cv_46	cv_26	inactive	0	0	0	0	0	0	0	0.713764	0.839392	1.25403	1.47223	1.25657	0	0	0.845789	1.08634	1.15965	1.19298	0	0	0	0	0	0	0	0	0	0	0	0.8806	0.681767	0.541976	0.322371	0.359157	0.867596	0.667137	0.336345	0.132018	0.0581179	0	0	0
Tox21_110838_1	77-09-8	Phenolphthalein	0	inactive	inactive	inactive	inactive	0	0	0	0	0	0	0	0	0	0	0	0	0	0	0	0	0	0	0	0	0	0	0	0	0	0	0	0	0	0	0	0	0	0	0	0	0	0	0	0	0	0
Tox21_110840_1	42835-25-6	Flumequine	0	inactive	inactive	inactive	inactive	0	0	0	0	0	0	0	0	0	0	0	0	0	0	0	0	0	0	0	0	0	0	0	0	0	0	0	0	0	0	0	0	0	0	0	0	0	0	0	0	0	0
Tox21_110841_1	132-60-5	Cinchophen	0	inactive	inactive	inactive	inactive	0	0	0	0	0	0	0	0	0	0	0	0	0	0	0	0	0	0	0	0	0	0	0	0	0	0	0	0	0	0	0	0	0	0	0	0	0	0	0	0	0	0
Tox21_110842_1	17692-31-8	Dropropizine	0	inactive	inactive	inactive	inactive	0	0	0	0	0	0	0	0	0	0	0	0	0	0	0	0	0	0	0	0	0	0	0	0	0	0	0	0	0	0	0	0	0	0	0	0	0	0	0	0	0	0
Tox21_110843_1	52-68-6	Trichlorfon	0	inactive	inactive	inactive	inactive	0	0	0	0	0	0	0	0	0	0	0	0	0	0	0	0	0	0	0	0	0	0	0	0	0	0	0	0	0	0	0	0	0	0	0	0	0	0	0	0	0	0
Tox21_110844_1	20559-55-1	Oxibendazole	1	inactive	cv_46	inconclusive	inactive	0	0	0	0	0	0	0	0	0	2.06827	2.08737	2.11697	0	0	0	0	0	1.98244	0	0	0	0	0	0	0	0	0	0	0	1.09784	0.915363	0.669576	0.0572712	0.0485655	2.44949	2.23607	2	1.73205	1.41421	0	0	0
Tox21_110845_1	3440-28-6	Betamipron	0	inactive	inactive	inactive	inactive	0	0	0	0	0	0	0	0	0	0	0	0	0	0	0	0	0	0	0	0	0	0	0	0	0	0	0	0	0	0	0	0	0	0	0	0	0	0	0	0	0	0
Tox21_110846_1	144-80-9	Sulfacetamide	0	inactive	inactive	inactive	inactive	0	0	0	0	0	0	0	0	0	0	0	0	0	0	0	0	0	0	0	0	0	0	0	0	0	0	0	0	0	0	0	0	0	0	0	0	0	0	0	0	0	0
Tox21_110847_1	57-68-1	Sulfamethazine	0	inactive	inactive	inactive	inactive	0	0	0	0	0	0	0	0	0	0	0	0	0	0	0	0	0	0	0	0	0	0	0	0	0	0	0	0	0	0	0	0	0	0	0	0	0	0	0	0	0	0
Tox21_110848_1	452-35-7	Ethoxzolamide	0	inactive	inactive	inactive	inactive	0	0	0	0	0	0	0	0	0	0	0	0	0	0	0	0	0	0	0	0	0	0	0	0	0	0	0	0	0	0	0	0	0	0	0	0	0	0	0	0	0	0
Tox21_110850_1	60628-96-8	Bifonazole	1	inactive	cv_16	inactive	inactive	0	0	0	0	0	0	0	0.917961	0.948337	0.964109	0.985601	0.983006	0	0	0	0	0	0	0	0	0	0	0	0	0	0	0	0	0	0.495759	0.0708161	0.0447629	0.0299646	0.00471329	0	0	0	0	0	0	0	0
Tox21_110851_1	50-10-2	Oxyphenonium bromide	0	inactive	inactive	inactive	inactive	0	0	0	0	0	0	0	0	0	0	0	0	0	0	0	0	0	0	0	0	0	0	0	0	0	0	0	0	0	0	0	0	0	0	0	0	0	0	0	0	0	0
Tox21_110852_1	24169-02-6	Econazole nitrate	1	inactive	inconclusive	cv_26	cv_16	0	0	0	0	0	0	0	0.78523	0.877624	0.870035	1.29604	0.911323	0	0	1.06694	1.32542	1.35411	1.34255	0	0.788348	0.835236	0.828488	0.785001	0.761632	0	0	0	0	0	0.843406	0.639644	0.621619	0.64301	0.633802	0.840667	0.636506	0.281162	0.0347189	0.0197023	0.4984	0.0854019	0.0954737
Tox21_110853_1	57524-89-7	Hydrocortisone valerate	0	inactive	inconclusive	inactive	inconclusive	0	0	0	0	0	0	0.923678	0	0	0	0	0	0	0	0	0	0	0	1.74999	0	0	0	0	0	0	0	0	0	0	2.44949	0	0	0	0	0	0	0	0	0	2.44949	0	0
Tox21_110854_1	84625-61-6	Itraconazole	1	inconclusive	inconclusive	inactive	cv_16	0	1.44333	0	0	0	0	0	0.790596	0.777289	0.766276	1.19973	0.812668	0	0	0	0	0	0	0	0.741682	0.76899	0.810409	1.22814	1.20089	2.44949	2.23607	0	0	0	0.822649	0.615731	0.646368	0.666614	0.649732	0	0	0	0	0	0.834117	0.628981	0.57617
Tox21_110855_1	848-53-3	Homochlorcyclizine	1	cv_46	cv_46	cv_26	cv_16	0	0	0	0.794197	0.926653	0.992314	0	0	0	0.930196	1.04709	1.11106	0	0	1.52438	1.7233	1.81436	1.84203	0	0	0.876461	1.05637	1.14257	1.17698	1.14137	0.960476	0.721488	0.253397	0.11982	1.13166	0.950445	0.710062	0.22452	0.113381	0.848375	0.645323	0.29782	0.140272	0.0457124	0.851024	0.648343	0.303365
Tox21_110856_1	13739-02-1	Diacerein	0	inactive	inactive	inactive	inactive	0	0	0	0	0	0	0	0	0	0	0	0	0	0	0	0	0	0	0	0	0	0	0	0	0	0	0	0	0	0	0	0	0	0	0	0	0	0	0	0	0	0
Tox21_110858_1	54767-75-8	Suloctdil	1	cv_16	cv_16	cv_16	cv_16	0	1.58656	1.52962	1.57958	1.62419	1.599	0	1.74262	1.76959	1.79122	1.80026	1.81032	0	1.91028	1.97002	2.05563	2.09789	2.08563	0	1.5195	1.56998	1.60947	1.58711	1.67681	0.497432	0.0803558	0.0928436	0.0529835	0.0420285	0.494433	0.062252	0.0402563	0.0223653	0.0166501	0.526243	0.17905	0.127198	0.049986	0.0201352	0.511932	0.138425	0.11444
Tox21_110860_1	14007-64-8	Butetamate	0	inactive	inactive	inactive	inactive	0	0	0	0	0	0	0	0	0	0	0	0	0	0	0	0	0	0	0	0	0	0	0	0	0	0	0	0	0	0	0	0	0	0	0	0	0	0	0	0	0	0
Tox21_110861_1	57-41-0	5,5-Diphenylhydantoin	1	cv_16	inactive	inconclusive	inactive	0.730086	1.18212	0.795885	0.715797	0.604984	0.771198	0	0	0	0	0	0	1.06842	1.1858	1.68432	1.05612	0.965819	0.922371	0	0	0	0	0	0	0.683477	0.711144	0.225948	0.234554	0.334788	0	0	0	0	0	0.936387	0.962704	1.05724	0.179079	0.0797389	0	0	0
Tox21_110862_1	1176-08-5	Phenyltoloxamine citrate	1	inactive	cv_56	cv_16	inactive	0	0	0	0	0	0	0	0	0	0	0.714783	0.71369	0.847329	0.938803	0.918111	0.862006	0.794857	0.790199	0	0	0	0	0	0	0	0	0	0	0	1.5492	1.36931	1.1547	0.866029	0.00220468	0.164918	0.181727	0.16678	0.111864	0.00904266	0	0	0
Tox21_110863_1	15826-37-6	Cromolyn sodium	0	inactive	inactive	inactive	inactive	0	0	0	0	0	0	0	0	0	0	0	0	0	0	0	0	0	0	0	0	0	0	0	0	0	0	0	0	0	0	0	0	0	0	0	0	0	0	0	0	0	0
Tox21_110865_1	74050-98-9	Ketanserin	1	inactive	cv_16	cv_56	inactive	0	0	0	0	0	0	0	1.69405	1.7281	1.68479	1.66695	1.64222	0	0	0	0	0.966343	0.595667	0	0	0	0	0	0	0	0	0	0	0	0.496551	0.075477	0.0863292	0.0501051	0.0411631	1.79182	1.60583	1.39061	1.121	0.671084	0	0	0
Tox21_110867_1	152-58-9	Cortodoxone	0	inactive	inconclusive	inactive	inconclusive	0	0	0	0	0	0	0	0	0	0.814409	0	0.874007	0	0	0	0	0	0	0.928728	0	0	0	0	0	0	0	0	0	0	1.5566	1.37658	1.16205	0.874283	1.41421	0	0	0	0	0	2.44949	0	0
Tox21_110869_1	67-73-2	Fluocinolone acetonide	0	inactive	inconclusive	inactive	inconclusive	0	0	0	0	0	0	0.753786	0	0	0	0	0	0	0	0	0	0	0	1.612	0	0	0	0	0	0	0	0	0	0	2.44949	0	0	0	0	0	0	0	0	0	2.44949	0	0
Tox21_110872_1	75847-73-3	Enalapril	0	inactive	inactive	inactive	inactive	0	0	0	0	0	0	0	0	0	0	0	0	0	0	0	0	0	0	0	0	0	0	0	0	0	0	0	0	0	0	0	0	0	0	0	0	0	0	0	0	0	0
Tox21_110873_1	55096-26-9	Nalmefene	0	inactive	inactive	inactive	inactive	0	0	0	0	0	0	0	0	0	0	0	0	0	0	0	0	0	0	0	0	0	0	0	0	0	0	0	0	0	0	0	0	0	0	0	0	0	0	0	0	0	0
Tox21_110874_1	518-28-5	Podofilox	1	inactive	cv_46	inactive	inactive	0	0	0	0	0	0	0	0	0	1.94952	2.27824	2.2545	0	0	0	0	0	0	0	0	0	0	0	0	0	0	0	0	0	1.18898	1.00936	0.776349	0.365436	0.0388521	0	0	0	0	0	0	0	0
Tox21_110875_1	33564-31-7	Diflorasone diacetate	0	inactive	inconclusive	inactive	inconclusive	0	0	0	0	0	0	0.848297	0	0	0	0	0	0	0	0	0	0	0	1.26199	0	0	0	0	0	0	0	0	0	0	2.44949	0	0	0	0	0	0	0	0	0	2.44949	0	0
Tox21_110876_1	56-47-3	Deoxycorticosterone acetate	1	cv_56	cv_26	inactive	inconclusive	0	0	0	0	0.479411	0.497849	1.66222	0.77465	0.851663	0.904083	0.90879	0.905567	0	0	0	0	0	0	1.95972	0	0	0	0	0	1.55034	1.37043	1.15584	0.867307	0.0444363	1.22367	0.144504	0.0698605	0.00633289	0.00599012	0	0	0	0	0	2.44949	0	0
Tox21_110877_1	616-91-1	N-Acetyl-L-cysteine	0	inactive	inactive	inactive	inactive	0	0	0	0	0	0	0	0	0	0	0	0	0	0	0	0	0	0	0	0	0	0	0	0	0	0	0	0	0	0	0	0	0	0	0	0	0	0	0	0	0	0
Tox21_110878_1	2169-64-4	6-Azaribine	1	inactive	no_cv	inactive	inactive	0	0	0	0	0	0	0	0	0	0	1.44655	1.79978	0	0	0	0	0	0	0	0	0	0	0	0	0	0	0	0	0	1.72039	1.53652	1.3221	1.04873	0.557641	0	0	0	0	0	0	0	0
Tox21_110879_1	50-22-6	Corticosterone	0	inactive	inconclusive	inactive	inconclusive	0	0	0	0	0	0	1.22411	0	0	0	0	0	0	0	0	0	0	0	1.7495	0	0	0	0	0	0	0	0	0	0	2.44949	0	0	0	0	0	0	0	0	0	2.44949	0	0
Tox21_110880_1	53994-73-3	Cefaclor	0	inactive	inactive	inactive	inactive	0	0	0	0	0	0	0	0	0	0	0	0	0	0	0	0	0	0	0	0	0	0	0	0	0	0	0	0	0	0	0	0	0	0	0	0	0	0	0	0	0	0
Tox21_110881_1	302-22-7	Chlormadinone acetate	1	inactive	cv_36	inactive	inconclusive	0	0	0	0	0	0	2.01764	0	0.770677	0.943004	0.95092	0.979054	0	0	0	0	0	0	2.25011	0	0	0	0	0	0	0	0	0	0	1.80794	0.60885	0.222851	0.0495107	0.0513547	0	0	0	0	0	2.44949	0	0
Tox21_110882_1	51-52-5	6-Propyl-2-thiouracil	0	inactive	inactive	inactive	inactive	0	0	0	0	0	0	0	0	0	0	0	0	0	0	0	0	0	0	0	0	0	0	0	0	0	0	0	0	0	0	0	0	0	0	0	0	0	0	0	0	0	0
Tox21_110883_1	50-23-7	Hydrocortisone	0	inactive	inconclusive	inactive	inconclusive	0	0	0	0	0	0	0.721117	0	0	0	0	0	0	0	0	0	0	0	1.59422	0	0	0	0	0	0	0	0	0	0	2.44949	0	0	0	0	0	0	0	0	0	2.44949	0	0
Tox21_110884_1	23930-19-0	Alphaxalone	1	inactive	cv_36	inactive	inactive	0	0	0	0	0	0	0	0	0.694162	0.728218	0.786683	0.731856	0	0	0	0	0	0	0	0	0	0	0	0	0	0	0	0	0	0.785026	0.571506	0.109765	0.0936238	0.107892	0	0	0	0	0	0	0	0
Tox21_110885_1	76-25-5	Triamcinolone acetonide	0	inconclusive	inactive	inactive	inconclusive	0	0	1.68876	1.62596	1.46148	1.35405	0	0	0	0	0	0	0	0	0	0	0	0	1.22828	0	0	0	0	0	0.873062	0.673299	0.346664	0.331639	0.181063	0	0	0	0	0	0	0	0	0	0	2.44949	0	0
Tox21_110886_1	3056-17-5	Stavudine	0	inactive	inactive	inactive	inactive	0	0	0	0	0	0	0	0	0	0	0	0	0	0	0	0	0	0	0	0	0	0	0	0	0	0	0	0	0	0	0	0	0	0	0	0	0	0	0	0	0	0
Tox21_110887_1	92-13-7	Pilocarpine	0	inactive	inactive	inactive	inactive	0	0	0	0	0	0	0	0	0	0	0	0	0	0	0	0	0	0	0	0	0	0	0	0	0	0	0	0	0	0	0	0	0	0	0	0	0	0	0	0	0	0
Tox21_110888_1	75330-75-5	Lovastatin	1	inconclusive	inactive	cv_36	cv_36	0	0	0.680333	0.557718	0.485536	0.438209	0	0	0	0	0	0	0	0	0.796668	1.6241	1.86373	1.96964	0	0	0	0.791814	0.872066	0.925506	0.876552	0.677224	0.353128	0.205726	0.117479	0	0	0	0	0	1.14089	0.959977	0.720921	0.376421	0.173683	1.11786	0.93616	0.69368
Tox21_110889_1	382-67-2	Desoximetasone	0	inactive	inactive	inactive	inconclusive	0	0	0	0	0	0	0	0	0	0	0	0	0	0	0	0	0	0	0.916812	0	0	0	0	0	0	0	0	0	0	0	0	0	0	0	0	0	0	0	0	2.44949	0	0
Tox21_110890_1	62571-86-2	Captopril	0	inactive	inactive	inactive	inactive	0	0	0	0	0	0	0	0	0	0	0	0	0	0	0	0	0	0	0	0	0	0	0	0	0	0	0	0	0	0	0	0	0	0	0	0	0	0	0	0	0	0
Tox21_110891_1	58-61-7	Adenosine	0	inactive	inactive	inactive	inactive	0	0	0	0	0	0	0	0	0	0	0	0	0	0	0	0	0	0	0	0	0	0	0	0	0	0	0	0	0	0	0	0	0	0	0	0	0	0	0	0	0	0
Tox21_110892_1	50-91-9	Floxuridine	1	inactive	no_cv	cv_16	inactive	0	0	0	0	0	0	0	0	0	0.760077	1.3673	1.86523	1.77022	1.51388	1.54636	1.42403	1.32225	1.21246	0	0	0	0	0	0	0	0	0	0	0	1.72988	1.54573	1.33124	1.05844	0.747696	0.48892	0.310239	0.341392	0.252623	0.187879	0	0	0
Tox21_110893_1	63-05-8	4-Androstene-3,17-dione	0	inactive	inactive	inactive	inactive	0	0	0	0	0	0	0	0	0	0	0	0	0	0	0	0	0	0	0	0	0	0	0	0	0	0	0	0	0	0	0	0	0	0	0	0	0	0	0	0	0	0
Tox21_110895_1	361-37-5	Methysergide	0	inactive	inactive	inactive	inactive	0	0	0	0	0	0	0	0	0	0	0	0	0	0	0	0	0	0	0	0	0	0	0	0	0	0	0	0	0	0	0	0	0	0	0	0	0	0	0	0	0	0
Tox21_110896_1	20830-81-3	Daunorubicin	1	no_cv	cv_36	cv_16	cv_26	0.702525	0.837504	0.696756	0.506667	0	0	0	1.48642	2.38821	2.60237	2.70422	2.75987	1.06392	1.14771	1.05614	0.979644	0.917653	0.859979	0	0.837714	1.35997	1.91846	1.98805	2.0414	0.887003	1.05937	1.24501	1.73205	0	0.829197	0.623308	0.33443	0.178807	0.09066	0.265993	0.296237	0.219684	0.156555	0.10764	0.926954	0.733169	0.498709
Tox21_110897_1	61-76-7	Phenylephrine hydrochloride	0	inactive	inactive	inactive	inactive	0	0	0	0	0	0	0	0	0	0	0	0	0	0	0	0	0	0	0	0	0	0	0	0	0	0	0	0	0	0	0	0	0	0	0	0	0	0	0	0	0	0
Tox21_110898_1	42399-41-7	Diltiazem	1	inactive	cv_56	inactive	inactive	0	0	0	0	0	0	0	0	0	0	1.17391	1.19504	0	0	0	0	0	0	0	0	0	0	0	0	0	0	0	0	0	1.54998	1.37008	1.15548	0.866905	0.0368001	0	0	0	0	0	0	0	0
Tox21_110901_1	483-18-1	Emetine	1	cv_56	cv_26	cv_46	cv_26	0	0	0	0	0.481888	0.570172	0	1.89174	2.34274	2.42368	2.50632	2.52648	0	0	0	0.883165	1.47817	1.64414	0	0	1.20399	1.29137	1.51135	1.36299	1.57308	1.39275	1.17838	0.892535	0.203565	0.670491	0.426506	0.186925	0.121684	0.0329091	1.40834	1.2302	1.01231	0.699746	0.274384	0.86174	0.660516	0.325003
Tox21_110902_1	38090-53-8	(E)-4-amino-2-butenoic acid	0	inactive	inactive	inactive	inactive	0	0	0	0	0	0	0	0	0	0	0	0	0	0	0	0	0	0	0	0	0	0	0	0	0	0	0	0	0	0	0	0	0	0	0	0	0	0	0	0	0	0
Tox21_110903_1	338-69-2	D-Alanine	0	inactive	inactive	inactive	inactive	0	0	0	0	0	0	0	0	0	0	0	0	0	0	0	0	0	0	0	0	0	0	0	0	0	0	0	0	0	0	0	0	0	0	0	0	0	0	0	0	0	0
Tox21_110905_1	487-79-6	Kainic acid	0	inactive	inactive	inactive	inactive	0	0	0	0	0	0	0	0	0	0	0	0	0	0	0	0	0	0	0	0	0	0	0	0	0	0	0	0	0	0	0	0	0	0	0	0	0	0	0	0	0	0
Tox21_110906_1	123040-69-7	Azasetron	0	inactive	inactive	inactive	inactive	0	0	0	0	0	0	0	0	0	0	0	0	0	0	0	0	0	0	0	0	0	0	0	0	0	0	0	0	0	0	0	0	0	0	0	0	0	0	0	0	0	0
Tox21_110908_1	54239-37-1	Cimaterol	0	inactive	inactive	inactive	inactive	0	0	0	0	0	0	0	0	0	0	0	0	0	0	0	0	0	0	0	0	0	0	0	0	0	0	0	0	0	0	0	0	0	0	0	0	0	0	0	0	0	0
Tox21_110909_1	77-23-6	Carbetapentane	0	inactive	inactive	inactive	inactive	0	0	0	0	0	0	0	0	0	0	0	0	0	0	0	0	0	0	0	0	0	0	0	0	0	0	0	0	0	0	0	0	0	0	0	0	0	0	0	0	0	0
Tox21_110911_1	1166-34-3	Cinanserin	1	cv_16	inactive	cv_16	inactive	1.23792	1.39451	1.26208	1.12659	1.00276	0.912176	0	0	0	0	0	0	1.52798	1.86654	1.81038	1.75041	1.68394	1.60247	0	0	0	0	0	0	0.424533	0.481876	0.386221	0.27673	0.165058	0	0	0	0	0	0.290365	0.237205	0.205665	0.172111	0.135321	0	0	0
Tox21_110912_1	70788-28-2	Flurofamide	0	inactive	inactive	inactive	inactive	0	0	0	0	0	0	0	0	0	0	0	0	0	0	0	0	0	0	0	0	0	0	0	0	0	0	0	0	0	0	0	0	0	0	0	0	0	0	0	0	0	0
Tox21_110913_1	51411-04-2	Alrestatin	0	inactive	inactive	inactive	inactive	0	0	0	0	0	0	0	0	0	0	0	0	0	0	0	0	0	0	0	0	0	0	0	0	0	0	0	0	0	0	0	0	0	0	0	0	0	0	0	0	0	0
Tox21_110914_1	510-74-7	AMI-193	1	inconclusive	cv_26	cv_26	inactive	0	0	0	0	0	0.383383	0	0.748366	0.863421	0.917849	0.934051	0.931435	0	0	0.601116	0.861865	0.917388	0.937924	0	0	0	0	0	0	2.44949	2.23607	2	1.73205	1.41421	0.530489	0.189615	0.0835627	0.0225905	0.00482287	0.875231	0.675738	0.350691	0.101399	0.0379058	0	0	0
Tox21_110915_1	23210-56-2	Ifenprodil	0	inactive	inactive	inactive	inactive	0	0	0	0	0	0	0	0	0	0	0	0	0	0	0	0	0	0	0	0	0	0	0	0	0	0	0	0	0	0	0	0	0	0	0	0	0	0	0	0	0	0
Tox21_110916_1	20229-30-5	Metitepine	1	cv_46	cv_36	cv_26	cv_16	0	0	0	0.611651	0.764086	0.83404	0	0	0.741053	0.844497	0.929037	1.00402	0	0.742205	1.43038	1.7299	1.77215	1.79917	0	0	0.886582	1.00153	1.07852	1.14737	1.16023	0.979894	0.743436	0.302222	0.135028	0.845127	0.641612	0.290898	0.206182	0.136465	0.814265	0.60598	0.32779	0.0810144	0.0447208	0.836788	0.632053	0.272457
Tox21_110917_1	41372-08-1	Methyldopa sesquihydrate	0	inactive	inactive	inactive	inactive	0	0	0	0	0	0	0	0	0	0	0	0	0	0	0	0	0	0	0	0	0	0	0	0	0	0	0	0	0	0	0	0	0	0	0	0	0	0	0	0	0	0
Tox21_110919_1	486-12-4	Triprolidine	0	inactive	inactive	inactive	inactive	0	0	0	0	0	0	0	0	0	0	0	0	0	0	0	0	0	0	0	0	0	0	0	0	0	0	0	0	0	0	0	0	0	0	0	0	0	0	0	0	0	0
Tox21_110920_1	50903-99-6	L-Nitroarginine methyl ester	0	inactive	inactive	inactive	inactive	0	0	0	0	0	0	0	0	0	0	0	0	0	0	0	0	0	0	0	0	0	0	0	0	0	0	0	0	0	0	0	0	0	0	0	0	0	0	0	0	0	0
Tox21_110922_1	98330-05-3	Anpirtoline	0	inactive	inactive	inactive	inactive	0	0	0	0	0	0	0	0	0	0	0	0	0	0	0	0	0	0	0	0	0	0	0	0	0	0	0	0	0	0	0	0	0	0	0	0	0	0	0	0	0	0
Tox21_110923_1	207572-66-5	Pirlindole mesylate	0	inactive	inactive	inactive	inactive	0	0	0	0	0	0	0	0	0	0	0	0	0	0	0	0	0	0	0	0	0	0	0	0	0	0	0	0	0	0	0	0	0	0	0	0	0	0	0	0	0	0
Tox21_110924_1	98774-23-3	Tesmilifene	1	inactive	cv_46	cv_26	inactive	0	0	0	0	0	0	0	0	0	0.711778	0.782482	0.782077	0	0	0.703399	0.818152	0.922295	1.05501	0	0	0	0	0	0	0	0	0	0	0	1.10428	0.922065	0.677378	0.110214	0.00078993	0.900845	0.704352	0.395831	0.310555	0.238635	0	0	0
Tox21_110925_1	156727-74-1	SNC 80	1	cv_46	cv_36	cv_56	inactive	0	0	0	0.5512	0.648169	0.704902	0	0	0.833018	0.921977	0.966805	1.02765	0	0	0	0	0.603769	0.689602	0	0	0	0	0	0	1.13217	0.950975	0.710667	0.226129	0.116782	0.811374	0.602605	0.207861	0.137606	0.109951	1.56783	1.38759	1.17318	0.886734	0.179623	0	0	0
Tox21_110926_1	90293-01-9	Bifemelane	1	cv_26	cv_46	cv_16	cv_26	0	0	0.680415	0.839653	0.940141	0.971908	0	0.828308	0.951684	1.03684	1.36631	1.41327	0	0.982569	1.4311	1.62645	1.72261	1.71587	0	0	0.841528	1.02933	1.1931	1.1848	0.858475	0.656815	0.318538	0.173677	0.0581281	0.827217	0.621021	0.52739	0.421492	0.0796383	0.73827	0.514581	0.282433	0.121461	0.0111791	0.88617	0.688004	0.370483
Tox21_110927_1	54-80-8	Pronethalol	0	inactive	inactive	inactive	inactive	0	0	0	0	0	0	0	0	0	0	0	0	0	0	0	0	0	0	0	0	0	0	0	0	0	0	0	0	0	0	0	0	0	0	0	0	0	0	0	0	0	0
Tox21_110928_1	6673-35-4	Practolol	0	inactive	inactive	inactive	inactive	0	0	0	0	0	0	0	0	0	0	0	0	0	0	0	0	0	0	0	0	0	0	0	0	0	0	0	0	0	0	0	0	0	0	0	0	0	0	0	0	0	0
Tox21_110931_1	533-45-9	Clomethiazole	0	inactive	inactive	inactive	inactive	0	0	0	0	0	0	0	0	0	0	0	0	0	0	0	0	0	0	0	0	0	0	0	0	0	0	0	0	0	0	0	0	0	0	0	0	0	0	0	0	0	0
Tox21_110932_1	5051-62-7	Guanabenz	1	inactive	inactive	cv_46	inactive	0	0	0	0	0	0	0	0	0	0	0	0	0	0	0	0.735209	0.957333	1.02503	0	0	0	0	0	0	0	0	0	0	0	0	0	0	0	0	1.18621	1.00653	0.773202	0.359762	0.122457	0	0	0
Tox21_110933_1	23672-07-3	Levosulpiride	0	inactive	inactive	inactive	inactive	0	0	0	0	0	0	0	0	0	0	0	0	0	0	0	0	0	0	0	0	0	0	0	0	0	0	0	0	0	0	0	0	0	0	0	0	0	0	0	0	0	0
Tox21_110934_1	80125-14-0	Remoxipride	0	inactive	inactive	inactive	inactive	0	0	0	0	0	0	0	0	0	0	0	0	0	0	0	0	0	0	0	0	0	0	0	0	0	0	0	0	0	0	0	0	0	0	0	0	0	0	0	0	0	0
Tox21_110935_1	58493-49-5	Olvanil	1	inactive	cv_26	inactive	inactive	0	0	0	0	0	0	0	2.17033	2.11006	2.0299	1.91269	1.82364	0	0	0	0	0	0	0	0	0	0	0	0	0	0	0	0	0	0.59542	0.315301	0.289087	0.24308	0.146451	0	0	0	0	0	0	0	0
Tox21_110936_1	160415-07-6	SCH 50911	0	inactive	inactive	inactive	inactive	0	0	0	0	0	0	0	0	0	0	0	0	0	0	0	0	0	0	0	0	0	0	0	0	0	0	0	0	0	0	0	0	0	0	0	0	0	0	0	0	0	0
Tox21_110938_1	54965-24-1	Tamoxifen citrate	1	cv_16	cv_26	cv_16	cv_16	0	0.933829	1.01678	1.21264	1.23171	1.18792	0	0.92322	1.05715	1.09852	1.12431	1.16709	0	1.25707	1.33025	1.54046	1.71684	1.69225	0	0.960066	1.0367	1.10184	1.15668	1.17391	0.588191	0.303293	0.218105	0.0536762	0.0759141	0.54166	0.21529	0.115033	0.08686	0.07494	0.692377	0.455851	0.36998	0.210225	0.0408389	0.540106	0.211874	0.149442
Tox21_110939_1	129453-61-8	Fulvestrant	1	inactive	cv_16	inactive	inconclusive	0	0	0	0	0	0	0	0.889218	0.756233	0.839803	0.88952	0.856861	0	0	0	0	0	0	0	0.886648	0.84067	0.808596	0	0	0	0	0	0	0	0.512034	0.138754	0.146774	0.0679715	0.0613618	0	0	0	0	0	1.10363	0.921387	1.15687
Tox21_110940_1	66575-29-9	Forskolin	0	inactive	inactive	inactive	inactive	0	0	0	0	0	0	0	0	0	0	0	0	0	0	0	0	0	0	0	0	0	0	0	0	0	0	0	0	0	0	0	0	0	0	0	0	0	0	0	0	0	0
Tox21_110941_1	72332-33-3	Procaterol	0	inactive	inactive	inactive	inactive	0	0	0	0	0	0	0	0	0	0	0	0	0	0	0	0	0	0	0	0	0	0	0	0	0	0	0	0	0	0	0	0	0	0	0	0	0	0	0	0	0	0
Tox21_110942_1	102394-31-0	AF-DX 116	0	inconclusive	inactive	inactive	inactive	0	0	0.539212	0	0	0	0	0	0	0	0	0	0	0	0	0	0	0	0	0	0	0	0	0	2.44949	2.23607	2	0	0	0	0	0	0	0	0	0	0	0	0	0	0	0
Tox21_110943_1	162408-66-4	GR 103691	1	no_cv	cv_26	cv_56	inactive	0	0	0	0	0.480978	0.947229	0	1.52537	1.76994	1.88026	1.91189	1.91339	0	0	0	0.750848	0.883864	1.31471	0	0	0	0	0	0	1.91114	1.7211	1.50369	1.23805	0.834148	0.595493	0.31542	0.147217	0.0430717	0.00247488	1.48268	1.30382	1.08809	0.789909	0.698483	0	0	0
Tox21_110944_1	59-05-2	Methotrexate	1	inactive	cv_46	inactive	inactive	0	0	0	0	0	0	0	0	0	2.03877	2.31644	2.43207	0	0	0	0	0	0	0	0	0	0	0	0	0	0	0	0	0	1.2158	1.03673	0.806537	0.416966	0.187949	0	0	0	0	0	0	0	0
Tox21_110946_1	NOCAS_45676	Loreclezole hydrochloride	0	inactive	inactive	inactive	inactive	0	0	0	0	0	0	0	0	0	0	0	0	0	0	0	0	0	0	0	0	0	0	0	0	0	0	0	0	0	0	0	0	0	0	0	0	0	0	0	0	0	0
Tox21_110947_1	64-86-8	Colchicine	1	inactive	cv_56	inconclusive	inactive	0	0	0	0	0	0	0	0	0	1.75183	2.4056	2.46472	0	0	0	0	0	0.94993	0	0	0	0	0	0	0	0	0	0	0	1.35648	1.17852	0.958403	0.632468	0.0964584	2.44949	2.23607	2	1.73205	1.41421	0	0	0
Tox21_110948_1	94535-50-9	Levcromakalim	0	inactive	inactive	inactive	inactive	0	0	0	0	0	0	0	0	0	0	0	0	0	0	0	0	0	0	0	0	0	0	0	0	0	0	0	0	0	0	0	0	0	0	0	0	0	0	0	0	0	0
Tox21_110951_1	84088-42-6	Roquinimex	0	inactive	inactive	inactive	inactive	0	0	0	0	0	0	0	0	0	0	0	0	0	0	0	0	0	0	0	0	0	0	0	0	0	0	0	0	0	0	0	0	0	0	0	0	0	0	0	0	0	0
Tox21_110952_1	84371-65-3	Mifepristone	1	inactive	cv_16	inactive	inconclusive	0	0	0	0	0	0	0	0.764836	0.778009	0.746713	0.757946	0.762703	0	0	0	0	0	0	0	0.710279	0.719594	0	0	0	0	0	0	0	0	0.491072	0.0316186	0.0362577	0.0228487	0.00937222	0	0	0	0	0	1.5494	1.36951	2
Tox21_110953_1	75859-03-9	Rimcazole dihydrochloride	1	cv_16	cv_26	cv_26	cv_16	0	0.976116	1.32314	1.32727	1.2504	1.24341	0	1.09803	1.16848	1.18248	1.42296	1.44999	0	1.02402	1.41724	1.78598	1.94996	1.98374	0	0.69526	1.08285	1.20465	1.20609	1.20572	0.580948	0.290922	0.109712	0.116321	0.0120588	0.648928	0.396499	0.355603	0.315906	0.0456553	0.8777	0.678512	0.474594	0.229296	0.0555845	0.652296	0.401268	0.140399
Tox21_110954_1	85371-64-8	Pinacidil monohydrate	0	inactive	inactive	inactive	inactive	0	0	0	0	0	0	0	0	0	0	0	0	0	0	0	0	0	0	0	0	0	0	0	0	0	0	0	0	0	0	0	0	0	0	0	0	0	0	0	0	0	0
Tox21_110955_1	112192-04-8	Roxindole	1	inconclusive	inconclusive	cv_36	inactive	0	0.65752	0	0.503327	0.46968	0.386152	0	1.64515	1.60648	1.34962	1.03621	0.941805	0	0	0	1.23533	1.30048	1.35428	0	0	0	0	0	0	0.900623	0.704106	0.703914	0.207543	0.215757	0.87402	0.674377	0.739855	0.564003	0.17049	1.11031	0.928325	0.684635	0.143131	0.0917932	0	0	0
Tox21_110956_1	111686-79-4	Remacemide hydrochloride	0	inactive	inactive	inactive	inactive	0	0	0	0	0	0	0	0	0	0	0	0	0	0	0	0	0	0	0	0	0	0	0	0	0	0	0	0	0	0	0	0	0	0	0	0	0	0	0	0	0	0
Tox21_110958_1	72420-38-3	Acifran	0	inactive	inactive	inactive	inactive	0	0	0	0	0	0	0	0	0	0	0	0	0	0	0	0	0	0	0	0	0	0	0	0	0	0	0	0	0	0	0	0	0	0	0	0	0	0	0	0	0	0
Tox21_110959_1	99617-34-2	Zacopride hydrochloride	0	inactive	inactive	inactive	inactive	0	0	0	0	0	0	0	0	0	0	0	0	0	0	0	0	0	0	0	0	0	0	0	0	0	0	0	0	0	0	0	0	0	0	0	0	0	0	0	0	0	0
Tox21_110960_1	1135280-78-2	Altanserin hydrochloride	1	inactive	cv_16	inconclusive	inconclusive	0	0	0	0	0	0	0.767936	2.0394	2.05007	2.00561	2.02562	2.01947	0	0	0	0	0	0.53685	0	0.911191	0.839474	0.774199	0	0	0	0	0	0	0	0.465091	0.0402119	0.0435503	0.0237314	0.0101079	2.44949	2.23607	2	1.73205	1.41421	1.11994	0.938318	1.16378
Tox21_110961_1	84225-95-6	Raclopride	0	inactive	inactive	inactive	inactive	0	0	0	0	0	0	0	0	0	0	0	0	0	0	0	0	0	0	0	0	0	0	0	0	0	0	0	0	0	0	0	0	0	0	0	0	0	0	0	0	0	0
Tox21_110962_1	95847-70-4	Ipsapirone	0	inactive	inactive	inactive	inactive	0	0	0	0	0	0	0	0	0	0	0	0	0	0	0	0	0	0	0	0	0	0	0	0	0	0	0	0	0	0	0	0	0	0	0	0	0	0	0	0	0	0
Tox21_110964_1	98769-84-7	Reboxetine mesylate	1	inactive	inactive	cv_36	inactive	0	0	0	0	0	0	0	0	0	0	0	0	0	0	0	0.595851	0.66627	0.654103	0	0	0	0	0	0	0	0	0	0	0	0	0	0	0	0	1.10422	0.922001	0.677303	0.109825	0.025352	0	0	0
Tox21_110967_1	58-00-4	Apomorphine	1	inactive	cv_16	inactive	cv_16	0	0	0	0	0	0	0	1.08819	1.17193	1.18775	1.20444	1.20465	0	0	0	0	0	0	0	0.97817	1.00702	1.04605	1.03944	1.03646	0	0	0	0	0	0.504513	0.112319	0.0382346	0.023684	0.000356238	0	0	0	0	0	0.495756	0.0707975	0.0431446
Tox21_110968_1	65141-46-0	Nicorandil	0	inactive	inactive	inactive	inactive	0	0	0	0	0	0	0	0	0	0	0	0	0	0	0	0	0	0	0	0	0	0	0	0	0	0	0	0	0	0	0	0	0	0	0	0	0	0	0	0	0	0
Tox21_110971_1	71320-77-9	Moclobemide	0	inactive	inactive	inactive	inactive	0	0	0	0	0	0	0	0	0	0	0	0	0	0	0	0	0	0	0	0	0	0	0	0	0	0	0	0	0	0	0	0	0	0	0	0	0	0	0	0	0	0
Tox21_110972_1	21434-91-3	Capobenic acid	0	inactive	inactive	inactive	inactive	0	0	0	0	0	0	0	0	0	0	0	0	0	0	0	0	0	0	0	0	0	0	0	0	0	0	0	0	0	0	0	0	0	0	0	0	0	0	0	0	0	0
Tox21_110975_1	2901-75-9	Afalanine	0	inactive	inactive	inactive	inactive	0	0	0	0	0	0	0	0	0	0	0	0	0	0	0	0	0	0	0	0	0	0	0	0	0	0	0	0	0	0	0	0	0	0	0	0	0	0	0	0	0	0
Tox21_110976_1	102-77-2	N-Oxydiethylenebenzothiazole-2-sulfenamide	0	inactive	inactive	inactive	inactive	0	0	0	0	0	0	0	0	0	0	0	0	0	0	0	0	0	0	0	0	0	0	0	0	0	0	0	0	0	0	0	0	0	0	0	0	0	0	0	0	0	0
Tox21_110977_1	29876-14-0	Nicotredole	0	inactive	inactive	inactive	inactive	0	0	0	0	0	0	0	0	0	0	0	0	0	0	0	0	0	0	0	0	0	0	0	0	0	0	0	0	0	0	0	0	0	0	0	0	0	0	0	0	0	0
Tox21_110979_1	668-94-0	4,5-Diphenylimidazole	1	inactive	inactive	cv_16	inactive	0	0	0	0	0	0	0	0	0	0	0	0	0.810465	0.786624	0.742623	0.667115	0.618378	0.525291	0	0	0	0	0	0	0	0	0	0	0	0	0	0	0	0	0.297147	0.291354	0.266519	0.21417	0.205838	0	0	0
Tox21_110980_1	147059-75-4	Trovafloxacin mesylate	0	inactive	inconclusive	inactive	inactive	0	0	0	0	0	0	0	0	0	0	0	0.728575	0	0	0	0	0	0	0	0	0	0	0	0	0	0	0	0	0	2.44949	2.23607	2	1.73205	1.41421	0	0	0	0	0	0	0	0
Tox21_110981_1	1027-14-1	Trimecaine monohydrochloride	0	inactive	inactive	inactive	inactive	0	0	0	0	0	0	0	0	0	0	0	0	0	0	0	0	0	0	0	0	0	0	0	0	0	0	0	0	0	0	0	0	0	0	0	0	0	0	0	0	0	0
Tox21_110982_1	129618-40-2	Nevirapine	0	inactive	inactive	inactive	inactive	0	0	0	0	0	0	0	0	0	0	0	0	0	0	0	0	0	0	0	0	0	0	0	0	0	0	0	0	0	0	0	0	0	0	0	0	0	0	0	0	0	0
Tox21_110983_1	28721-07-5	Oxcarbazepine	0	inactive	inactive	inactive	inactive	0	0	0	0	0	0	0	0	0	0	0	0	0	0	0	0	0	0	0	0	0	0	0	0	0	0	0	0	0	0	0	0	0	0	0	0	0	0	0	0	0	0
Tox21_110984_1	112811-59-3	Gatifloxacin	0	inactive	inactive	inactive	inactive	0	0	0	0	0	0	0	0	0	0	0	0	0	0	0	0	0	0	0	0	0	0	0	0	0	0	0	0	0	0	0	0	0	0	0	0	0	0	0	0	0	0
Tox21_110985_1	99011-02-6	Imiquimod	1	inactive	no_cv	inactive	inactive	0	0	0	0	0	0	0	0	0.824689	0.814503	1.46229	0.878574	0	0	0	0	0	0	0	0	0	0	0	0	0	0	0	0	0	1.36333	1.18537	0.965584	0.949442	0.877169	0	0	0	0	0	0	0	0
Tox21_110986_1	54188-38-4	Metralindole	0	inactive	inactive	inactive	inactive	0	0	0	0	0	0	0	0	0	0	0	0	0	0	0	0	0	0	0	0	0	0	0	0	0	0	0	0	0	0	0	0	0	0	0	0	0	0	0	0	0	0
Tox21_110988_1	35944-74-2	Metomidate hydrochloride	0	inactive	inactive	inactive	inactive	0	0	0	0	0	0	0	0	0	0	0	0	0	0	0	0	0	0	0	0	0	0	0	0	0	0	0	0	0	0	0	0	0	0	0	0	0	0	0	0	0	0
Tox21_110990_1	106017-08-7	Rufloxacin hydrochloride	0	inactive	inactive	inactive	inactive	0	0	0	0	0	0	0	0	0	0	0	0	0	0	0	0	0	0	0	0	0	0	0	0	0	0	0	0	0	0	0	0	0	0	0	0	0	0	0	0	0	0
Tox21_110991_1	27511-99-5	Eterobarb	0	inactive	inactive	inactive	inactive	0	0	0	0	0	0	0	0	0	0	0	0	0	0	0	0	0	0	0	0	0	0	0	0	0	0	0	0	0	0	0	0	0	0	0	0	0	0	0	0	0	0
Tox21_110993_1	732-11-6	Phosmet	0	inactive	inactive	inactive	inactive	0	0	0	0	0	0	0	0	0	0	0	0	0	0	0	0	0	0	0	0	0	0	0	0	0	0	0	0	0	0	0	0	0	0	0	0	0	0	0	0	0	0
Tox21_110994_1	63-25-2	Carbaryl	0	inactive	inactive	inactive	inactive	0	0	0	0	0	0	0	0	0	0	0	0	0	0	0	0	0	0	0	0	0	0	0	0	0	0	0	0	0	0	0	0	0	0	0	0	0	0	0	0	0	0
Tox21_110995_1	464-49-3	D-Camphor	0	inconclusive	inactive	inactive	inactive	0	0	0	0	0	1.03299	0	0	0	0	0	0	0	0	0	0	0	0	0	0	0	0	0	0	2.44949	2.23607	2	1.73205	1.41421	0	0	0	0	0	0	0	0	0	0	0	0	0
Tox21_110997_1	59-87-0	Nitrofurazone	0	inactive	inactive	inactive	inactive	0	0	0	0	0	0	0	0	0	0	0	0	0	0	0	0	0	0	0	0	0	0	0	0	0	0	0	0	0	0	0	0	0	0	0	0	0	0	0	0	0	0
Tox21_110998_1	102-06-7	1,3-Diphenylguanidine	0	inactive	inactive	inactive	inactive	0	0	0	0	0	0	0	0	0	0	0	0	0	0	0	0	0	0	0	0	0	0	0	0	0	0	0	0	0	0	0	0	0	0	0	0	0	0	0	0	0	0
Tox21_111002_1	122-99-6	2-Phenoxyethanol	0	inactive	inactive	inactive	inactive	0	0	0	0	0	0	0	0	0	0	0	0	0	0	0	0	0	0	0	0	0	0	0	0	0	0	0	0	0	0	0	0	0	0	0	0	0	0	0	0	0	0
Tox21_111005_1	6898-97-1	(Z,E)-Diethylstilbestrol	1	inactive	no_cv	inconclusive	inactive	0	0	0	0	0	0	0	0.747998	0.791062	0.870216	0.936203	1.36918	0	0	0	0	0	0.525216	0	0	0	0	0	0	0	0	0	0	0	0.993481	0.805259	0.774082	0.732231	0.695253	2.44949	2.23607	2	1.73205	1.41421	0	0	0
Tox21_111006_1	64092-48-4	Sodium zomepirac	0	inactive	inactive	inactive	inactive	0	0	0	0	0	0	0	0	0	0	0	0	0	0	0	0	0	0	0	0	0	0	0	0	0	0	0	0	0	0	0	0	0	0	0	0	0	0	0	0	0	0
Tox21_111007_1	65646-68-6	4-Hydroxyphenyl retinamide	1	inconclusive	cv_26	cv_16	cv_16	0	0	0	0	0	0.363404	0	2.35068	2.1478	2.35125	2.26793	2.36872	0	1.28494	1.37596	1.39776	1.49766	1.54836	0	1.05041	1.11647	1.14002	1.17437	1.18803	2.44949	2.23607	2	1.73205	1.41421	0.532317	0.19401	0.218077	0.120384	0.164152	0.556714	0.246382	0.1961	0.176765	0.0849958	0.509549	0.130571	0.0800325
Tox21_111010_1	148-82-3	Melphalan	1	inactive	no_cv	cv_26	inactive	0	0	0	0	0	0	0	0	0	0	1.31005	1.69615	0	0	0.690917	0.974062	1.04955	1.05196	0	0	0	0	0	0	0	0	0	0	0	1.75057	1.56583	1.35113	1.0795	0.607594	0.882733	0.684157	0.364354	0.109099	0.00430421	0	0	0
Tox21_111011_1	15663-27-1	Cisplatin	0	inactive	inactive	inactive	inactive	0	0	0	0	0	0	0	0	0	0	0	0	0	0	0	0	0	0	0	0	0	0	0	0	0	0	0	0	0	0	0	0	0	0	0	0	0	0	0	0	0	0
Tox21_111013_1	21245-02-3	2-Ethylhexyl 4-(dimethylamino)benzoate	0	inactive	inactive	inactive	inactive	0	0	0	0	0	0	0	0	0	0	0	0	0	0	0	0	0	0	0	0	0	0	0	0	0	0	0	0	0	0	0	0	0	0	0	0	0	0	0	0	0	0
Tox21_111014_1	53-03-2	Prednisone	0	inactive	inactive	inactive	inconclusive	0	0	0	0	0	0	0	0	0	0	0	0	0	0	0	0	0	0	1.4367	0	0	0	0	0	0	0	0	0	0	0	0	0	0	0	0	0	0	0	0	2.44949	0	0
Tox21_111016_1	59-14-3	5-Bromo-2'-deoxyuridine	0	inactive	inactive	inactive	inactive	0	0	0	0	0	0	0	0	0	0	0	0	0	0	0	0	0	0	0	0	0	0	0	0	0	0	0	0	0	0	0	0	0	0	0	0	0	0	0	0	0	0
Tox21_111017_1	7585-39-9	beta-Cyclodextrin	0	inactive	inactive	inactive	inactive	0	0	0	0	0	0	0	0	0	0	0	0	0	0	0	0	0	0	0	0	0	0	0	0	0	0	0	0	0	0	0	0	0	0	0	0	0	0	0	0	0	0
Tox21_111018_1	55981-09-4	Nitazoxanide	1	inactive	cv_26	inconclusive	inconclusive	0	0	0	0	0	0	0	0.7473	0.890775	0.917843	0.929878	0.939512	0	0	0	0	0	0.623109	0	0	0.71249	0.748029	0.71975	0.735512	0	0	0	0	0	0.529507	0.187218	0.0545305	0.0282923	0.0177474	2.44949	2.23607	2	1.73205	1.41421	0.77638	0.56116	0.0452608
Tox21_111019_1	40596-69-8	Methoprene	0	inactive	inactive	inactive	inactive	0	0	0	0	0	0	0	0	0	0	0	0	0	0	0	0	0	0	0	0	0	0	0	0	0	0	0	0	0	0	0	0	0	0	0	0	0	0	0	0	0	0
Tox21_111021_1	159989-65-8	Nelfinavir mesylate	1	inactive	cv_26	cv_56	inconclusive	0	0	0	0	0	0	0	0.704382	1.2439	1.29698	1.37176	1.37368	0	0	0	0	1.12569	1.18462	0	0.706651	0.772473	0.805997	0	0.753192	0	0	0	0	0	0.68905	0.451455	0.148361	0.102213	0.00326398	1.55534	1.37534	1.16081	0.872887	0.102984	0.785899	0.572547	0.671568
Tox21_111028_1	106-48-9	4-Chlorophenol	0	inactive	inactive	inactive	inactive	0	0	0	0	0	0	0	0	0	0	0	0	0	0	0	0	0	0	0	0	0	0	0	0	0	0	0	0	0	0	0	0	0	0	0	0	0	0	0	0	0	0
Tox21_111029_1	556-08-1	4-Acetamidobenzoic acid	0	inactive	inactive	inactive	inactive	0	0	0	0	0	0	0	0	0	0	0	0	0	0	0	0	0	0	0	0	0	0	0	0	0	0	0	0	0	0	0	0	0	0	0	0	0	0	0	0	0	0
Tox21_111032_1	320-67-2	5-Azacytidine	0	inactive	inactive	inactive	inactive	0	0	0	0	0	0	0	0	0	0	0	0	0	0	0	0	0	0	0	0	0	0	0	0	0	0	0	0	0	0	0	0	0	0	0	0	0	0	0	0	0	0
Tox21_111033_1	151-67-7	Halothane	0	inactive	inactive	inactive	inactive	0	0	0	0	0	0	0	0	0	0	0	0	0	0	0	0	0	0	0	0	0	0	0	0	0	0	0	0	0	0	0	0	0	0	0	0	0	0	0	0	0	0
Tox21_111034_1	51-03-6	Piperonyl butoxide	0	inactive	inactive	inactive	inactive	0	0	0	0	0	0	0	0	0	0	0	0	0	0	0	0	0	0	0	0	0	0	0	0	0	0	0	0	0	0	0	0	0	0	0	0	0	0	0	0	0	0
Tox21_111035_1	154-42-7	6-Thioguanine	1	inactive	cv_46	inconclusive	inactive	0	0	0	0	0	0	0	0	0	0.858434	0.960634	0.998358	0.733465	0	0	0	0	0	0	0	0	0	0	0	0	0	0	0	0	1.11914	0.937488	0.695208	0.181098	0.0685639	2.44949	0	0	0	0	0	0	0
Tox21_111037_1	599-79-1	Sulfasalazine	0	inactive	inconclusive	inactive	inconclusive	0	0	0	0	0	0	1.35062	0	0	0	0	0	0	0	0	0	0	0	0.926329	0	0	0	0	0	0	0	0	0	0	2.44949	0	0	0	0	0	0	0	0	0	2.44949	0	0
Tox21_111038_1	55-98-1	Busulfan	0	inactive	inactive	inactive	inactive	0	0	0	0	0	0	0	0	0	0	0	0	0	0	0	0	0	0	0	0	0	0	0	0	0	0	0	0	0	0	0	0	0	0	0	0	0	0	0	0	0	0
Tox21_111044_1	101-83-7	Dicyclohexylamine	0	inactive	inactive	inactive	inactive	0	0	0	0	0	0	0	0	0	0	0	0	0	0	0	0	0	0	0	0	0	0	0	0	0	0	0	0	0	0	0	0	0	0	0	0	0	0	0	0	0	0
Tox21_111047_1	112-57-2	Tetraethylenepentamine	0	inactive	inactive	inactive	inactive	0	0	0	0	0	0	0	0	0	0	0	0	0	0	0	0	0	0	0	0	0	0	0	0	0	0	0	0	0	0	0	0	0	0	0	0	0	0	0	0	0	0
Tox21_111049_1	50-21-5	Lactic acid	0	inactive	inconclusive	inactive	inactive	0	0	0	0	0	0	0	0.722907	0	0	0	0	0	0	0	0	0	0	0	0	0	0	0	0	0	0	0	0	0	2.44949	2.23607	0	0	0	0	0	0	0	0	0	0	0
Tox21_111051_1	86-87-3	1-Naphthaleneacetic acid	0	inactive	inactive	inactive	inactive	0	0	0	0	0	0	0	0	0	0	0	0	0	0	0	0	0	0	0	0	0	0	0	0	0	0	0	0	0	0	0	0	0	0	0	0	0	0	0	0	0	0
Tox21_111052_1	62-73-7	Dichlorvos	0	inactive	inactive	inactive	inactive	0	0	0	0	0	0	0	0	0	0	0	0	0	0	0	0	0	0	0	0	0	0	0	0	0	0	0	0	0	0	0	0	0	0	0	0	0	0	0	0	0	0
Tox21_111054_1	538-71-6	Domiphen bromide	1	cv_16	cv_26	cv_16	cv_16	0	1.2624	1.68479	1.51995	1.50806	1.51837	0	1.41725	1.66593	1.82419	1.88176	1.9753	0	1.55582	2.04269	2.19979	2.27343	2.31397	0	1.20255	1.61133	1.78804	1.84708	1.90617	0.606309	0.332826	0.219231	0.0152739	0.0173133	0.676495	0.434659	0.286538	0.180672	0.153503	0.720898	0.492738	0.253644	0.131247	0.066298	0.716483	0.487115	0.270983
Tox21_111059_1	151-21-3	Sodium dodecyl sulfate	0	inactive	inactive	inactive	inactive	0	0	0	0	0	0	0	0	0	0	0	0	0	0	0	0	0	0	0	0	0	0	0	0	0	0	0	0	0	0	0	0	0	0	0	0	0	0	0	0	0	0
Tox21_111061_1	140-72-7	Cetylpyridinium bromide	1	cv_16	cv_36	cv_16	cv_16	0	1.38806	1.33409	1.4013	1.37013	1.34661	0	0.836206	1.69633	1.93256	1.95093	1.97981	0	1.54566	1.81185	1.97391	2.09319	2.15032	0	1.2587	1.45687	1.69243	1.77134	1.80906	0.495159	0.0670728	0.0719773	0.0662179	0.0400396	0.791253	0.578913	0.260941	0.055766	0.0475185	0.706497	0.474284	0.320654	0.200811	0.0935749	0.697605	0.462719	0.319773
Tox21_111064_1	427-51-0	Cyproterone acetate	0	inactive	inconclusive	inactive	inconclusive	0	0	0	0	0	0	0	0	0.712745	0.836963	0	0.884993	0	0	0	0	0	0	0	0.720768	0.729322	0.704707	0	0	0	0	0	0	0	1.13356	0.952408	0.712303	0.871338	1.41421	0	0	0	0	0	1.09636	0.913825	1.15612
Tox21_111068_1	62-38-4	Phenylmercuric acetate	1	cv_36	cv_16	cv_16	cv_16	0	0	1.54179	1.91608	2.09336	2.17278	0	2.36212	2.40996	2.43656	2.46237	2.43172	0	2.51052	2.59352	2.69499	2.64782	2.50776	0	2.25626	2.26084	2.26344	2.25445	2.25088	0.980837	0.791689	0.517859	0.285824	0.129903	0.498274	0.0847643	0.0498993	0.0384494	0.0500671	0.531411	0.191841	0.179841	0.212533	0.226687	0.490056	0.0116128	0.0133288
Tox21_111069_1	150-13-0	4-Aminobenzoic acid	0	inactive	inactive	inactive	inactive	0	0	0	0	0	0	0	0	0	0	0	0	0	0	0	0	0	0	0	0	0	0	0	0	0	0	0	0	0	0	0	0	0	0	0	0	0	0	0	0	0	0
Tox21_111070_1	22888-70-6	Silybin	1	cv_16	inactive	cv_16	inactive	1.35996	1.60476	1.35401	1.21225	1.09827	0.988553	0	0	0	0	0	0	1.86317	1.99786	1.94023	1.78538	1.70379	1.62311	0	0	0	0	0	0	0.553915	0.630279	0.389013	0.277651	0.195215	0	0	0	0	0	0.323467	0.364539	0.331049	0.18982	0.133873	0	0	0
Tox21_111073_1	4350-09-8	L-5-Hydroxytryptophan	0	inactive	inactive	inactive	inactive	0	0	0	0	0	0	0	0	0	0	0	0	0	0	0	0	0	0	0	0	0	0	0	0	0	0	0	0	0	0	0	0	0	0	0	0	0	0	0	0	0	0
Tox21_111075_1	108-18-9	Diisopropylamine	0	inactive	inactive	inactive	inactive	0	0	0	0	0	0	0	0	0	0	0	0	0	0	0	0	0	0	0	0	0	0	0	0	0	0	0	0	0	0	0	0	0	0	0	0	0	0	0	0	0	0
Tox21_111076_1	50-29-3	p,p'-DDT	1	inconclusive	cv_16	inactive	inactive	0	0	0	0	0	0.370074	0	0.817411	0.842452	0.832391	0.828076	0.841588	0	0	0	0	0	0	0	0	0	0	0	0	2.44949	2.23607	2	1.73205	1.41421	0.490808	0.0278275	0.0189485	0.018668	0.0257664	0	0	0	0	0	0	0	0
Tox21_111077_1	333-41-5	Diazinon	0	inactive	inactive	inactive	inactive	0	0	0	0	0	0	0	0	0	0	0	0	0	0	0	0	0	0	0	0	0	0	0	0	0	0	0	0	0	0	0	0	0	0	0	0	0	0	0	0	0	0
Tox21_111080_1	22839-47-0	Aspartame	0	inactive	inactive	inactive	inactive	0	0	0	0	0	0	0	0	0	0	0	0	0	0	0	0	0	0	0	0	0	0	0	0	0	0	0	0	0	0	0	0	0	0	0	0	0	0	0	0	0	0
Tox21_111084_1	548-62-9	Gentian Violet	1	no_cv	cv_26	cv_26	cv_16	0	0	0	0	0.450349	0.82291	0	1.49093	1.82203	1.98929	2.09751	2.11503	0	0	1.20983	1.39266	1.52514	1.64103	0	0.833475	1.27719	1.318	1.32603	1.09872	1.82926	1.64206	1.42626	1.15818	0.725032	0.701926	0.468356	0.283179	0.150974	0.0287449	0.911798	0.716482	0.413992	0.289136	0.192556	0.660731	0.413074	0.230267
Tox21_111087_1	126-07-8	Griseofulvin	1	inactive	inconclusive	cv_56	inactive	0	0	0	0	0	0	0	0	0	0	0	0.704461	0	0	0	0	0.830337	1.02437	0	0	0	0	0	0	0	0	0	0	0	2.44949	2.23607	2	1.73205	1.41421	1.61929	1.43798	1.22387	0.94277	0.35127	0	0	0
Tox21_111088_1	56-04-2	6-Methyl-2-thiouracil	0	inactive	inactive	inactive	inactive	0	0	0	0	0	0	0	0	0	0	0	0	0	0	0	0	0	0	0	0	0	0	0	0	0	0	0	0	0	0	0	0	0	0	0	0	0	0	0	0	0	0
Tox21_111089_1	149-91-7	Gallic acid	0	inactive	inactive	inactive	inactive	0	0	0	0	0	0	0	0	0	0	0	0	0	0	0	0	0	0	0	0	0	0	0	0	0	0	0	0	0	0	0	0	0	0	0	0	0	0	0	0	0	0
Tox21_111090_1	92-84-2	Phenothiazine	1	inactive	cv_26	inactive	inactive	0	0	0	0	0	0	0.765389	1.75348	1.7195	1.54753	1.33871	1.29799	0	0	0	0	0	0	0	0	0	0	0	0	0	0	0	0	0	0.641249	0.468749	0.479788	0.340584	0.0695912	0	0	0	0	0	0	0	0
Tox21_111091_1	99-66-1	Valproic acid	0	inactive	inactive	inactive	inactive	0	0	0	0	0	0	0	0	0	0	0	0	0	0	0	0	0	0	0	0	0	0	0	0	0	0	0	0	0	0	0	0	0	0	0	0	0	0	0	0	0	0
Tox21_111092_1	122-59-8	Phenoxyacetic acid	0	inactive	inactive	inactive	inactive	0	0	0	0	0	0	0	0	0	0	0	0	0	0	0	0	0	0	0	0	0	0	0	0	0	0	0	0	0	0	0	0	0	0	0	0	0	0	0	0	0	0
Tox21_111095_1	118-92-3	Anthranilic acid	0	inactive	inactive	inactive	inactive	0	0	0	0	0	0	0	0	0	0	0	0	0	0	0	0	0	0	0	0	0	0	0	0	0	0	0	0	0	0	0	0	0	0	0	0	0	0	0	0	0	0
Tox21_111098_1	118-79-6	2,4,6-Tribromophenol	0	inactive	inactive	inactive	inactive	0	0	0	0	0	0	0	0	0	0	0	0	0	0	0	0	0	0	0	0	0	0	0	0	0	0	0	0	0	0	0	0	0	0	0	0	0	0	0	0	0	0
Tox21_111099_1	70-30-4	Hexachlorophene	1	inconclusive	cv_46	cv_16	inactive	0	0	0	0	0	0.331497	0	0	0	1.4614	1.57044	1.75207	1.12975	0.860849	0.697805	0.605748	0.721014	0.862165	0	0	0	0	0	0	2.44949	2.23607	2	1.73205	1.41421	1.18383	1.0041	0.7705	0.354836	0.297848	0.563027	0.303895	0.310975	0.362282	0.27104	0	0	0
Tox21_111102_1	136-77-6	4-Hexylresorcinol	1	inconclusive	cv_26	cv_16	inactive	0	0	0	0.459916	0	0.345574	0	1.3347	1.28363	1.23442	1.2211	0.866745	0	0.745177	0.817701	1.15041	1.14539	1.12917	0	0	0	0	0	0	1.60217	1.42124	1.20706	0.924304	1.41421	0.618661	0.352005	0.374308	0.433555	0.596676	0.680756	0.440396	0.331147	0.0273891	0.0284845	0	0	0
Tox21_111103_1	134-62-3	DEET	0	inactive	inactive	inactive	inactive	0	0	0	0	0	0	0	0	0	0	0	0	0	0	0	0	0	0	0	0	0	0	0	0	0	0	0	0	0	0	0	0	0	0	0	0	0	0	0	0	0	0
Tox21_111104_1	80-13-7	Halazone	0	inactive	inactive	inactive	inactive	0	0	0	0	0	0	0	0	0	0	0	0	0	0	0	0	0	0	0	0	0	0	0	0	0	0	0	0	0	0	0	0	0	0	0	0	0	0	0	0	0	0
Tox21_111106_1	120-78-5	2,2'-Dithiobisbenzothiazole	0	inactive	inactive	inactive	inactive	0	0	0	0	0	0	0	0	0	0	0	0	0	0	0	0	0	0	0	0	0	0	0	0	0	0	0	0	0	0	0	0	0	0	0	0	0	0	0	0	0	0
Tox21_111107_1	50-55-5	Reserpine	1	inactive	cv_26	cv_56	inconclusive	0	0	0	0	0	0	0	1.49239	1.76793	1.7595	1.47355	1.46002	0	0	0	0	0.568408	0.657289	0	0.779914	0.78445	0.764897	0.701132	0	0	0	0	0	0	0.640671	0.384666	0.38916	0.431821	0.0228117	1.57011	1.38984	1.17544	0.88926	0.1904	0.783845	0.570098	0.679139
Tox21_111110_1	538-23-8	Tricaprylin	0	inactive	inactive	inactive	inactive	0	0	0	0	0	0	0	0	0	0	0	0	0	0	0	0	0	0	0	0	0	0	0	0	0	0	0	0	0	0	0	0	0	0	0	0	0	0	0	0	0	0
Tox21_111111_1	628-02-4	Hexanamide	0	inactive	inactive	inactive	inactive	0	0	0	0	0	0	0	0	0	0	0	0	0	0	0	0	0	0	0	0	0	0	0	0	0	0	0	0	0	0	0	0	0	0	0	0	0	0	0	0	0	0
Tox21_111112_1	97-23-4	Dichlorophen	1	inactive	cv_36	inactive	inconclusive	0	0	0	0	0	0	0	0	0.838022	1.22993	1.26919	1.31521	0	0	0	0	0	0	0	0	0.762246	0.767285	0.763244	0.741595	0	0	0	0	0	0.911739	0.716417	0.413895	0.1041	0.0788761	0	0	0	0	0	0.775477	0.560076	0.0317969
Tox21_111113_1	103-84-4	Acetanilide	0	inactive	inactive	inactive	inactive	0	0	0	0	0	0	0	0	0	0	0	0	0	0	0	0	0	0	0	0	0	0	0	0	0	0	0	0	0	0	0	0	0	0	0	0	0	0	0	0	0	0
Tox21_111115_1	1143-38-0	Anthralin	0	inactive	inactive	inactive	inactive	0	0	0	0	0	0	0	0	0	0	0	0	0	0	0	0	0	0	0	0	0	0	0	0	0	0	0	0	0	0	0	0	0	0	0	0	0	0	0	0	0	0
Tox21_111116_1	59-50-7	4-Chloro-3-methylphenol	0	inactive	inactive	inactive	inactive	0	0	0	0	0	0	0	0	0	0	0	0	0	0	0	0	0	0	0	0	0	0	0	0	0	0	0	0	0	0	0	0	0	0	0	0	0	0	0	0	0	0
Tox21_111118_1	124-04-9	Hexanedioic acid	0	inactive	inactive	inactive	inactive	0	0	0	0	0	0	0	0	0	0	0	0	0	0	0	0	0	0	0	0	0	0	0	0	0	0	0	0	0	0	0	0	0	0	0	0	0	0	0	0	0	0
Tox21_111121_1	65-86-1	Orotic acid	0	inactive	inactive	inactive	inactive	0	0	0	0	0	0	0	0	0	0	0	0	0	0	0	0	0	0	0	0	0	0	0	0	0	0	0	0	0	0	0	0	0	0	0	0	0	0	0	0	0	0
Tox21_111122_1	117-10-2	Danthron	0	inactive	inactive	inactive	inactive	0	0	0	0	0	0	0	0	0	0	0	0	0	0	0	0	0	0	0	0	0	0	0	0	0	0	0	0	0	0	0	0	0	0	0	0	0	0	0	0	0	0
Tox21_111125_1	150-76-5	4-Methoxyphenol	0	inactive	inactive	inactive	inactive	0	0	0	0	0	0	0	0	0	0	0	0	0	0	0	0	0	0	0	0	0	0	0	0	0	0	0	0	0	0	0	0	0	0	0	0	0	0	0	0	0	0
Tox21_111126_1	119-53-9	Benzoin	0	inactive	inactive	inactive	inactive	0	0	0	0	0	0	0	0	0	0	0	0	0	0	0	0	0	0	0	0	0	0	0	0	0	0	0	0	0	0	0	0	0	0	0	0	0	0	0	0	0	0
Tox21_111128_1	109-57-9	Allylthiourea	0	inactive	inactive	inactive	inactive	0	0	0	0	0	0	0	0	0	0	0	0	0	0	0	0	0	0	0	0	0	0	0	0	0	0	0	0	0	0	0	0	0	0	0	0	0	0	0	0	0	0
Tox21_111129_1	65-45-2	Salicylamide	0	inactive	inactive	inactive	inactive	0	0	0	0	0	0	0	0	0	0	0	0	0	0	0	0	0	0	0	0	0	0	0	0	0	0	0	0	0	0	0	0	0	0	0	0	0	0	0	0	0	0
Tox21_111130_1	621-42-1	3-Acetamidophenol	0	inactive	inactive	inactive	inactive	0	0	0	0	0	0	0	0	0	0	0	0	0	0	0	0	0	0	0	0	0	0	0	0	0	0	0	0	0	0	0	0	0	0	0	0	0	0	0	0	0	0
Tox21_111131_1	434-07-1	Oxymetholone	1	inactive	inconclusive	cv_56	inactive	0	0	0	0	0	0	0	0	0.707941	0	0	0	0	0	0	0	0.546851	0.668523	0	0	0	0	0	0	0	0	0	0	0	2.44949	2.23607	2	0	0	1.58812	1.40748	1.19323	0.909024	0.26047	0	0	0
Tox21_111133_1	79-43-6	Dichloroacetic acid	0	inactive	inactive	inactive	inactive	0	0	0	0	0	0	0	0	0	0	0	0	0	0	0	0	0	0	0	0	0	0	0	0	0	0	0	0	0	0	0	0	0	0	0	0	0	0	0	0	0	0
Tox21_111134_1	97-53-0	Eugenol	0	inactive	inactive	inactive	inactive	0	0	0	0	0	0	0	0	0	0	0	0	0	0	0	0	0	0	0	0	0	0	0	0	0	0	0	0	0	0	0	0	0	0	0	0	0	0	0	0	0	0
Tox21_111135_1	169590-42-5	Celecoxib	1	inactive	cv_36	cv_16	inconclusive	0	0	0	0	0	0	0	0	0.723596	0.814465	0.85944	0.863734	0	0.804157	0.867981	0.934679	0.948953	0.915549	0	0	0.708987	0.694687	0	0	0	0	0	0	0	0.798587	0.587589	0.167201	0.0719357	0.0081059	0.515208	0.148603	0.0902071	0.0435584	0.06155	1.54968	1.36979	1.15519
Tox21_111138_1	97-54-1	Isoeugenol	0	inactive	inactive	inactive	inactive	0	0	0	0	0	0	0	0	0	0	0	0	0	0	0	0	0	0	0	0	0	0	0	0	0	0	0	0	0	0	0	0	0	0	0	0	0	0	0	0	0	0
Tox21_111139_1	104-46-1	Anethole	0	inactive	inactive	inactive	inactive	0	0	0	0	0	0	0	0	0	0	0	0	0	0	0	0	0	0	0	0	0	0	0	0	0	0	0	0	0	0	0	0	0	0	0	0	0	0	0	0	0	0
Tox21_111140_1	108-46-3	Resorcinol	0	inactive	inactive	inactive	inactive	0	0	0	0	0	0	0	0	0	0	0	0	0	0	0	0	0	0	0	0	0	0	0	0	0	0	0	0	0	0	0	0	0	0	0	0	0	0	0	0	0	0
Tox21_111141_1	91-64-5	Coumarin	0	inactive	inactive	inactive	inactive	0	0	0	0	0	0	0	0	0	0	0	0	0	0	0	0	0	0	0	0	0	0	0	0	0	0	0	0	0	0	0	0	0	0	0	0	0	0	0	0	0	0
Tox21_111142_1	67-20-9	Nitrofurantoin	0	inactive	inactive	inactive	inactive	0	0	0	0	0	0	0	0	0	0	0	0	0	0	0	0	0	0	0	0	0	0	0	0	0	0	0	0	0	0	0	0	0	0	0	0	0	0	0	0	0	0
Tox21_111146_1	120-32-1	Clorophene	1	inconclusive	cv_16	inconclusive	inactive	0	0	0.5659	0.602632	0.633413	0.55132	0	0.964232	0.949463	0.943417	0.906119	0.905441	0	0	0.639634	0.75382	0.689296	0.687052	0	0	0	0	0	0	0.786172	0.572872	0.115682	0.126197	0.178761	0.495467	0.0690153	0.061659	0.0576987	0.00126062	0.790834	0.578415	0.137216	0.110959	0.00459444	0	0	0
Tox21_111147_1	57-63-6	17alpha-Ethinylestradiol	1	cv_16	cv_36	cv_16	inconclusive	4.43279	4.35615	4.13764	3.91951	3.79335	3.70878	0	0	0.697604	1.22334	1.33828	1.29297	0	4.38757	4.30924	4.20984	4.14613	4.10706	0	0	0	0	1.2038	0	0.660569	0.644716	0.459024	0.247939	0.137277	0.973031	0.783283	0.506834	0.13833	0.077449	0.570972	0.273241	0.210621	0.120879	0.0635854	2.44949	2.23607	2
Tox21_111150_1	137-26-8	Thiram	1	cv_56	no_cv	cv_36	cv_16	0	0	0.693247	0.822654	1.85194	1.90247	0	0.913294	1.42826	1.47013	1.50958	1.94051	0	0.763084	1.19329	2.32285	2.43998	2.58187	0	1.79476	2.11022	2.23507	2.30687	2.42022	1.41516	1.23697	1.01932	0.775831	0.083289	1.01644	0.829758	0.672926	0.668011	0.660268	1.11183	0.929905	0.70058	0.30047	0.229694	0.695238	0.459616	0.296235
Tox21_111152_1	94-96-2	2-Ethyl-1,3-hexanediol	0	inactive	inactive	inactive	inactive	0	0	0	0	0	0	0	0	0	0	0	0	0	0	0	0	0	0	0	0	0	0	0	0	0	0	0	0	0	0	0	0	0	0	0	0	0	0	0	0	0	0
Tox21_111153_1	6197-30-4	2-Ethylhexyl-2-cyano-3,3-diphenylacrylate	1	inactive	cv_46	inactive	inactive	0	0	0	0	0	0	0	0	0	0.69844	0.721325	0.729136	0	0	0	0	0	0	0	0	0	0	0	0	0	0	0	0	0	1.09693	0.914417	0.668472	0.0451033	0.0156676	0	0	0	0	0	0	0	0
Tox21_111154_1	57-11-4	Octadecanoic acid	0	inactive	inactive	inactive	inactive	0	0	0	0	0	0	0	0	0	0	0	0	0	0	0	0	0	0	0	0	0	0	0	0	0	0	0	0	0	0	0	0	0	0	0	0	0	0	0	0	0	0
Tox21_111155_1	102-76-1	Triacetin	0	inactive	inactive	inactive	inactive	0	0	0	0	0	0	0	0	0	0	0	0	0	0	0	0	0	0	0	0	0	0	0	0	0	0	0	0	0	0	0	0	0	0	0	0	0	0	0	0	0	0
Tox21_111156_1	938-73-8	2-Ethoxybenzamide	0	inactive	inactive	inactive	inactive	0	0	0	0	0	0	0	0	0	0	0	0	0	0	0	0	0	0	0	0	0	0	0	0	0	0	0	0	0	0	0	0	0	0	0	0	0	0	0	0	0	0
Tox21_111157_1	55-38-9	Fenthion	0	inactive	inactive	inactive	inactive	0	0	0	0	0	0	0	0	0	0	0	0	0	0	0	0	0	0	0	0	0	0	0	0	0	0	0	0	0	0	0	0	0	0	0	0	0	0	0	0	0	0
Tox21_111158_1	50-44-2	6-Mercaptopurine	1	inactive	cv_46	inactive	inactive	0	0	0	0	0	0	0	0	0	0.906974	0.973326	1.02947	0	0	0	0	0	0	0	0	0	0	0	0	0	0	0	0	0	1.11323	0.931363	0.688146	0.156697	0.101361	0	0	0	0	0	0	0	0
Tox21_111159_1	80-46-6	4-(2-Methylbutan-2-yl)phenol	1	cv_36	inactive	inconclusive	inactive	0	0	0	0.520425	0.523887	0.50524	0	0	0	0	0	0	0	0	0.705419	0.809866	0.836096	0.796164	0	0	0	0	0	0	1.09622	0.913681	0.667613	0.0326415	0.0437228	0	0	0	0	0	0.793547	0.581632	0.148365	0.0555467	0.0766651	0	0	0
Tox21_111161_1	470-82-6	1,8-Cineol	0	inactive	inactive	inactive	inactive	0	0	0	0	0	0	0	0	0	0	0	0	0	0	0	0	0	0	0	0	0	0	0	0	0	0	0	0	0	0	0	0	0	0	0	0	0	0	0	0	0	0
Tox21_111162_1	112-24-3	Triethylenetetramine	0	inactive	inactive	inactive	inactive	0	0	0	0	0	0	0	0	0	0	0	0	0	0	0	0	0	0	0	0	0	0	0	0	0	0	0	0	0	0	0	0	0	0	0	0	0	0	0	0	0	0
Tox21_111163_1	1343-78-8	Cochineal	0	inactive	inactive	inactive	inactive	0	0	0	0	0	0	0	0	0	0	0	0	0	0	0	0	0	0	0	0	0	0	0	0	0	0	0	0	0	0	0	0	0	0	0	0	0	0	0	0	0	0
Tox21_111170_1	55-86-7	Nitrogen mustard hydrochloride	1	inactive	cv_56	cv_26	cv_36	0	0	0	0	0	0	0	0	0	1.2054	1.68331	1.77364	0	0	0.747399	1.08984	1.20944	1.25199	0	0	0	0.794161	0.859398	0.794767	0	0	0	0	0	1.30414	1.12608	0.902996	0.559459	0.149314	0.937878	0.745132	0.455107	0.197661	0.0735415	1.10335	0.9211	0.676257
Tox21_111171_1	4342-03-4	Dacarbazine	0	inactive	inactive	inactive	inactive	0	0	0	0	0	0	0	0	0	0	0	0	0	0	0	0	0	0	0	0	0	0	0	0	0	0	0	0	0	0	0	0	0	0	0	0	0	0	0	0	0	0
Tox21_111174_1	118-56-9	3,3,5-Trimethylcyclohexyl salicylate	1	cv_36	inconclusive	inactive	inactive	0	0	0	0.481706	0.551275	0.493397	0	0.811009	0	0	0	0	0	0	0	0	0	0	0	0	0	0	0	0	1.10711	0.92501	0.680795	0.12674	0.134366	2.44949	2.23607	0	0	0	0	0	0	0	0	0	0	0
Tox21_111175_1	121-75-5	Malathion	0	inactive	inactive	inconclusive	inactive	0	0	0	0	0	0	0	0	0	0	0	0	0	0.758586	0	0	0	0	0	0	0	0	0	0	0	0	0	0	0	0	0	0	0	0	2.44949	2.23607	0	0	0	0	0	0
Tox21_111176_1	30964-13-7	1,5-Dicaffeoylquinic acid	0	inactive	inactive	inactive	inactive	0	0	0	0	0	0	0	0	0	0	0	0	0	0	0	0	0	0	0	0	0	0	0	0	0	0	0	0	0	0	0	0	0	0	0	0	0	0	0	0	0	0
Tox21_111184_1	1465-25-4	N-(1-Naphthyl)ethylenediamine dihydrochloride	0	inactive	inactive	inactive	inactive	0	0	0	0	0	0	0	0	0	0	0	0	0	0	0	0	0	0	0	0	0	0	0	0	0	0	0	0	0	0	0	0	0	0	0	0	0	0	0	0	0	0
Tox21_111185_1	834-28-6	Phenformin hydrochloride	1	inactive	cv_36	inactive	inactive	0	0	0	0	0	0	0	0	0.695128	0.775125	0.783809	0.805687	0	0	0	0	0	0	0	0	0	0	0	0	0	0	0	0	0	0.788786	0.575983	0.128187	0.0436078	0.0424159	0	0	0	0	0	0	0	0
Tox21_111187_1	52417-22-8	9-Aminoacridine, monohydrochloride, monohydrate	1	no_cv	no_cv	cv_46	cv_16	0	0	0	0.583935	0.765564	1.49222	0	0.782281	0.943498	1.0449	1.1013	1.88883	0	0	0	1.21562	1.48964	1.61418	0	1.41243	1.27478	1.10919	1.50859	1.4501	1.87886	1.68997	1.47325	1.20678	1.02277	1.5502	1.3703	1.25875	1.15734	1.04069	1.22631	1.04741	0.818234	0.435771	0.207143	0.612312	0.342232	0.399867
Tox21_111188_1	132-20-7	Pheniramine maleate	0	inactive	inactive	inactive	inactive	0	0	0	0	0	0	0	0	0	0	0	0	0	0	0	0	0	0	0	0	0	0	0	0	0	0	0	0	0	0	0	0	0	0	0	0	0	0	0	0	0	0
Tox21_111190_1	76541-72-5	Mifobate	0	inactive	inactive	inactive	inactive	0	0	0	0	0	0	0	0	0	0	0	0	0	0	0	0	0	0	0	0	0	0	0	0	0	0	0	0	0	0	0	0	0	0	0	0	0	0	0	0	0	0
Tox21_111191_1	128312-51-6	Cinalukast	0	inactive	inconclusive	inactive	inactive	0	0	0	0	0	0	0.716398	0	0	0	0	0	0	0	0	0	0	0	0	0	0	0	0	0	0	0	0	0	0	2.44949	0	0	0	0	0	0	0	0	0	0	0	0
Tox21_111192_1	35943-35-2	Tricirbine	0	inactive	inactive	inactive	inactive	0	0	0	0	0	0	0	0	0	0	0	0	0	0	0	0	0	0	0	0	0	0	0	0	0	0	0	0	0	0	0	0	0	0	0	0	0	0	0	0	0	0
Tox21_111193_1	98323-83-2	Carmoxirole	0	inactive	inactive	inactive	inactive	0	0	0	0	0	0	0	0	0	0	0	0	0	0	0	0	0	0	0	0	0	0	0	0	0	0	0	0	0	0	0	0	0	0	0	0	0	0	0	0	0	0
Tox21_111194_1	119431-25-3	Eliprodil	1	cv_36	cv_26	cv_16	cv_16	0	0	0.693458	0.769905	0.801552	1.01988	0	1.38397	1.60877	1.46458	1.48191	1.48271	0	1.31727	1.46056	1.58213	1.68348	1.68701	0	0.788033	0.80259	0.858203	0.852948	0.831453	0.911794	0.716478	0.413985	0.38496	0.395221	0.534727	0.19968	0.169633	0.0242319	0.00133961	0.61008	0.338756	0.235314	0.13433	0.00586259	0.497843	0.0825347	0.0671411
Tox21_111195_1	91940-87-3	Zatebradine hydrochloride	0	inactive	inactive	inactive	inactive	0	0	0	0	0	0	0	0	0	0	0	0	0	0	0	0	0	0	0	0	0	0	0	0	0	0	0	0	0	0	0	0	0	0	0	0	0	0	0	0	0	0
Tox21_111196_1	363-24-6	Dinoprostone	0	inactive	inactive	inactive	inactive	0	0	0	0	0	0	0	0	0	0	0	0	0	0	0	0	0	0	0	0	0	0	0	0	0	0	0	0	0	0	0	0	0	0	0	0	0	0	0	0	0	0
Tox21_111197_1	112108-01-7	Ecopipam	1	inactive	cv_36	inactive	inactive	0	0	0	0	0	0	0	0	0.77969	1.22175	0.919608	0.943613	0	0	0	0	0	0	0	0	0	0	0	0	0	0	0	0	0	0.981373	0.792266	0.518611	0.457677	0.0442522	0	0	0	0	0	0	0	0
Tox21_111198_1	150375-75-0	Relcovaptan	1	inactive	cv_26	inactive	inactive	0	0	0	0	0	0	0	1.24118	1.2718	0.952667	1.25243	1.26004	0	0	0	0	0	0	0	0	0	0	0	0	0	0	0	0	0	0.568315	0.26839	0.31187	0.373907	0.0131171	0	0	0	0	0	0	0	0
Tox21_111199_1	79559-97-0	Sertraline hydrochloride	1	cv_16	cv_26	cv_26	cv_16	0	0.713215	0.871558	1.01485	1.03859	1.0181	0	0.794607	0.950386	1.08381	1.10534	1.11899	0	0.789835	1.56611	1.75758	1.82975	1.85335	0	0.79614	1.02089	1.1471	1.40152	1.18394	0.595518	0.315461	0.180406	0.0329874	0.0368044	0.591309	0.308511	0.179197	0.0441322	0.024078	0.786989	0.573846	0.270361	0.113546	0.0389852	0.752798	0.532539	0.413391
Tox21_111200_1	72-33-3	Mestranol	1	cv_56	cv_26	cv_36	inactive	0	0	0	0	0.491557	0.510997	0	0.841971	0.931709	1.30503	1.29437	1.3067	0	0	0	0.668465	0.796473	0.833747	0	0	0	0	0	0	1.55043	1.37052	1.15593	0.867411	0.0462138	0.709997	0.478801	0.35598	0.0161463	0.0211386	1.13276	0.951586	0.711365	0.227973	0.0716013	0	0	0
Tox21_111201_1	37517-28-5	Amikacin	0	inactive	inactive	inactive	inactive	0	0	0	0	0	0	0	0	0	0	0	0	0	0	0	0	0	0	0	0	0	0	0	0	0	0	0	0	0	0	0	0	0	0	0	0	0	0	0	0	0	0
Tox21_111202_1	98-92-0	Niacinamide	0	inactive	inactive	inactive	inactive	0	0	0	0	0	0	0	0	0	0	0	0	0	0	0	0	0	0	0	0	0	0	0	0	0	0	0	0	0	0	0	0	0	0	0	0	0	0	0	0	0	0
Tox21_111204_1	98-50-0	(4-Aminophenyl)arsonic acid	0	inactive	inactive	inactive	inactive	0	0	0	0	0	0	0	0	0	0	0	0	0	0	0	0	0	0	0	0	0	0	0	0	0	0	0	0	0	0	0	0	0	0	0	0	0	0	0	0	0	0
Tox21_111205_1	153-94-6	d-Tryptophan	0	inactive	inactive	inactive	inactive	0	0	0	0	0	0	0	0	0	0	0	0	0	0	0	0	0	0	0	0	0	0	0	0	0	0	0	0	0	0	0	0	0	0	0	0	0	0	0	0	0	0
Tox21_111206_1	34118-92-8	Acecainide hydrochloride	0	inactive	inactive	inactive	inactive	0	0	0	0	0	0	0	0	0	0	0	0	0	0	0	0	0	0	0	0	0	0	0	0	0	0	0	0	0	0	0	0	0	0	0	0	0	0	0	0	0	0
Tox21_111208_1	75529-73-6	Amperozide hydrochloride	1	inactive	cv_16	cv_46	inactive	0	0	0	0	0	0	0	1.4094	1.50755	1.42727	1.43291	1.42043	0	0	0	0.741756	0.828028	1.15078	0	0	0	0	0	0	0	0	0	0	0	0.501102	0.0981735	0.101337	0.0149491	0.0211228	1.33212	1.15415	0.932753	0.599238	0.555812	0	0	0
Tox21_111210_1	909-39-7	Opipramol dihydrochloride	1	inactive	cv_56	inactive	inactive	0	0	0	0	0	0	0	0	0	0	0.752121	0.773984	0	0	0	0	0	0	0	0	0	0	0	0	0	0	0	0	0	1.55027	1.37036	1.15577	0.867226	0.0430088	0	0	0	0	0	0	0	0
Tox21_111211_1	56715-13-0	R-(+)-Atenolol	0	inactive	inactive	inactive	inactive	0	0	0	0	0	0	0	0	0	0	0	0	0	0	0	0	0	0	0	0	0	0	0	0	0	0	0	0	0	0	0	0	0	0	0	0	0	0	0	0	0	0
Tox21_111214_1	36067-72-8	Azepexole hydrochloride	0	inactive	inactive	inactive	inactive	0	0	0	0	0	0	0	0	0	0	0	0	0	0	0	0	0	0	0	0	0	0	0	0	0	0	0	0	0	0	0	0	0	0	0	0	0	0	0	0	0	0
Tox21_111219_1	486-56-6	Cotinine	0	inactive	inactive	inactive	inactive	0	0	0	0	0	0	0	0	0	0	0	0	0	0	0	0	0	0	0	0	0	0	0	0	0	0	0	0	0	0	0	0	0	0	0	0	0	0	0	0	0	0
Tox21_111220_1	137160-11-3	Aptiganel hydrochloride	1	inactive	cv_46	cv_46	inactive	0	0	0	0	0	0	0	0	0	0.815672	0.844115	0.855108	0	0	0	0.963307	1.04212	1.4049	0	0	0	0	0	0	0	0	0	0	0	1.0976	0.91511	0.669281	0.0542849	0.0208449	1.35108	1.17313	0.952745	0.625212	0.591013	0	0	0
Tox21_111221_1	1421-65-4	Methyl L-DOPA hydrochloride	0	inactive	inactive	inactive	inactive	0	0	0	0	0	0	0	0	0	0	0	0	0	0	0	0	0	0	0	0	0	0	0	0	0	0	0	0	0	0	0	0	0	0	0	0	0	0	0	0	0	0
Tox21_111222_1	53-43-0	Dehydroepiandrosterone	0	inactive	inactive	inactive	inactive	0	0	0	0	0	0	0	0	0	0	0	0	0	0	0	0	0	0	0	0	0	0	0	0	0	0	0	0	0	0	0	0	0	0	0	0	0	0	0	0	0	0
Tox21_111224_1	96020-91-6	Eflornithine hydrochloride	0	inactive	inactive	inactive	inactive	0	0	0	0	0	0	0	0	0	0	0	0	0	0	0	0	0	0	0	0	0	0	0	0	0	0	0	0	0	0	0	0	0	0	0	0	0	0	0	0	0	0
Tox21_111226_1	35838-58-5	Etazolate hydrochloride	1	cv_46	inactive	inactive	inactive	0	0	0	0.519829	0.430242	0.377021	0	0	0	0	0	0	0	0	0	0	0	0	0	0	0	0	0	0	1.14485	0.964059	0.725554	0.26301	0.142824	0	0	0	0	0	0	0	0	0	0	0	0	0
Tox21_111227_1	15639-50-6	Safingol	1	cv_16	cv_16	cv_16	cv_16	0.825203	1.68396	1.55296	1.51218	1.46631	1.43383	0	1.02243	1.17665	1.18512	1.19654	1.1922	1.08549	1.65689	1.75439	1.83697	1.88896	1.96052	0	0.827538	1.06409	1.14447	1.18046	1.20155	0.470268	0.247833	0.12454	0.0944236	0.0548014	0.520404	0.163566	0.0213686	0.0141729	0.00755686	0.482083	0.266218	0.200415	0.145891	0.117651	0.596664	0.317335	0.143498
Tox21_111228_1	57-47-6	Physostigmine	0	inconclusive	inactive	inactive	inactive	0	0.643741	0	0.508192	0.41965	0	0	0	0	0	0	0	0	0	0	0	0	0	0	0	0	0	0	0	1.19304	1.01352	1.18189	0.896439	1.41421	0	0	0	0	0	0	0	0	0	0	0	0	0
Tox21_111229_1	97612-24-3	Eticlopride hydrochloride	0	inactive	inactive	inactive	inactive	0	0	0	0	0	0	0	0	0	0	0	0	0	0	0	0	0	0	0	0	0	0	0	0	0	0	0	0	0	0	0	0	0	0	0	0	0	0	0	0	0	0
Tox21_111230_1	5053-08-7	Fenspiride hydrochloride	0	inactive	inactive	inactive	inactive	0	0	0	0	0	0	0	0	0	0	0	0	0	0	0	0	0	0	0	0	0	0	0	0	0	0	0	0	0	0	0	0	0	0	0	0	0	0	0	0	0	0
Tox21_111231_1	3094-09-5	Doxifluridine	0	inactive	inactive	inactive	inactive	0	0	0	0	0	0	0	0	0	0	0	0	0	0	0	0	0	0	0	0	0	0	0	0	0	0	0	0	0	0	0	0	0	0	0	0	0	0	0	0	0	0
Tox21_111232_1	75507-68-5	Flupirtine maleate	0	inactive	inactive	inactive	inactive	0	0	0	0	0	0	0	0	0	0	0	0	0	0	0	0	0	0	0	0	0	0	0	0	0	0	0	0	0	0	0	0	0	0	0	0	0	0	0	0	0	0
Tox21_111233_1	68-96-2	17alpha-Hydroxyprogesterone	1	inactive	cv_46	inactive	inconclusive	0	0	0	0	0	0	0	0	0	0.720426	0.78064	0.794172	0	0	0	0	0	0	1.54663	0	0	0	0	0	0	0	0	0	0	1.10369	0.921456	0.67667	0.10648	0.0263241	0	0	0	0	0	2.44949	0	0
Tox21_111236_1	57852-57-0	Idarubicin hydrochloride	1	inconclusive	cv_36	cv_16	cv_26	0.696442	0.779352	0	0	0	0	0	1.22966	1.91152	2.26574	2.4141	2.49001	0.92186	1.15401	1.05888	0.978007	0.919178	0.859194	0	0.772814	1.31021	1.92493	2.00249	2.0416	1.56484	2.23607	0	0	0	0.911441	0.716088	0.476804	0.251055	0.123714	0.2929	0.303821	0.222795	0.154947	0.111922	0.947725	0.75587	0.518789
Tox21_111241_1	56010-88-9	4-Methylpyrazole hydrochloride	0	inactive	inactive	inactive	inactive	0	0	0	0	0	0	0	0	0	0	0	0	0	0	0	0	0	0	0	0	0	0	0	0	0	0	0	0	0	0	0	0	0	0	0	0	0	0	0	0	0	0
Tox21_111242_1	50924-49-7	Mizoribine	1	cv_16	inactive	cv_16	inactive	0	0.810171	0.750897	0.973906	0.845273	0.733193	0	0	0	0	0	0	0.962817	1.05405	1.46318	1.29088	0.955453	0.77512	0	0	0	0	0	0	0.573228	0.277312	0.313728	0.321424	0.216336	0	0	0	0	0	0.66732	0.668175	0.706679	0.67782	0.334057	0	0	0
Tox21_111243_1	17780-75-5	Clorgyline hydrochloride	1	inactive	inconclusive	no_cv	inactive	0	0	0	0	0	0	0	0	0.7161	0	0.696801	0	0	0	0	0	0.683104	1.33687	0	0	0	0	0	0	0	0	0	0	0	1.55008	1.37018	1.15558	1.73205	1.41421	2.02662	1.83219	1.61181	1.34796	0.973878	0	0	0
Tox21_111244_1	116666-63-8	Mibefradil dihydrochloride	1	cv_26	cv_16	cv_16	cv_16	0	0	1.30504	1.35694	1.40782	1.43731	0	1.92959	1.96035	1.94729	1.86783	1.94391	0.807974	1.61906	1.87936	2.01162	2.10256	2.12901	0	1.41546	1.56894	1.62998	1.67407	1.68915	0.790922	0.57852	0.137591	0.096201	0.0498734	0.497543	0.0809532	0.0933784	0.101445	0.125118	0.624447	0.401208	0.243357	0.137905	0.0433824	0.550805	0.234568	0.123252
Tox21_111245_1	156-57-0	Cysteamine hydrochloride	0	inactive	inactive	inactive	inactive	0	0	0	0	0	0	0	0	0	0	0	0	0	0	0	0	0	0	0	0	0	0	0	0	0	0	0	0	0	0	0	0	0	0	0	0	0	0	0	0	0	0
Tox21_111247_1	77257-42-2	Stilonium iodide	1	cv_56	cv_36	cv_56	cv_46	0	0	0	0	1.14276	1.20097	0	0	1.53202	1.71203	1.77507	1.79595	0	0	0	0	0.571397	0.80307	0	0	0	0.724111	1.01994	1.14529	1.55516	1.37517	1.16063	0.872684	0.101446	0.827741	0.621627	0.251154	0.100003	0.0345684	1.66745	1.48499	1.27087	0.993852	0.459702	1.25839	1.07994	0.853556
Tox21_111249_2	5370-01-4	Mexiletene hydrochloride	0	inactive	inactive	inactive	inactive	0	0	0	0	0	0	0	0	0	0	0	0	0	0	0	0	0	0	0	0	0	0	0	0	0	0	0	0	0	0	0	0	0	0	0	0	0	0	0	0	0	0
Tox21_111250_1	13614-98-7	Minocycline hydrochloride	0	inactive	inactive	inactive	inactive	0	0	0	0	0	0	0	0	0	0	0	0	0	0	0	0	0	0	0	0	0	0	0	0	0	0	0	0	0	0	0	0	0	0	0	0	0	0	0	0	0	0
Tox21_111253_1	672-87-7	Metyrosine	0	inactive	inactive	inactive	inactive	0	0	0	0	0	0	0	0	0	0	0	0	0	0	0	0	0	0	0	0	0	0	0	0	0	0	0	0	0	0	0	0	0	0	0	0	0	0	0	0	0	0
Tox21_111255_1	550-99-2	Naphazoline hydrochloride	0	inactive	inactive	inactive	inactive	0	0	0	0	0	0	0	0	0	0	0	0	0	0	0	0	0	0	0	0	0	0	0	0	0	0	0	0	0	0	0	0	0	0	0	0	0	0	0	0	0	0
Tox21_111256_1	135-23-9	Methapyrilene hydrochloride	0	inactive	inactive	inactive	inactive	0	0	0	0	0	0	0	0	0	0	0	0	0	0	0	0	0	0	0	0	0	0	0	0	0	0	0	0	0	0	0	0	0	0	0	0	0	0	0	0	0	0
Tox21_111258_1	32795-47-4	Nomifensine maleate	0	inactive	inactive	inactive	inactive	0	0	0	0	0	0	0	0	0	0	0	0	0	0	0	0	0	0	0	0	0	0	0	0	0	0	0	0	0	0	0	0	0	0	0	0	0	0	0	0	0	0
Tox21_111259_1	4789-68-8	Octoclothepine maleate	1	cv_16	cv_36	cv_26	cv_16	0	0.919158	0.870955	1.04342	0.960327	0.892608	0	0	0.750982	0.850369	0.935699	0.975337	0	0.844541	1.21948	1.47384	1.56964	1.69607	0	0.771252	0.957502	1.04629	1.10823	1.15594	0.52888	0.185672	0.208231	0.195766	0.124768	0.828076	0.622014	0.25197	0.162352	0.0725186	0.827436	0.621273	0.428671	0.265718	0.209228	0.611901	0.341594	0.2086
Tox21_111260_1	62-68-0	Proadifen hydrochloride	1	cv_36	cv_26	cv_26	inconclusive	0	0	0	0.622288	0.650433	0.601418	0	0.825108	0.936085	0.98574	1.00252	1.02306	0	0	0.904852	1.04638	1.10713	1.12569	0	0	0.724113	0.755919	0	0	1.09949	0.917085	0.671584	0.074511	0.104381	0.530113	0.188699	0.0931318	0.0478698	0.0370372	0.820031	0.612692	0.231661	0.101515	0.0327101	1.55152	1.37159	1.15701
Tox21_111262_1	104344-23-2	Bisoprolol fumarate	0	inactive	inactive	inactive	inactive	0	0	0	0	0	0	0	0	0	0	0	0	0	0	0	0	0	0	0	0	0	0	0	0	0	0	0	0	0	0	0	0	0	0	0	0	0	0	0	0	0	0
Tox21_111265_1	50-34-0	Propantheline bromide	0	inactive	inactive	inactive	inactive	0	0	0	0	0	0	0	0	0	0	0	0	0	0	0	0	0	0	0	0	0	0	0	0	0	0	0	0	0	0	0	0	0	0	0	0	0	0	0	0	0	0
Tox21_111266_1	101-26-8	Pyridostigmine bromide	0	inactive	inactive	inactive	inactive	0	0	0	0	0	0	0	0	0	0	0	0	0	0	0	0	0	0	0	0	0	0	0	0	0	0	0	0	0	0	0	0	0	0	0	0	0	0	0	0	0	0
Tox21_111268_1	71-27-2	Succinylcholine chloride	0	inactive	inactive	inactive	inactive	0	0	0	0	0	0	0	0	0	0	0	0	0	0	0	0	0	0	0	0	0	0	0	0	0	0	0	0	0	0	0	0	0	0	0	0	0	0	0	0	0	0
Tox21_111270_1	94749-08-3	Salmeterol xinafoate	1	cv_46	cv_26	cv_36	cv_26	0	0	0	0.567648	0.683637	0.770023	0	0.871893	0.898927	0.968781	1.03027	1.07242	0	0	1.04509	1.49687	1.62457	1.67218	0	0	0.740397	0.962399	1.10817	1.16461	1.15459	0.974089	0.736897	0.288394	0.172361	0.543014	0.218231	0.189275	0.130809	0.0752581	0.967894	0.777739	0.499495	0.203875	0.0792203	0.918285	0.723638	0.424479
Tox21_111271_1	204005-46-9	SU-5416	1	cv_16	inactive	cv_16	inactive	1.36405	1.63781	1.51386	1.40899	1.29385	1.1844	0	0	0	0	0	0	2.04573	2.20202	2.11315	2.05437	2.02488	2.01339	0	0	0	0	0	0	0.393516	0.42196	0.337565	0.27068	0.188029	0	0	0	0	0	0.177266	0.190567	0.106737	0.0495892	0.0188984	0	0	0
Tox21_111273_1	5464-78-8	1-(2-Methoxyphenyl)piperazine hydrochloride	0	inactive	inactive	inactive	inactive	0	0	0	0	0	0	0	0	0	0	0	0	0	0	0	0	0	0	0	0	0	0	0	0	0	0	0	0	0	0	0	0	0	0	0	0	0	0	0	0	0	0
Tox21_111274_1	52-49-3	Trihexyphenidyl hydrochloride	0	inactive	inactive	inconclusive	inactive	0	0	0	0	0	0	0	0	0	0	0	0	0	0	0	0	0	0.485544	0	0	0	0	0	0	0	0	0	0	0	0	0	0	0	0	2.44949	2.23607	2	1.73205	1.41421	0	0	0
Tox21_111276_1	1098-60-8	Triflupromazine hydrochloride	1	cv_46	cv_16	cv_16	cv_16	0	0	0	0.709378	0.836591	0.888814	0	1.319	1.37214	1.39931	1.41151	1.4013	0	0.817885	1.35775	1.58963	1.6354	1.6475	0	0.700824	0.928254	1.12019	1.24401	1.20015	1.13646	0.955404	0.715719	0.239194	0.0984009	0.49859	0.0863636	0.0398129	0.0157534	0.0173076	0.757386	0.538156	0.274569	0.0707267	0.0201632	0.704592	0.471818	0.309759
Tox21_111277_1	56776-01-3	Tulobuterol hydrochloride	0	inactive	inactive	inactive	inactive	0	0	0	0	0	0	0	0	0	0	0	0	0	0	0	0	0	0	0	0	0	0	0	0	0	0	0	0	0	0	0	0	0	0	0	0	0	0	0	0	0	0
Tox21_111278_1	NOCAS_42622	SB 206553 hydrochloride	0	inactive	inactive	inactive	inactive	0	0	0	0	0	0	0	0	0	0	0	0	0	0	0	0	0	0	0	0	0	0	0	0	0	0	0	0	0	0	0	0	0	0	0	0	0	0	0	0	0	0
Tox21_111279_1	78416-81-6	Trequinsin hydrochloride	1	inactive	cv_46	cv_56	inactive	0	0	0	0	0	0	0	0	0	0.785461	0.851544	0.912823	0	0	0	0	0.706374	0.851815	0	0	0	0	0	0	0	0	0	0	0	1.11627	0.934514	0.691783	0.169669	0.114601	1.59429	1.41353	1.19931	0.915753	0.280639	0	0	0
Tox21_111280_1	4272-74-6	N-alpha-p-Tosyl-L-lysine chloromethyl ketone hydrochloride	0	inactive	inactive	inactive	inactive	0	0	0	0	0	0	0	0	0	0	0	0	0	0	0	0	0	0	0	0	0	0	0	0	0	0	0	0	0	0	0	0	0	0	0	0	0	0	0	0	0	0
Tox21_111281_1	56-34-8	Tetraethylammonium chloride	0	inactive	inactive	inactive	inactive	0	0	0	0	0	0	0	0	0	0	0	0	0	0	0	0	0	0	0	0	0	0	0	0	0	0	0	0	0	0	0	0	0	0	0	0	0	0	0	0	0	0
Tox21_111282_1	16595-80-5	Levamisole hydrochloride	0	inactive	inactive	inactive	inactive	0	0	0	0	0	0	0	0	0	0	0	0	0	0	0	0	0	0	0	0	0	0	0	0	0	0	0	0	0	0	0	0	0	0	0	0	0	0	0	0	0	0
Tox21_111284_1	2062-77-3	Trifluperidol hydrochloride	1	inactive	cv_16	cv_36	inactive	0	0	0	0	0	0	0	1.32078	1.3613	1.34979	1.32636	1.31052	0	0	0	0.635713	0.784264	0.827578	0	0	0	0	0	0	0	0	0	0	0	0.492974	0.051226	0.0550299	0.0479234	0.0270927	1.14522	0.964443	0.72599	0.264022	0.0835031	0	0	0
Tox21_111285_1	104076-39-3	Zolantidine dimaleate	1	inconclusive	cv_16	cv_36	cv_16	0	0	0	0	0	0.346038	0	1.73885	1.75442	1.76772	1.77754	1.77329	0	0	0.878735	1.15805	1.44423	1.62381	0	0	0.780068	0.830052	0.868059	0.909561	2.44949	2.23607	2	1.73205	1.41421	0.491468	0.036577	0.0233959	0.0115288	0.00703688	1.11903	0.937375	0.695078	0.510775	0.296794	0.793146	0.581157	0.14677
Tox21_111286_1	64887-14-5	Urapidil hydrochloride	0	inactive	inconclusive	inactive	inactive	0	0	0	0	0	0	0	0.713599	0	0	0	0	0	0	0	0	0	0	0	0	0	0	0	0	0	0	0	0	0	2.44949	2.23607	0	0	0	0	0	0	0	0	0	0	0
Tox21_111287_1	119615-63-3	Olprinone hydrochloride	0	inactive	inactive	inactive	inactive	0	0	0	0	0	0	0	0	0	0	0	0	0	0	0	0	0	0	0	0	0	0	0	0	0	0	0	0	0	0	0	0	0	0	0	0	0	0	0	0	0	0
Tox21_111289_1	61129-30-4	Zimeldine dihydrochloride hydrate	0	inactive	inactive	inactive	inactive	0	0	0	0	0	0	0	0	0	0	0	0	0	0	0	0	0	0	0	0	0	0	0	0	0	0	0	0	0	0	0	0	0	0	0	0	0	0	0	0	0	0
Tox21_111290_1	56-72-4	Coumaphos	0	inactive	inactive	inactive	inactive	0	0	0	0	0	0	0	0	0	0	0	0	0	0	0	0	0	0	0	0	0	0	0	0	0	0	0	0	0	0	0	0	0	0	0	0	0	0	0	0	0	0
Tox21_111291_1	122-34-9	Simazine	0	inactive	inactive	inactive	inactive	0	0	0	0	0	0	0	0	0	0	0	0	0	0	0	0	0	0	0	0	0	0	0	0	0	0	0	0	0	0	0	0	0	0	0	0	0	0	0	0	0	0
Tox21_111292_1	330-54-1	Diuron	0	inactive	inactive	inactive	inactive	0	0	0	0	0	0	0	0	0	0	0	0	0	0	0	0	0	0	0	0	0	0	0	0	0	0	0	0	0	0	0	0	0	0	0	0	0	0	0	0	0	0
Tox21_111296_1	3011-89-0	2-Chloro-4-nitrobenzamide	0	inactive	inactive	inactive	inactive	0	0	0	0	0	0	0	0	0	0	0	0	0	0	0	0	0	0	0	0	0	0	0	0	0	0	0	0	0	0	0	0	0	0	0	0	0	0	0	0	0	0
Tox21_111297_1	26002-80-2	Phenothrin	0	inactive	inactive	inactive	inactive	0	0	0	0	0	0	0	0	0	0	0	0	0	0	0	0	0	0	0	0	0	0	0	0	0	0	0	0	0	0	0	0	0	0	0	0	0	0	0	0	0	0
Tox21_111298_1	138261-41-3	Imidacloprid	0	inactive	inactive	inactive	inactive	0	0	0	0	0	0	0	0	0	0	0	0	0	0	0	0	0	0	0	0	0	0	0	0	0	0	0	0	0	0	0	0	0	0	0	0	0	0	0	0	0	0
Tox21_111299_1	33089-61-1	Amitraz	0	inactive	inactive	inactive	inactive	0	0	0	0	0	0	0	0	0	0	0	0	0	0	0	0	0	0	0	0	0	0	0	0	0	0	0	0	0	0	0	0	0	0	0	0	0	0	0	0	0	0
Tox21_111300_1	120068-37-3	Fipronil	1	inactive	cv_16	inactive	inactive	0	0	0	0	0	0	0	0.921535	0.966394	0.933854	0.928296	0.887943	0	0	0	0	0	0	0	0	0	0	0	0	0	0	0	0	0	0.49616	0.0732129	0.0834053	0.0645707	0.0748982	0	0	0	0	0	0	0	0
Tox21_111301_1	546-88-3	Acetohydroxamic acid	0	inactive	inactive	inactive	inactive	0	0	0	0	0	0	0	0	0	0	0	0	0	0	0	0	0	0	0	0	0	0	0	0	0	0	0	0	0	0	0	0	0	0	0	0	0	0	0	0	0	0
Tox21_111304_1	4800-94-6	Carbenicillin disodium	0	inactive	inactive	inactive	inactive	0	0	0	0	0	0	0	0	0	0	0	0	0	0	0	0	0	0	0	0	0	0	0	0	0	0	0	0	0	0	0	0	0	0	0	0	0	0	0	0	0	0
Tox21_111305_1	88-04-0	4-Chloro-3,5-dimethylphenol	0	inactive	inactive	inconclusive	inactive	0	0	0	0	0	0	0	0	0	0	0	0	0	0	0	0	0	0.500897	0	0	0	0	0	0	0	0	0	0	0	0	0	0	0	0	2.44949	2.23607	2	1.73205	1.41421	0	0	0
Tox21_111308_1	132-65-0	Dibenzothiophene	1	cv_56	inactive	inactive	inactive	0	0	0	0	0.458853	0.438092	0	0	0	0	0	0	0	0	0	0	0	0	0	0	0	0	0	0	1.55079	1.37088	1.15629	0.867812	0.0524755	0	0	0	0	0	0	0	0	0	0	0	0	0
Tox21_111310_1	50-98-6	Ephedrine hydrochloride	0	inactive	inactive	inactive	inactive	0	0	0	0	0	0	0	0	0	0	0	0	0	0	0	0	0	0	0	0	0	0	0	0	0	0	0	0	0	0	0	0	0	0	0	0	0	0	0	0	0	0
Tox21_111314_1	66-84-2	Glucosamine hydrochloride	0	inactive	inactive	inactive	inactive	0	0	0	0	0	0	0	0	0	0	0	0	0	0	0	0	0	0	0	0	0	0	0	0	0	0	0	0	0	0	0	0	0	0	0	0	0	0	0	0	0	0
Tox21_111317_1	87-33-2	Isosorbide dinitrate	0	inactive	inactive	inactive	inactive	0	0	0	0	0	0	0	0	0	0	0	0	0	0	0	0	0	0	0	0	0	0	0	0	0	0	0	0	0	0	0	0	0	0	0	0	0	0	0	0	0	0
Tox21_111318_1	4618-18-2	Lactulose	0	inactive	inactive	inactive	inactive	0	0	0	0	0	0	0	0	0	0	0	0	0	0	0	0	0	0	0	0	0	0	0	0	0	0	0	0	0	0	0	0	0	0	0	0	0	0	0	0	0	0
Tox21_111319_1	71-58-9	Medroxyprogesterone acetate	1	inactive	cv_46	inactive	inconclusive	0	0	0	0	0	0	2.21304	0	0.808943	0.866856	1.32162	1.28785	0	0	0	0	0	0	2.33585	0	0	0	0	0	0	0	0	0	0	1.76921	0.868832	0.614401	0.499436	0.0578286	0	0	0	0	0	2.44949	0	0
Tox21_111320_1	7246-14-2	Methicillin sodium hydrate	0	inactive	inactive	inactive	inactive	0	0	0	0	0	0	0	0	0	0	0	0	0	0	0	0	0	0	0	0	0	0	0	0	0	0	0	0	0	0	0	0	0	0	0	0	0	0	0	0	0	0
Tox21_111321_1	121-81-3	Nitromide	0	inactive	inactive	inactive	inactive	0	0	0	0	0	0	0	0	0	0	0	0	0	0	0	0	0	0	0	0	0	0	0	0	0	0	0	0	0	0	0	0	0	0	0	0	0	0	0	0	0	0
Tox21_111322_1	68-22-4	Norethindrone	0	inactive	inactive	inactive	inactive	0	0	0	0	0	0	0	0	0	0	0	0	0	0	0	0	0	0	0	0	0	0	0	0	0	0	0	0	0	0	0	0	0	0	0	0	0	0	0	0	0	0
Tox21_111323_1	4682-36-4	Orphenadrine dihydrogen citrate	0	inactive	inactive	inactive	inactive	0	0	0	0	0	0	0	0	0	0	0	0	0	0	0	0	0	0	0	0	0	0	0	0	0	0	0	0	0	0	0	0	0	0	0	0	0	0	0	0	0	0
Tox21_111324_1	28094-15-7	Oxidopamine hydrochloride	0	inactive	inactive	inactive	inconclusive	0	0	0	0	0	0	0	0	0	0	0	0	0	0	0	0	0	0	0	0	0	0	0.724998	0	0	0	0	0	0	0	0	0	0	0	0	0	0	0	0	2.44949	2.23607	2
Tox21_111325_1	63-98-9	Phenacemide	0	inactive	inactive	inactive	inactive	0	0	0	0	0	0	0	0	0	0	0	0	0	0	0	0	0	0	0	0	0	0	0	0	0	0	0	0	0	0	0	0	0	0	0	0	0	0	0	0	0	0
Tox21_111327_1	50-24-8	Prednisolone	0	inactive	inactive	inactive	inconclusive	0	0	0	0	0	0	0	0	0	0	0	0	0	0	0	0	0	0	0.817171	0	0	0	0	0	0	0	0	0	0	0	0	0	0	0	0	0	0	0	0	2.44949	0	0
Tox21_111328_1	52-21-1	Prednisolone acetate	0	inactive	inconclusive	inactive	inconclusive	0	0	0	0	0	0	0.982329	0	0	0	0	0	0	0	0	0	0	0	1.652	0	0	0	0	0	0	0	0	0	0	2.44949	0	0	0	0	0	0	0	0	0	2.44949	0	0
Tox21_111329_1	13292-46-1	Rifampicin	0	inactive	inconclusive	inactive	inconclusive	0	0	0	0	0	0	0	1.64738	1.37392	0.989405	0.939691	0.857827	0	0	0	0	0	0	0	1.34103	0.848753	0	0	0	0	0	0	0	0	1.07323	0.889672	0.672569	0.169607	0.152001	0	0	0	0	0	1.86894	1.68039	2
Tox21_111330_1	90-01-7	Salicyl alcohol	0	inactive	inactive	inactive	inactive	0	0	0	0	0	0	0	0	0	0	0	0	0	0	0	0	0	0	0	0	0	0	0	0	0	0	0	0	0	0	0	0	0	0	0	0	0	0	0	0	0	0
Tox21_111331_1	54-64-8	Thimerosal	1	cv_16	cv_16	cv_16	cv_16	0	1.50836	1.66201	1.79959	1.76836	1.80374	0	2.04701	2.11537	2.07065	2.08523	2.13883	0	2.25827	2.38557	2.52309	2.48471	2.43505	0	2.10877	2.11362	2.12454	2.12358	2.09331	0.564192	0.260729	0.144927	0.0446976	0.0585301	0.498238	0.0845773	0.0711886	0.0848629	0.0878246	0.544363	0.221131	0.136793	0.10118	0.0810408	0.49091	0.0293569	0.0332511
Tox21_111332_1	124-94-7	Triamcinolone	0	inactive	inactive	inactive	inconclusive	0	0	0	0	0	0	0	0	0	0	0	0	0	0	0	0	0	0	0.76576	0	0	0	0	0	0	0	0	0	0	0	0	0	0	0	0	0	0	0	0	2.44949	0	0
Tox21_111333_1	6411-75-2	2-Aminoheptane sulfate	0	inactive	inactive	inactive	inactive	0	0	0	0	0	0	0	0	0	0	0	0	0	0	0	0	0	0	0	0	0	0	0	0	0	0	0	0	0	0	0	0	0	0	0	0	0	0	0	0	0	0
Tox21_111336_1	97-44-9	Acetarsol	0	inactive	inactive	inactive	inactive	0	0	0	0	0	0	0	0	0	0	0	0	0	0	0	0	0	0	0	0	0	0	0	0	0	0	0	0	0	0	0	0	0	0	0	0	0	0	0	0	0	0
Tox21_111337_1	65589-70-0	Acriflavine hydrochloride	1	cv_16	cv_46	cv_16	cv_16	3.0114	2.99982	2.79636	2.65012	2.51472	2.39734	0	0.87906	1.31305	1.61238	1.89727	1.8938	3.29048	3.28486	3.17682	3.12207	3.07818	3.03435	0	0.750083	1.20152	1.50918	1.60284	1.65454	0.548206	0.564457	0.398092	0.291973	0.190624	0.931846	0.738533	0.537532	0.334187	0.00573188	0.24704	0.234768	0.141242	0.100951	0.0713742	0.826264	0.619919	0.394855
Tox21_111338_1	521-74-4	Broxyquinoline	1	inconclusive	cv_46	inactive	inactive	0	0	0	0	0	0.44175	0	0	0	0.71493	0.930409	1.0088	0	0	0	0	0	0	0	0	0	0	0	0	2.44949	2.23607	2	1.73205	1.41421	1.18941	1.00981	0.776843	0.36632	0.142509	0	0	0	0	0	0	0	0
Tox21_111339_1	461-05-2	Carnitine hydrochloride	0	inactive	inactive	inactive	inactive	0	0	0	0	0	0	0	0	0	0	0	0	0	0	0	0	0	0	0	0	0	0	0	0	0	0	0	0	0	0	0	0	0	0	0	0	0	0	0	0	0	0
Tox21_111340_1	2295-58-1	Flopropione	0	inactive	inactive	inactive	inactive	0	0	0	0	0	0	0	0	0	0	0	0	0	0	0	0	0	0	0	0	0	0	0	0	0	0	0	0	0	0	0	0	0	0	0	0	0	0	0	0	0	0
Tox21_111341_1	36504-56-0	Iproniazid sulfate	0	inactive	inactive	inactive	inactive	0	0	0	0	0	0	0	0	0	0	0	0	0	0	0	0	0	0	0	0	0	0	0	0	0	0	0	0	0	0	0	0	0	0	0	0	0	0	0	0	0	0
Tox21_111342_1	1617-90-9	Vincamine	0	inactive	inactive	inactive	inactive	0	0	0	0	0	0	0	0	0	0	0	0	0	0	0	0	0	0	0	0	0	0	0	0	0	0	0	0	0	0	0	0	0	0	0	0	0	0	0	0	0	0
Tox21_111343_1	23642-66-2	Benfluorex hydrochloride	1	cv_36	cv_16	cv_16	inactive	0	0	0	0.502055	0.559894	0.56115	0	0.880833	0.877878	0.836076	0.779417	0.755301	0	0.755883	0.817316	0.938244	0.929512	0.872401	0	0	0	0	0	0	1.1037	0.92146	0.676675	0.106507	0.00281996	0.51617	0.151474	0.15163	0.115712	0.0473404	0.534286	0.198652	0.144581	0.0915869	0.106159	0	0	0
Tox21_111346_1	440-58-4	Iodamide	0	inactive	inactive	inactive	inactive	0	0	0	0	0	0	0	0	0	0	0	0	0	0	0	0	0	0	0	0	0	0	0	0	0	0	0	0	0	0	0	0	0	0	0	0	0	0	0	0	0	0
Tox21_111347_1	5588-16-9	Althiazide	0	inactive	inactive	inactive	inactive	0	0	0	0	0	0	0	0	0	0	0	0	0	0	0	0	0	0	0	0	0	0	0	0	0	0	0	0	0	0	0	0	0	0	0	0	0	0	0	0	0	0
Tox21_111348_1	73-24-5	Adenine	0	inactive	inactive	inactive	inactive	0	0	0	0	0	0	0	0	0	0	0	0	0	0	0	0	0	0	0	0	0	0	0	0	0	0	0	0	0	0	0	0	0	0	0	0	0	0	0	0	0	0
Tox21_111350_1	548-66-3	Drofenine hydrochloride	1	cv_36	cv_16	cv_26	inconclusive	0	0	0	0.72343	0.755464	0.703601	0	0.875278	0.858777	0.842769	0.832003	0.784262	0	0.774813	0.863085	1.00218	1.24314	1.4585	0	0	0.752134	0.746029	0.737958	0	1.0995	0.917094	0.671595	0.0745963	0.103625	0.499457	0.0906063	0.084539	0.0828952	0.0919301	0.923684	0.729578	0.643486	0.52962	0.359155	1.09574	0.913173	0.66702
Tox21_111351_1	13636-18-5	Fendiline hydrochloride	1	cv_26	cv_26	cv_16	cv_16	0	0	1.19663	1.28145	1.30312	1.28231	0	1.31129	1.39901	1.4819	1.5186	1.52603	0	1.22892	1.58487	1.71029	1.84191	1.87719	0	1.05401	1.40221	1.46933	1.37698	1.46759	0.78498	0.571452	0.109523	0.0300188	0.0356862	0.53653	0.203837	0.13182	0.0553339	0.0124732	0.711751	0.481055	0.293455	0.194684	0.0582186	0.601485	0.325139	0.110636
Tox21_111353_1	3413-64-7	Mefexamide hydrochloride	0	inactive	inactive	inactive	inactive	0	0	0	0	0	0	0	0	0	0	0	0	0	0	0	0	0	0	0	0	0	0	0	0	0	0	0	0	0	0	0	0	0	0	0	0	0	0	0	0	0	0
Tox21_111354_1	13187-06-9	Pimethixene maleate	1	inconclusive	cv_46	cv_26	inactive	0	0	0	0	0	0.422312	0	0	0	0.708956	0.825976	0.919111	0	0	0.937508	1.13916	1.19024	1.35923	0	0	0	0	0	0	2.44949	2.23607	2	1.73205	1.41421	1.15092	0.970312	0.732633	0.279078	0.174303	0.911802	0.716486	0.413998	0.294824	0.286673	0	0	0
Tox21_111355_1	25953-17-7	Minaprine dihydrochloride	0	inactive	inactive	inactive	inactive	0	0	0	0	0	0	0	0	0	0	0	0	0	0	0	0	0	0	0	0	0	0	0	0	0	0	0	0	0	0	0	0	0	0	0	0	0	0	0	0	0	0
Tox21_111356_1	59-47-2	Mephenesin	0	inactive	inactive	inactive	inactive	0	0	0	0	0	0	0	0	0	0	0	0	0	0	0	0	0	0	0	0	0	0	0	0	0	0	0	0	0	0	0	0	0	0	0	0	0	0	0	0	0	0
Tox21_111358_1	81-07-2	Saccharin	0	inactive	inactive	inactive	inactive	0	0	0	0	0	0	0	0	0	0	0	0	0	0	0	0	0	0	0	0	0	0	0	0	0	0	0	0	0	0	0	0	0	0	0	0	0	0	0	0	0	0
Tox21_111360_1	3644-61-9	Tolperisone hydrochloride	0	inactive	inactive	inactive	inactive	0	0	0	0	0	0	0	0	0	0	0	0	0	0	0	0	0	0	0	0	0	0	0	0	0	0	0	0	0	0	0	0	0	0	0	0	0	0	0	0	0	0
Tox21_111362_1	1188-21-2	Acetyl-L-leucine	0	inactive	inactive	inactive	inactive	0	0	0	0	0	0	0	0	0	0	0	0	0	0	0	0	0	0	0	0	0	0	0	0	0	0	0	0	0	0	0	0	0	0	0	0	0	0	0	0	0	0
Tox21_111363_1	53716-49-7	Carprofen	0	inactive	inconclusive	inactive	inactive	0	0	0	0	0	0	0.702386	0	0	0	0	0	0	0	0	0	0	0	0	0	0	0	0	0	0	0	0	0	0	2.44949	0	0	0	0	0	0	0	0	0	0	0	0
Tox21_111364_1	63585-09-1	Foscarnet trisodium	0	inactive	inactive	inactive	inactive	0	0	0	0	0	0	0	0	0	0	0	0	0	0	0	0	0	0	0	0	0	0	0	0	0	0	0	0	0	0	0	0	0	0	0	0	0	0	0	0	0	0
Tox21_111367_1	62893-20-3	Cefoperazone sodium	0	inactive	inactive	inactive	inactive	0	0	0	0	0	0	0	0	0	0	0	0	0	0	0	0	0	0	0	0	0	0	0	0	0	0	0	0	0	0	0	0	0	0	0	0	0	0	0	0	0	0
Tox21_111369_1	84-65-1	Anthraquinone	0	inactive	inactive	inactive	inactive	0	0	0	0	0	0	0	0	0	0	0	0	0	0	0	0	0	0	0	0	0	0	0	0	0	0	0	0	0	0	0	0	0	0	0	0	0	0	0	0	0	0
Tox21_111370_1	117-37-3	Anisindione	0	inactive	inactive	inactive	inactive	0	0	0	0	0	0	0	0	0	0	0	0	0	0	0	0	0	0	0	0	0	0	0	0	0	0	0	0	0	0	0	0	0	0	0	0	0	0	0	0	0	0
Tox21_111371_1	70-18-8	Glutathione	0	inactive	inactive	inactive	inactive	0	0	0	0	0	0	0	0	0	0	0	0	0	0	0	0	0	0	0	0	0	0	0	0	0	0	0	0	0	0	0	0	0	0	0	0	0	0	0	0	0	0
Tox21_111372_1	120-51-4	Benzyl benzoate	0	inactive	inactive	inactive	inactive	0	0	0	0	0	0	0	0	0	0	0	0	0	0	0	0	0	0	0	0	0	0	0	0	0	0	0	0	0	0	0	0	0	0	0	0	0	0	0	0	0	0
Tox21_111373_1	590-46-5	Betaine hydrochloride	0	inactive	inactive	inactive	inactive	0	0	0	0	0	0	0	0	0	0	0	0	0	0	0	0	0	0	0	0	0	0	0	0	0	0	0	0	0	0	0	0	0	0	0	0	0	0	0	0	0	0
Tox21_111374_1	148-01-6	Zoalene	0	inactive	inactive	inconclusive	inactive	0	0	0	0	0	0	0	0	0	0	0	0	0.967155	0.813008	0	0	0	0.576071	0	0	0	0	0	0	0	0	0	0	0	0	0	0	0	0	1.26436	1.48881	2	1.73205	1.41421	0	0	0
Tox21_111376_1	4940-39-0	Chromocarb	0	inactive	inactive	inactive	inactive	0	0	0	0	0	0	0	0	0	0	0	0	0	0	0	0	0	0	0	0	0	0	0	0	0	0	0	0	0	0	0	0	0	0	0	0	0	0	0	0	0	0
Tox21_111377_1	57-08-9	Acexamic acid	0	inactive	inactive	inactive	inactive	0	0	0	0	0	0	0	0	0	0	0	0	0	0	0	0	0	0	0	0	0	0	0	0	0	0	0	0	0	0	0	0	0	0	0	0	0	0	0	0	0	0
Tox21_111378_1	125-51-9	Pipenzolate bromide	0	inactive	inactive	inactive	inactive	0	0	0	0	0	0	0	0	0	0	0	0	0	0	0	0	0	0	0	0	0	0	0	0	0	0	0	0	0	0	0	0	0	0	0	0	0	0	0	0	0	0
Tox21_111379_1	50-42-0	Adiphenine hydrochloride	0	inactive	inactive	inactive	inactive	0	0	0	0	0	0	0	0	0	0	0	0	0	0	0	0	0	0	0	0	0	0	0	0	0	0	0	0	0	0	0	0	0	0	0	0	0	0	0	0	0	0
Tox21_111380_1	1715-30-6	Alexidine dihydrochloride	1	cv_16	cv_26	cv_16	cv_16	0	1.83949	1.93109	1.81374	1.74032	1.69284	0	1.74848	1.81011	1.84532	1.9261	1.9644	0	1.99697	2.04187	2.04349	1.99441	2.00406	0	1.68055	1.71038	1.79741	1.81057	1.81136	0.543128	0.218478	0.252729	0.144486	0.0787301	0.535988	0.202594	0.165308	0.138056	0.0630309	0.493751	0.0573567	0.0588956	0.0613018	0.015856	0.512486	0.140195	0.107347
Tox21_111381_1	82586-55-8	Quinapril hydrochloride	0	inactive	inactive	inactive	inactive	0	0	0	0	0	0	0	0	0	0	0	0	0	0	0	0	0	0	0	0	0	0	0	0	0	0	0	0	0	0	0	0	0	0	0	0	0	0	0	0	0	0
Tox21_111382_1	60414-06-4	Amiprilose hydrochloride	0	inactive	inactive	inactive	inactive	0	0	0	0	0	0	0	0	0	0	0	0	0	0	0	0	0	0	0	0	0	0	0	0	0	0	0	0	0	0	0	0	0	0	0	0	0	0	0	0	0	0
Tox21_111383_1	90-80-2	Gluconolactone	0	inactive	inactive	inactive	inactive	0	0	0	0	0	0	0	0	0	0	0	0	0	0	0	0	0	0	0	0	0	0	0	0	0	0	0	0	0	0	0	0	0	0	0	0	0	0	0	0	0	0
Tox21_111385_1	611-75-6	Bromhexine hydrochloride	1	inconclusive	cv_16	cv_16	inactive	0	0	0.626147	0.719472	0.69648	0.646296	0	0.783334	0.849364	0.876652	0.848853	0.871299	0	0.790582	0.773565	0.790233	1.1719	0.964044	0	0	0	0	0	0	0.788389	0.575511	0.126366	0.106664	0.103676	0.500539	0.0956495	0.0388001	0.0389808	0.0423858	0.735548	0.511186	0.516316	0.48567	0.362211	0	0	0
Tox21_111386_1	104376-79-6	Ceftriaxone disodium trihydrate	0	inactive	inactive	inactive	inactive	0	0	0	0	0	0	0	0	0	0	0	0	0	0	0	0	0	0	0	0	0	0	0	0	0	0	0	0	0	0	0	0	0	0	0	0	0	0	0	0	0	0
Tox21_111387_1	63-56-9	Thonzylamine hydrochloride	0	inconclusive	inactive	inactive	inactive	0	0.638961	0.761989	0.474564	0	0	0	0	0	0	0	0	0	0	0	0	0	0	0	0	0	0	0	0	1.21467	1.03558	1.33787	1.73205	0	0	0	0	0	0	0	0	0	0	0	0	0	0
Tox21_111389_1	37693-01-9	Clofoctol	1	cv_16	cv_16	cv_16	cv_16	0	0.635136	0.868009	1.00103	1.01546	1.09137	0	1.07067	1.1152	1.12032	1.13827	1.13708	0	0.729741	0.778393	0.876438	0.940732	0.934109	0	0.812423	0.850551	0.831504	0.812544	0.754905	0.64704	0.393811	0.225961	0.126346	0.135189	0.495066	0.0664707	0.0290687	0.0247878	0.00208412	0.554641	0.242289	0.187593	0.0904273	0.0121921	0.500316	0.0946291	0.109168
Tox21_111391_1	543-15-7	Heptaminol hydrochloride	0	inactive	inactive	inactive	inactive	0	0	0	0	0	0	0	0	0	0	0	0	0	0	0	0	0	0	0	0	0	0	0	0	0	0	0	0	0	0	0	0	0	0	0	0	0	0	0	0	0	0
Tox21_111392_1	520-27-4	Diosmin	0	inactive	inactive	inactive	inactive	0	0	0	0	0	0	0	0	0	0	0	0	0	0	0	0	0	0	0	0	0	0	0	0	0	0	0	0	0	0	0	0	0	0	0	0	0	0	0	0	0	0
Tox21_111394_1	34161-23-4	Fipexide hydrochloride	1	inactive	cv_36	inactive	inactive	0	0	0	0	0	0	0	0	0.751328	0.746974	0.813595	0.787939	0	0	0	0	0	0	0	0	0	0	0	0	0	0	0	0	0	0.781356	0.567124	0.0882619	0.0917428	0.049604	0	0	0	0	0	0	0	0
Tox21_111395_1	6724-53-4	Perhexiline maleate	1	cv_16	cv_26	cv_16	cv_16	0	1.42929	1.51145	1.52079	1.56574	1.56363	0	1.43132	1.5206	1.57161	1.6129	1.64943	0	2.05317	2.23888	2.31741	2.27916	2.26503	0	1.64803	1.76451	1.86338	1.90198	1.92454	0.508044	0.125378	0.0669517	0.0590574	0.00352688	0.531716	0.192574	0.129346	0.091549	0.0608603	0.538882	0.209152	0.0765412	0.0634716	0.0231279	0.555921	0.244821	0.156069
Tox21_111397_1	13609-67-1	Hydrocortisone 17-butyrate	0	inactive	inconclusive	inactive	inconclusive	0	0	0	0	0	0	1.35746	0	0	0	0	0	0	0	0	0	0	0	1.96843	0	0	0	0	0	0	0	0	0	0	2.44949	0	0	0	0	0	0	0	0	0	2.44949	0	0
Tox21_111398_1	51-79-6	Urethane	0	inactive	inactive	inactive	inactive	0	0	0	0	0	0	0	0	0	0	0	0	0	0	0	0	0	0	0	0	0	0	0	0	0	0	0	0	0	0	0	0	0	0	0	0	0	0	0	0	0	0
Tox21_111400_1	319-89-1	Tetroquinone	0	inactive	inactive	inactive	inactive	0	0	0	0	0	0	0	0	0	0	0	0	0	0	0	0	0	0	0	0	0	0	0	0	0	0	0	0	0	0	0	0	0	0	0	0	0	0	0	0	0	0
Tox21_111401_1	122-16-7	Sulfanitran	0	inactive	inactive	inactive	inactive	0	0	0	0	0	0	0	0	0	0	0	0	0	0	0	0	0	0	0	0	0	0	0	0	0	0	0	0	0	0	0	0	0	0	0	0	0	0	0	0	0	0
Tox21_111402_1	54-91-1	Pipobroman	0	inactive	inactive	inactive	inactive	0	0	0	0	0	0	0	0	0	0	0	0	0	0	0	0	0	0	0	0	0	0	0	0	0	0	0	0	0	0	0	0	0	0	0	0	0	0	0	0	0	0
Tox21_111403_1	53370-90-4	Exalamide	1	inactive	cv_36	inconclusive	inactive	0	0	0	0	0	0	0	0.815739	0.904326	0.93714	1.2959	1.31247	0	0	0	0	0	0.621144	0	0	0	0	0	0	0	0	0	0	0	0.796345	0.584943	0.515845	0.434083	0.0283953	2.44949	2.23607	2	1.73205	1.41421	0	0	0
Tox21_111406_1	102-29-4	Resorcinol monoacetate	0	inactive	inactive	inactive	inactive	0	0	0	0	0	0	0	0	0	0	0	0	0	0	0	0	0	0	0	0	0	0	0	0	0	0	0	0	0	0	0	0	0	0	0	0	0	0	0	0	0	0
Tox21_111410_1	1239-45-8	Ethidium bromide	1	inactive	cv_46	inactive	cv_36	0	0	0	0	0	0	0	0.840286	0.985594	1.70648	1.85282	1.95444	0	0	0	0	0	0	0	0	0	0.776061	0.84323	0.914389	0	0	0	0	0	1.01159	0.824602	0.632773	0.280959	0.16676	0	0	0	0	0	1.12028	0.938665	0.696562
Tox21_111412_1	3615-24-5	Ramifenazone	0	inactive	inactive	inactive	inactive	0	0	0	0	0	0	0	0	0	0	0	0	0	0	0	0	0	0	0	0	0	0	0	0	0	0	0	0	0	0	0	0	0	0	0	0	0	0	0	0	0	0
Tox21_111413_1	111-48-8	2,2'-Thiobisethanol	0	inactive	inactive	inactive	inconclusive	0	0	0	0	0	0	0	0	0	0	0	0	0	0	0	0	0	0	0.823496	0.749012	0	0	0	0	0	0	0	0	0	0	0	0	0	0	0	0	0	0	0	1.56128	2.23607	0
Tox21_111414_1	25122-46-7	Clobetasol propionate	1	inactive	no_cv	inactive	inconclusive	0	0	0	0	0	0	0	0	0.765941	0.840992	0.88051	1.22191	0	0	0	0	0	0	0	0	0	0.712089	0	0	0	0	0	0	0	1.04581	0.860856	0.604745	0.578749	0.576415	0	0	0	0	0	2.44949	2.23607	2
Tox21_111416_1	125-52-0	Oxyphencyclimine hydrochloride	1	inactive	cv_36	inactive	inactive	0	0	0	0	0	0	0	0	0.745871	0.728682	0.772644	0.779294	0	0	0	0	0	0	0	0	0	0	0	0	0	0	0	0	0	0.778317	0.563485	0.065421	0.0752613	0.0130061	0	0	0	0	0	0	0	0
Tox21_111418_1	141-90-2	Thiouracil	0	inactive	inactive	inactive	inactive	0	0	0	0	0	0	0	0	0	0	0	0	0	0	0	0	0	0	0	0	0	0	0	0	0	0	0	0	0	0	0	0	0	0	0	0	0	0	0	0	0	0
Tox21_111419_1	86386-73-4	Fluconazole	0	inactive	inactive	inactive	inactive	0	0	0	0	0	0	0	0	0	0	0	0	0	0	0	0	0	0	0	0	0	0	0	0	0	0	0	0	0	0	0	0	0	0	0	0	0	0	0	0	0	0
Tox21_111423_1	85-36-9	Acetrizoic acid	0	inactive	inactive	inactive	inactive	0	0	0	0	0	0	0	0	0	0	0	0	0	0	0	0	0	0	0	0	0	0	0	0	0	0	0	0	0	0	0	0	0	0	0	0	0	0	0	0	0	0
Tox21_111425_1	93413-69-5	Venlafaxine	0	inactive	inactive	inactive	inactive	0	0	0	0	0	0	0	0	0	0	0	0	0	0	0	0	0	0	0	0	0	0	0	0	0	0	0	0	0	0	0	0	0	0	0	0	0	0	0	0	0	0
Tox21_111426_1	5451-09-2	Aminolevulinic acid hydrochloride	0	inactive	inactive	inactive	inactive	0	0	0	0	0	0	0	0	0	0	0	0	0	0	0	0	0	0	0	0	0	0	0	0	0	0	0	0	0	0	0	0	0	0	0	0	0	0	0	0	0	0
Tox21_111427_1	70356-09-1	1-(4-tert-Butylphenyl)-3-(4-methoxyphenyl)propane-1,3-dione	1	cv_16	inconclusive	inconclusive	inactive	0	0.96985	0.920512	0.910457	0.867001	0.776256	0	0.845977	0.751714	0	0	0	0	0	0.612532	0.597828	0.595232	0.483872	0	0	0	0	0	0	0.527878	0.183179	0.165737	0.177974	0.173185	1.56823	1.38799	2	0	0	0.800622	0.589988	0.17426	0.196762	0.252682	0	0	0
Tox21_111428_1	1665-48-1	Metaxalone	0	inactive	inactive	inactive	inactive	0	0	0	0	0	0	0	0	0	0	0	0	0	0	0	0	0	0	0	0	0	0	0	0	0	0	0	0	0	0	0	0	0	0	0	0	0	0	0	0	0	0
Tox21_111431_1	NOCAS_45916	Carvedilol tartrate	1	cv_56	cv_26	cv_36	cv_16	0	0	0	0	0.495227	0.614187	0	1.38177	1.4677	1.65383	1.64705	1.67379	0	0	1.08637	1.67083	1.75905	1.79029	0	0.859099	1.02926	1.14799	1.18899	1.19669	1.58975	1.40908	1.19484	0.910804	0.26594	0.577193	0.284361	0.201987	0.0329445	0.0444962	0.979143	0.789867	0.515479	0.140566	0.0517213	0.593087	0.311459	0.177908
Tox21_111432_1	105816-04-4	Nateglinide	0	inactive	inactive	inactive	inactive	0	0	0	0	0	0	0	0	0	0	0	0	0	0	0	0	0	0	0	0	0	0	0	0	0	0	0	0	0	0	0	0	0	0	0	0	0	0	0	0	0	0
Tox21_111433_1	138402-11-6	Irbesartan	0	inactive	inactive	inactive	inactive	0	0	0	0	0	0	0	0	0	0	0	0	0	0	0	0	0	0	0	0	0	0	0	0	0	0	0	0	0	0	0	0	0	0	0	0	0	0	0	0	0	0
Tox21_111434_1	122320-73-4	Rosiglitazone	0	inactive	inactive	inactive	inactive	0	0	0	0	0	0	0	0	0	0	0	0	0	0	0	0	0	0	0	0	0	0	0	0	0	0	0	0	0	0	0	0	0	0	0	0	0	0	0	0	0	0
Tox21_111435_1	114798-26-4	Losartan	0	inactive	inconclusive	inactive	inactive	0	0	0	0	0	0	0.769533	0	0	0	0	0	0	0	0	0	0	0	0	0	0	0	0	0	0	0	0	0	0	2.44949	0	0	0	0	0	0	0	0	0	0	0	0
Tox21_111436_1	72432-03-2	Miglitol	0	inactive	inactive	inactive	inactive	0	0	0	0	0	0	0	0	0	0	0	0	0	0	0	0	0	0	0	0	0	0	0	0	0	0	0	0	0	0	0	0	0	0	0	0	0	0	0	0	0	0
Tox21_111437_1	96829-58-2	Orlistat	1	cv_56	cv_26	cv_56	inactive	0	0	0	0	0.496351	0.597408	0	1.33332	1.38103	1.58899	1.63242	1.68415	0	0	0	0	1.10399	1.23902	0	0	0	0	0	0	1.57914	1.39868	1.18436	0.899191	0.228122	0.614295	0.345304	0.277343	0.112641	0.0859974	1.58059	1.40011	1.1858	0.900789	0.233659	0	0	0
Tox21_111438_1	181695-72-7	Valdecoxib	1	inactive	cv_16	inactive	inactive	0	0	0	0	0	0	0	0.725104	0.786267	0.823142	0.84413	0.840318	0	0	0	0	0	0	0	0	0	0	0	0	0	0	0	0	0	0.5092	0.129383	0.0700677	0.0299441	0.00724965	0	0	0	0	0	0	0	0
Tox21_111439_1	186826-86-8	Moxifloxacin hydrochloride	0	inactive	inactive	inactive	inactive	0	0	0	0	0	0	0	0	0	0	0	0	0	0	0	0	0	0	0	0	0	0	0	0	0	0	0	0	0	0	0	0	0	0	0	0	0	0	0	0	0	0
Tox21_111440_1	112529-15-4	Pioglitazone hydrochloride	0	inactive	inconclusive	inactive	inactive	0	0	0	0	0	0	0	0	0.713262	0	0	0	0	0	0	0	0	0	0	0	0	0	0	0	0	0	0	0	0	2.44949	2.23607	2	0	0	0	0	0	0	0	0	0	0
Tox21_111441_1	86541-74-4	Benazepril hydrochloride	1	cv_36	cv_16	cv_26	cv_16	0	0	0	0.698172	0.797545	0.834527	0	0.928491	1.03395	1.05187	1.07951	1.09358	0	0.728847	1.13985	1.4331	1.5063	1.50785	0	0.806256	0.996165	1.07449	1.18086	1.15704	1.12085	0.939258	0.697243	0.187583	0.071014	0.516922	0.153681	0.0674633	0.0529231	0.0249513	0.782495	0.568485	0.342479	0.0986574	0.00260056	0.608461	0.336217	0.202573
Tox21_111442_1	104227-87-4	Famciclovir	0	inactive	inactive	inactive	inactive	0	0	0	0	0	0	0	0	0	0	0	0	0	0	0	0	0	0	0	0	0	0	0	0	0	0	0	0	0	0	0	0	0	0	0	0	0	0	0	0	0	0
Tox21_111443_1	163222-33-1	Ezetimibe	1	inactive	cv_26	inactive	inactive	0	0	0	0	0	0	0	1.03951	1.04839	1.03528	1.33661	1.3529	0	0	0	0	0	0	0	0	0	0	0	0	0	0	0	0	0	0.667639	0.422606	0.412694	0.37569	0.0277678	0	0	0	0	0	0	0	0
Tox21_111444_1	154323-57-6	Almotriptan	0	inactive	inactive	inactive	inactive	0	0	0	0	0	0	0	0	0	0	0	0	0	0	0	0	0	0	0	0	0	0	0	0	0	0	0	0	0	0	0	0	0	0	0	0	0	0	0	0	0	0
Tox21_111448_1	84485-00-7	Sibutramine hydrochloride	1	cv_16	inactive	inconclusive	inactive	0	0.79165	1.14571	0.942167	0.882175	0.801177	0	0	0	0	0	0	0	0	0.732464	0.710219	0.693436	0.652565	0	0	0	0	0	0	0.667507	0.422424	0.411001	0.184871	0.153505	0	0	0	0	0	0.782551	0.568552	0.0957854	0.0848375	0.0843937	0	0	0
Tox21_111451_1	976-71-6	Canrenone	1	inactive	cv_46	inactive	inconclusive	0	0	0	0	0	0	0	0	0	0.710822	0.70276	0.704635	0	0	0	0	0	0	1.58908	0	0	0	0	0	0	0	0	0	0	1.09555	0.912983	0.666797	0.0121199	0.00380593	0	0	0	0	0	2.44949	0	0
Tox21_111452_1	144701-48-4	Telmisartan	1	inactive	cv_16	inactive	inconclusive	0	0	0	0	0	0	0	0.913683	0.885665	0.901035	0.912707	0.924762	0	0	0	0	0	0	0.744858	0.780814	0	0	0	0	0	0	0	0	0	0.491659	0.0387397	0.0437502	0.0311248	0.0223175	0	0	0	0	0	1.55209	2.23607	0
Tox21_111455_1	139264-17-8	Zolmitriptan	0	inactive	inactive	inactive	inactive	0	0	0	0	0	0	0	0	0	0	0	0	0	0	0	0	0	0	0	0	0	0	0	0	0	0	0	0	0	0	0	0	0	0	0	0	0	0	0	0	0	0
Tox21_111456_1	6804-07-5	Carbadox	1	cv_16	inactive	cv_16	inactive	0	0.88293	0.764484	0.679835	0.597089	0.499423	0	0	0	0	0	0	1.02055	1.17083	1.09699	1.04012	0.970286	0.938879	0	0	0	0	0	0	0.671451	0.427815	0.332001	0.274225	0.220296	0	0	0	0	0	0.221167	0.24168	0.182706	0.135572	0.057493	0	0	0
Tox21_111457_1	3366-95-8	Secnidazole	0	inactive	inactive	inactive	inactive	0	0	0	0	0	0	0	0	0	0	0	0	0	0	0	0	0	0	0	0	0	0	0	0	0	0	0	0	0	0	0	0	0	0	0	0	0	0	0	0	0	0
Tox21_111458_1	70458-95-6	Pefloxacin mesylate	0	inactive	inactive	inactive	inactive	0	0	0	0	0	0	0	0	0	0	0	0	0	0	0	0	0	0	0	0	0	0	0	0	0	0	0	0	0	0	0	0	0	0	0	0	0	0	0	0	0	0
Tox21_111460_1	90098-04-7	Rebamipide	0	inactive	inactive	inactive	inactive	0	0	0	0	0	0	0	0	0	0	0	0	0	0	0	0	0	0	0	0	0	0	0	0	0	0	0	0	0	0	0	0	0	0	0	0	0	0	0	0	0	0
Tox21_111462_1	91296-87-6	Sarafloxacin hydrochloride	0	inactive	inactive	inactive	inactive	0	0	0	0	0	0	0	0	0	0	0	0	0	0	0	0	0	0	0	0	0	0	0	0	0	0	0	0	0	0	0	0	0	0	0	0	0	0	0	0	0	0
Tox21_111463_1	14222-60-7	Prothionamide	0	inactive	inactive	inactive	inactive	0	0	0	0	0	0	0	0	0	0	0	0	0	0	0	0	0	0	0	0	0	0	0	0	0	0	0	0	0	0	0	0	0	0	0	0	0	0	0	0	0	0
Tox21_111464_1	61422-45-5	Carmofur	0	inactive	inactive	inactive	inactive	0	0	0	0	0	0	0	0	0	0	0	0	0	0	0	0	0	0	0	0	0	0	0	0	0	0	0	0	0	0	0	0	0	0	0	0	0	0	0	0	0	0
Tox21_111465_1	2971-90-6	Clopidol	0	inactive	inactive	inactive	inactive	0	0	0	0	0	0	0	0	0	0	0	0	0	0	0	0	0	0	0	0	0	0	0	0	0	0	0	0	0	0	0	0	0	0	0	0	0	0	0	0	0	0
Tox21_111466_1	58066-85-6	Miltefosine	1	inconclusive	inactive	cv_16	inactive	0	0	0	0.486057	0.418673	0	0	0	0	0	0	0	0	0.765243	0.873369	0.867688	0.814557	0.770359	0	0	0	0	0	0	1.56568	1.38549	1.17106	0.884366	1.41421	0	0	0	0	0	0.512322	0.139673	0.128528	0.132724	0.0857047	0	0	0
Tox21_111467_1	64211-46-7	Oxiconazole nitrate	1	inconclusive	cv_16	cv_16	cv_16	0	0	0	0	0	0.330512	0	1.33901	1.37635	1.3701	1.34216	1.38092	0	0.844161	0.955231	1.08147	1.12654	1.17626	0	0.944534	0.98553	0.989585	0.945802	0.918615	2.44949	2.23607	2	1.73205	1.41421	0.492497	0.0470828	0.0411434	0.0476729	0.0659201	0.596222	0.316613	0.223036	0.118062	0.0869885	0.496982	0.0779003	0.0866005
Tox21_111469_1	79307-93-0	Azelastine hydrochloride	1	cv_46	cv_16	cv_26	cv_36	0	0	0	0.600466	0.72414	0.785512	0	1.54355	1.6093	1.62653	1.63945	1.64045	0	0.741558	1.09395	1.41501	1.52162	1.65423	0	0	0	0.736357	0.770116	0.816323	1.14333	0.962495	0.723781	0.258856	0.120982	0.4994	0.090333	0.0339796	0.0182027	0.0016586	0.876673	0.67736	0.485203	0.28551	0.219867	1.10452	0.922317	0.677671
Tox21_111470_1	68693-11-8	Modafinil	0	inactive	inactive	inactive	inactive	0	0	0	0	0	0	0	0	0	0	0	0	0	0	0	0	0	0	0	0	0	0	0	0	0	0	0	0	0	0	0	0	0	0	0	0	0	0	0	0	0	0
Tox21_111471_1	82626-48-0	Zolpidem	1	inactive	cv_36	inactive	inactive	0	0	0	0	0	0	0	0	0.704325	0.761504	0.780905	0.759816	0	0	0	0	0	0	0	0	0	0	0	0	0	0	0	0	0	0.781559	0.567366	0.0895837	0.032786	0.0413432	0	0	0	0	0	0	0	0
Tox21_111472_1	97240-79-4	Topiramate	0	inactive	inactive	inactive	inactive	0	0	0	0	0	0	0	0	0	0	0	0	0	0	0	0	0	0	0	0	0	0	0	0	0	0	0	0	0	0	0	0	0	0	0	0	0	0	0	0	0	0
Tox21_111473_1	204519-65-3	Gemifloxacin mesylate	0	inactive	inactive	inactive	inactive	0	0	0	0	0	0	0	0	0	0	0	0	0	0	0	0	0	0	0	0	0	0	0	0	0	0	0	0	0	0	0	0	0	0	0	0	0	0	0	0	0	0
Tox21_111477_1	102625-70-7	Pantoprazole	0	inactive	inactive	inactive	inactive	0	0	0	0	0	0	0	0	0	0	0	0	0	0	0	0	0	0	0	0	0	0	0	0	0	0	0	0	0	0	0	0	0	0	0	0	0	0	0	0	0	0
Tox21_111478_1	119413-54-6	Topotecan hydrochloride	1	cv_16	cv_36	cv_16	cv_36	1.40103	1.63531	1.35918	1.2133	1.11445	1.02069	0	0	2.09604	2.36072	2.47897	2.52222	1.26958	1.8096	2.00891	2.1549	2.23897	2.24745	0	0	0	1.43353	1.56557	1.64323	0.569515	0.651521	0.365052	0.239065	0.166217	0.888806	0.690948	0.375131	0.18466	0.0705812	0.564341	0.368037	0.234612	0.114377	0.013883	1.13731	0.95628	0.716716
Tox21_111479_1	100286-90-6	Irinotecan hydrochloride	1	inactive	cv_36	cv_56	inactive	0	0	0	0	0	0	0	0	1.28842	1.78046	1.88723	1.93472	0	0	0	0	0.619112	0.575453	0	0	0	0	0	0	0	0	0	0	0	0.964332	0.773888	0.494365	0.177728	0.0781942	1.55443	1.37445	1.1599	0.871869	0.0950081	0	0	0
Tox21_111481_1	145158-71-0	Tegaserod	1	cv_16	cv_26	cv_16	cv_16	0	1.9262	1.91362	1.87459	1.86429	1.8539	0	1.78054	1.9487	1.96693	1.98836	1.96193	0	1.99928	2.11545	2.18777	2.25573	2.28584	0	1.74028	1.85393	1.90403	1.92881	1.92941	0.496384	0.0745204	0.0621292	0.0241476	0.0171496	0.524038	0.173346	0.0386395	0.032936	0.0434824	0.558675	0.250205	0.170608	0.113757	0.0492825	0.522721	0.169859	0.0802076
Tox21_111483_1	481-49-2	Cepharanthine	1	no_cv	cv_26	cv_26	cv_16	0	0	0.606534	0.629385	0.667866	1.41934	0	1.19277	1.56371	1.57765	1.61042	1.6432	0	0	1.42037	1.61674	1.73702	1.82778	0	0.870626	0.891247	0.978925	1.10591	1.17842	1.64245	1.46061	1.24652	1.17392	1.05677	0.60434	0.329703	0.0847626	0.0773071	0.054636	0.890943	0.693333	0.378866	0.242391	0.149692	0.616091	0.34807	0.317101
Tox21_111484_1	27591-97-5	Tilorone	1	cv_56	cv_36	cv_46	cv_36	0	0	0	0	0.569216	0.680348	0	0	1.36313	1.48664	1.54516	1.56562	0	0	0	1.10623	1.35621	1.44415	0	0	0	0.884635	1.06794	1.16988	1.58104	1.40055	1.18625	0.901283	0.235345	0.809154	0.600007	0.201348	0.0951841	0.0342656	1.19652	1.01707	0.784884	0.380508	0.148582	1.17863	0.998773	0.764574
Tox21_111486_1	72-48-0	Alizarin	0	inactive	inactive	inactive	inactive	0	0	0	0	0	0	0	0	0	0	0	0	0	0	0	0	0	0	0	0	0	0	0	0	0	0	0	0	0	0	0	0	0	0	0	0	0	0	0	0	0	0
Tox21_111489_1	621-23-8	1,3,5-Trimethoxybenzene	0	inactive	inactive	inactive	inactive	0	0	0	0	0	0	0	0	0	0	0	0	0	0	0	0	0	0	0	0	0	0	0	0	0	0	0	0	0	0	0	0	0	0	0	0	0	0	0	0	0	0
Tox21_111490_1	515-69-5	Bisabolol	0	inactive	inactive	inactive	inactive	0	0	0	0	0	0	0	0	0	0	0	0	0	0	0	0	0	0	0	0	0	0	0	0	0	0	0	0	0	0	0	0	0	0	0	0	0	0	0	0	0	0
Tox21_111493_1	50-07-7	Mitomycin C	1	inactive	cv_46	cv_36	cv_16	0	0	0	0	0	0	0	0	1.17966	1.9075	2.0148	2.21459	0	0	1.24283	1.67358	1.9334	2.05974	0	1.93036	1.94284	1.9693	1.90283	1.80075	0	0	0	0	0	1.10992	0.927928	0.684176	0.373294	0.32208	1.08531	0.9023	0.654271	0.415724	0.206332	0.512949	0.141656	0.163059
Tox21_111494_1	773-76-2	Chloroxine	1	cv_46	cv_56	cv_46	inactive	0	0	0	0.549015	0.545212	0.866391	0	0	0.707443	0.79264	1.28026	1.37429	0	0	0	0.802749	0.854025	1.24282	0	0	0	0	0	0	1.31943	1.14143	0.919295	0.581425	0.613267	1.15876	0.978379	0.741732	0.591244	0.159986	1.38214	1.20413	0.98519	0.666291	0.646356	0	0	0
Tox21_111498_1	18556-44-0	Vinblastine sulfate	1	inactive	cv_46	inactive	no_cv	0	0	0	0	0	0	0	0	0.788347	2.21892	2.36412	2.39783	0	0	0	0	0	0	0	0	0.739399	0.825909	1.63338	0.780977	0	0	0	0	0	1.10895	0.926913	0.683	0.206572	0.0550939	0	0	0	0	0	1.68809	1.5051	1.2909
Tox21_111499_1	107868-30-4	Exemestane	0	inactive	inactive	inactive	inconclusive	0	0	0	0	0	0	0	0	0	0	0	0	0	0	0	0	0	0	0.835283	0	0	0	0	0	0	0	0	0	0	0	0	0	0	0	0	0	0	0	0	2.44949	0	0
Tox21_111501_1	130-16-5	Cloxyquin	1	inconclusive	cv_56	cv_56	inactive	0	0	0	0	0	0.476442	0	0	0	0	0.918136	1.02379	0	0	0	0	1.15993	1.41986	0	0	0	0	0	0	2.44949	2.23607	2	1.73205	1.41421	1.57036	1.39007	1.17569	0.889529	0.191512	1.65417	1.47204	1.25795	0.979885	0.432228	0	0	0
Tox21_111502_1	67-45-8	Furazolidone	0	inactive	inactive	inactive	inactive	0	0	0	0	0	0	0	0	0	0	0	0	0	0	0	0	0	0	0	0	0	0	0	0	0	0	0	0	0	0	0	0	0	0	0	0	0	0	0	0	0	0
Tox21_111503_1	169590-41-4	Deracoxib	1	inactive	cv_36	inactive	inactive	0	0	0	0	0	0	0	0	0.713057	0.733335	0.760864	0.76052	0	0	0	0	0	0	0	0	0	0	0	0	0	0	0	0	0	0.778224	0.563373	0.064593	0.0437262	0.000677724	0	0	0	0	0	0	0	0
Tox21_111509_1	497-76-7	Arbutin	0	inactive	inactive	inactive	inactive	0	0	0	0	0	0	0	0	0	0	0	0	0	0	0	0	0	0	0	0	0	0	0	0	0	0	0	0	0	0	0	0	0	0	0	0	0	0	0	0	0	0
Tox21_111510_1	14073-97-3	(2S,5R)-5-Methyl-2-(propan-2-yl)cyclohexanone	0	inactive	inactive	inactive	inactive	0	0	0	0	0	0	0	0	0	0	0	0	0	0	0	0	0	0	0	0	0	0	0	0	0	0	0	0	0	0	0	0	0	0	0	0	0	0	0	0	0	0
Tox21_111511_1	68-94-0	Hypoxanthine	0	inactive	inactive	inactive	inactive	0	0	0	0	0	0	0	0	0	0	0	0	0	0	0	0	0	0	0	0	0	0	0	0	0	0	0	0	0	0	0	0	0	0	0	0	0	0	0	0	0	0
Tox21_111513_1	1180-71-8	Limoni	0	inactive	inactive	inactive	inactive	0	0	0	0	0	0	0	0	0	0	0	0	0	0	0	0	0	0	0	0	0	0	0	0	0	0	0	0	0	0	0	0	0	0	0	0	0	0	0	0	0	0
Tox21_111515_1	544-62-7	3-(Octadecyloxy)-1,2-propanediol	1	inactive	inactive	cv_16	inactive	0	0	0	0	0	0	0	0	0	0	0	0	0.999411	0.912693	0.90793	0.968687	0.952505	0.929132	0	0	0	0	0	0	0	0	0	0	0	0	0	0	0	0	0.0931621	0.0682329	0.0689741	0.0513462	0.0429679	0	0	0
Tox21_111516_1	60-27-5	Creatinine	0	inactive	inactive	inactive	inactive	0	0	0	0	0	0	0	0	0	0	0	0	0	0	0	0	0	0	0	0	0	0	0	0	0	0	0	0	0	0	0	0	0	0	0	0	0	0	0	0	0	0
Tox21_111518_1	6138-56-3	Tripelennamine citrate	0	inactive	inactive	inconclusive	inactive	0	0	0	0	0	0	0	0	0	0	0	0	0	0	0	0	0	0.49988	0	0	0	0	0	0	0	0	0	0	0	0	0	0	0	0	2.44949	2.23607	2	1.73205	1.41421	0	0	0
Tox21_111519_1	81-23-2	Dehydrocholic acid	0	inactive	inactive	inactive	inactive	0	0	0	0	0	0	0	0	0	0	0	0	0	0	0	0	0	0	0	0	0	0	0	0	0	0	0	0	0	0	0	0	0	0	0	0	0	0	0	0	0	0
Tox21_111522_1	58-63-9	Inosine	0	inactive	inactive	inactive	inactive	0	0	0	0	0	0	0	0	0	0	0	0	0	0	0	0	0	0	0	0	0	0	0	0	0	0	0	0	0	0	0	0	0	0	0	0	0	0	0	0	0	0
Tox21_111523_1	83-40-9	2-Hydroxy-3-methylbenzoic acid	0	inactive	inactive	inactive	inactive	0	0	0	0	0	0	0	0	0	0	0	0	0	0	0	0	0	0	0	0	0	0	0	0	0	0	0	0	0	0	0	0	0	0	0	0	0	0	0	0	0	0
Tox21_111526_1	489-84-9	Guaiazulene	0	inconclusive	inactive	inactive	inactive	0	0	0	0.497611	0.429008	0	0	0	0	0	0	0	0	0	0	0	0	0	0	0	0	0	0	0	1.56583	1.38563	1.1712	0.884526	1.41421	0	0	0	0	0	0	0	0	0	0	0	0	0
Tox21_111528_1	103628-46-2	Sumatriptan	0	inactive	inactive	inactive	inactive	0	0	0	0	0	0	0	0	0	0	0	0	0	0	0	0	0	0	0	0	0	0	0	0	0	0	0	0	0	0	0	0	0	0	0	0	0	0	0	0	0	0
Tox21_111531_1	546-06-5	Conessine	1	inactive	cv_46	inactive	inactive	0	0	0	0	0	0	0	0	0	0.736499	0.787187	0.81408	0	0	0	0	0	0	0	0	0	0	0	0	0	0	0	0	0	1.1038	0.92157	0.676803	0.107191	0.051999	0	0	0	0	0	0	0	0
Tox21_111532_1	35212-22-7	Ipriflavone	1	inactive	cv_26	inactive	inactive	0	0	0	0	0	0	0	0.929918	1.28748	1.31612	1.33924	1.52441	0	0	0	0	0	0	0	0	0	0	0	0	0	0	0	0	0	0.686519	0.448094	0.283711	0.289887	0.308151	0	0	0	0	0	0	0	0
Tox21_111535_1	219861-08-2	Escitalopram oxalate	0	inactive	inactive	inactive	inactive	0	0	0	0	0	0	0	0	0	0	0	0	0	0	0	0	0	0	0	0	0	0	0	0	0	0	0	0	0	0	0	0	0	0	0	0	0	0	0	0	0	0
Tox21_111537_1	111974-69-7	Quetiapine	0	inactive	inactive	inactive	inactive	0	0	0	0	0	0	0	0	0	0	0	0	0	0	0	0	0	0	0	0	0	0	0	0	0	0	0	0	0	0	0	0	0	0	0	0	0	0	0	0	0	0
Tox21_111538_1	133-11-9	Phenyl 4-aminosalicylate	1	inactive	inactive	cv_56	inactive	0	0	0	0	0	0	0	0	0	0	0	0	0	0	0	0	0.541945	0.493417	0	0	0	0	0	0	0	0	0	0	0	0	0	0	0	0	1.55663	1.37661	1.16208	0.874318	0.113263	0	0	0
Tox21_111539_1	53-06-5	Cortisone	0	inactive	inconclusive	inactive	inconclusive	0	0	0	0	0	0	0.745073	0	0	0	0	0	0	0	0	0	0	0	1.30004	0	0	0	0	0	0	0	0	0	0	2.44949	0	0	0	0	0	0	0	0	0	2.44949	0	0
Tox21_111541_1	13426-94-3	N-Methylbenzylamine hydrochloride	0	inactive	inactive	inactive	inactive	0	0	0	0	0	0	0	0	0	0	0	0	0	0	0	0	0	0	0	0	0	0	0	0	0	0	0	0	0	0	0	0	0	0	0	0	0	0	0	0	0	0
Tox21_111542_1	103055-07-8	Lufenuron	1	inactive	cv_46	inactive	inactive	0	0	0	0	0	0	0	0	0	0.738523	0.792268	0.805426	0	0	0	0	0	0	0	0	0	0	0	0	0	0	0	0	0	1.10213	0.919829	0.674778	0.0958174	0.0254683	0	0	0	0	0	0	0	0
Tox21_111548_1	552-94-3	Salsalate	0	inactive	inactive	inactive	inactive	0	0	0	0	0	0	0	0	0	0	0	0	0	0	0	0	0	0	0	0	0	0	0	0	0	0	0	0	0	0	0	0	0	0	0	0	0	0	0	0	0	0
Tox21_111551_1	2627-69-2	Acadesine	0	inactive	inactive	inconclusive	inactive	0	0	0	0	0	0	0	0	0	0	0	0	1.03178	0	0	0	0	0	0	0	0	0	0	0	0	0	0	0	0	0	0	0	0	0	2.44949	0	0	0	0	0	0	0
Tox21_111552_1	996-19-0	Aminoguanidine hemisulfate	0	inactive	inactive	inactive	inactive	0	0	0	0	0	0	0	0	0	0	0	0	0	0	0	0	0	0	0	0	0	0	0	0	0	0	0	0	0	0	0	0	0	0	0	0	0	0	0	0	0	0
Tox21_111553_1	121268-17-5	Alendronate sodium	1	inactive	inactive	no_cv	inactive	0	0	0	0	0	0	0	0	0	0	0	0	0.949873	0.766845	0.666322	0	0.596292	0	0	0	0	0	0	0	0	0	0	0	0	0	0	0	0	0	0.937106	0.960038	1.16733	1.73205	1.41421	0	0	0
Tox21_111554_1	34140-59-5	Trimebutine maleate	1	inactive	cv_16	inactive	inactive	0	0	0	0	0	0	0	0.986837	0.971516	0.941814	0.919256	0.883327	0	0	0	0	0	0	0	0	0	0	0	0	0	0	0	0	0	0.50296	0.106104	0.0965556	0.0766852	0.0668493	0	0	0	0	0	0	0	0
Tox21_111556_1	132539-06-1	Olanzapine	0	inactive	inactive	inactive	inactive	0	0	0	0	0	0	0	0	0	0	0	0	0	0	0	0	0	0	0	0	0	0	0	0	0	0	0	0	0	0	0	0	0	0	0	0	0	0	0	0	0	0
Tox21_111558_1	574-25-4	Thioinosine	1	inactive	cv_46	inactive	inactive	0	0	0	0	0	0	0	0	0	0.850832	0.979995	1.0368	0	0	0	0	0	0	0	0	0	0	0	0	0	0	0	0	0	1.13513	0.954033	0.714156	0.23522	0.102372	0	0	0	0	0	0	0	0
Tox21_111559_1	59-30-3	Folic acid	0	inactive	inactive	inactive	inactive	0	0	0	0	0	0	0	0	0	0	0	0	0	0	0	0	0	0	0	0	0	0	0	0	0	0	0	0	0	0	0	0	0	0	0	0	0	0	0	0	0	0
Tox21_111561_1	66-72-8	Pyridoxal	0	inactive	inactive	inactive	inactive	0	0	0	0	0	0	0	0	0	0	0	0	0	0	0	0	0	0	0	0	0	0	0	0	0	0	0	0	0	0	0	0	0	0	0	0	0	0	0	0	0	0
Tox21_111562_1	51-43-4	Epinephrine	0	inactive	inactive	inactive	inactive	0	0	0	0	0	0	0	0	0	0	0	0	0	0	0	0	0	0	0	0	0	0	0	0	0	0	0	0	0	0	0	0	0	0	0	0	0	0	0	0	0	0
Tox21_111563_1	81-13-0	Dexpanthenol	0	inactive	inactive	inactive	inactive	0	0	0	0	0	0	0	0	0	0	0	0	0	0	0	0	0	0	0	0	0	0	0	0	0	0	0	0	0	0	0	0	0	0	0	0	0	0	0	0	0	0
Tox21_111565_1	33755-46-3	Dexamethasone valerate	0	inactive	inconclusive	inactive	inconclusive	0	0	0	0	0	0	0.75211	0	0	0	0	0	0	0	0	0	0	0	1.34426	0	0	0	0	0	0	0	0	0	0	2.44949	0	0	0	0	0	0	0	0	0	2.44949	0	0
Tox21_111569_1	68291-97-4	Zonisamide	0	inactive	inactive	inactive	inactive	0	0	0	0	0	0	0	0	0	0	0	0	0	0	0	0	0	0	0	0	0	0	0	0	0	0	0	0	0	0	0	0	0	0	0	0	0	0	0	0	0	0
Tox21_111570_1	135046-48-9	Clopidogrel hydrogen sulfate	0	inactive	inactive	inactive	inactive	0	0	0	0	0	0	0	0	0	0	0	0	0	0	0	0	0	0	0	0	0	0	0	0	0	0	0	0	0	0	0	0	0	0	0	0	0	0	0	0	0	0
Tox21_111573_1	118-60-5	2-Ethylhexyl salicylate	0	inactive	inactive	inactive	inactive	0	0	0	0	0	0	0	0	0	0	0	0	0	0	0	0	0	0	0	0	0	0	0	0	0	0	0	0	0	0	0	0	0	0	0	0	0	0	0	0	0	0
Tox21_111574_1	100643-71-8	Desloratadine	1	cv_56	inactive	cv_46	cv_36	0	0	0	0	0.454483	0.529664	0	0	0	0	0	0	0	0	0.715401	1.15381	1.48279	1.70699	0	0	0	0.881227	0.997708	1.0645	1.56786	1.38763	1.17321	0.886772	0.179789	0	0	0	0	0	1.23686	1.05813	0.82991	0.595774	0.36614	1.13348	0.952322	0.712205
Tox21_111575_1	859-18-7	Lincomycin hydrochloride	0	inactive	inactive	inactive	inactive	0	0	0	0	0	0	0	0	0	0	0	0	0	0	0	0	0	0	0	0	0	0	0	0	0	0	0	0	0	0	0	0	0	0	0	0	0	0	0	0	0	0
Tox21_111577_1	69975-86-6	Doxofylline	0	inactive	inactive	inactive	inactive	0	0	0	0	0	0	0	0	0	0	0	0	0	0	0	0	0	0	0	0	0	0	0	0	0	0	0	0	0	0	0	0	0	0	0	0	0	0	0	0	0	0
Tox21_111579_1	153-61-7	Cephalothin	0	inactive	inactive	inactive	inactive	0	0	0	0	0	0	0	0	0	0	0	0	0	0	0	0	0	0	0	0	0	0	0	0	0	0	0	0	0	0	0	0	0	0	0	0	0	0	0	0	0	0
Tox21_111580_1	110871-86-8	Sparfloxacin	0	inactive	inactive	inactive	inactive	0	0	0	0	0	0	0	0	0	0	0	0	0	0	0	0	0	0	0	0	0	0	0	0	0	0	0	0	0	0	0	0	0	0	0	0	0	0	0	0	0	0
Tox21_111582_1	154598-52-4	Efavirenz	1	cv_16	cv_16	cv_16	inconclusive	0	0.809653	0.884877	0.814679	0.767493	0.68307	0	1.00588	1.00664	1.0172	1.02796	1.04509	0	1.11006	1.05714	1.13341	1.17471	1.13339	0	0.812493	0.83211	0.781174	0.729899	0	0.533912	0.197778	0.229257	0.181568	0.168616	0.491985	0.0421724	0.0419203	0.0358459	0.0307146	0.502706	0.10505	0.118475	0.0600358	0.0722921	0.786991	0.573848	0.684019
Tox21_111584_1	89785-84-2	Tazobactam sodium	0	inactive	inactive	inactive	inactive	0	0	0	0	0	0	0	0	0	0	0	0	0	0	0	0	0	0	0	0	0	0	0	0	0	0	0	0	0	0	0	0	0	0	0	0	0	0	0	0	0	0
Tox21_111587_1	1538-09-6	Benzathine penicillin G	0	inactive	inactive	inactive	inactive	0	0	0	0	0	0	0	0	0	0	0	0	0	0	0	0	0	0	0	0	0	0	0	0	0	0	0	0	0	0	0	0	0	0	0	0	0	0	0	0	0	0
Tox21_111588_1	27203-92-5	Tramadol	0	inactive	inactive	inactive	inactive	0	0	0	0	0	0	0	0	0	0	0	0	0	0	0	0	0	0	0	0	0	0	0	0	0	0	0	0	0	0	0	0	0	0	0	0	0	0	0	0	0	0
Tox21_111591_1	91161-71-6	Terbinafine	1	cv_16	inconclusive	inactive	inactive	0	0.688713	0.804367	0.725394	0.689059	0.617577	0	0.759366	0.763427	0.720611	0.700951	0	0	0	0	0	0	0	0	0	0	0	0	0	0.534096	0.198209	0.222628	0.156295	0.149146	0.780865	0.566537	0.674067	0.86705	1.41421	0	0	0	0	0	0	0	0
Tox21_111592_1	518-47-8	Fluorescein sodium	1	cv_16	inactive	cv_16	inconclusive	3.65971	3.86054	3.76452	3.69525	3.48621	3.4702	0	0	0	0	0	0	3.9009	4.31277	4.20171	4.14391	3.6355	3.98414	0	0.797186	0.75997	0.757985	2.01153	0.769566	0.34531	0.38217	0.337833	0.308138	0.0260754	0	0	0	0	0	0.488038	0.480347	0.469126	0.517823	0.539085	1.97624	1.78378	1.66995
Tox21_111593_1	797-63-7	Norgestrel	0	inactive	inactive	inactive	inactive	0	0	0	0	0	0	0	0	0	0	0	0	0	0	0	0	0	0	0	0	0	0	0	0	0	0	0	0	0	0	0	0	0	0	0	0	0	0	0	0	0	0
Tox21_111594_1	60-18-4	L-Tyrosine	0	inactive	inactive	inactive	inactive	0	0	0	0	0	0	0	0	0	0	0	0	0	0	0	0	0	0	0	0	0	0	0	0	0	0	0	0	0	0	0	0	0	0	0	0	0	0	0	0	0	0
Tox21_111596_1	7414-83-7	Phosphonic acid, (1-hydroxyethylidene)bis-, disodium salt	0	inactive	inactive	inactive	inactive	0	0	0	0	0	0	0	0	0	0	0	0	0	0	0	0	0	0	0	0	0	0	0	0	0	0	0	0	0	0	0	0	0	0	0	0	0	0	0	0	0	0
Tox21_111597_1	56180-94-0	Acarbose	0	inactive	inactive	inactive	inactive	0	0	0	0	0	0	0	0	0	0	0	0	0	0	0	0	0	0	0	0	0	0	0	0	0	0	0	0	0	0	0	0	0	0	0	0	0	0	0	0	0	0
Tox21_111601_1	146-22-5	Nitrazepam	0	inactive	inactive	inactive	inactive	0	0	0	0	0	0	0	0	0	0	0	0	0	0	0	0	0	0	0	0	0	0	0	0	0	0	0	0	0	0	0	0	0	0	0	0	0	0	0	0	0	0
Tox21_111603_1	102518-79-6	Huperzine A	0	inactive	inactive	inactive	inactive	0	0	0	0	0	0	0	0	0	0	0	0	0	0	0	0	0	0	0	0	0	0	0	0	0	0	0	0	0	0	0	0	0	0	0	0	0	0	0	0	0	0
Tox21_111604_1	434-03-7	Ethisterone	1	cv_26	inactive	cv_56	inconclusive	0	0	0.597301	0.70724	0.787287	0.752834	0	0	0	0	0	0	0	0	0	0	0.539998	0.652599	0.760512	0	0	0	0	0	0.816546	0.608638	0.222356	0.111598	0.0675226	0	0	0	0	0	1.58326	1.40272	1.18844	0.903711	0.243482	2.44949	0	0
Tox21_111606_1	122-46-3	m-Cresyl acetate	0	inactive	inactive	inactive	inactive	0	0	0	0	0	0	0	0	0	0	0	0	0	0	0	0	0	0	0	0	0	0	0	0	0	0	0	0	0	0	0	0	0	0	0	0	0	0	0	0	0	0
Tox21_111607_1	123-63-7	Paraldehyde	0	inactive	inactive	inactive	inactive	0	0	0	0	0	0	0	0	0	0	0	0	0	0	0	0	0	0	0	0	0	0	0	0	0	0	0	0	0	0	0	0	0	0	0	0	0	0	0	0	0	0
Tox21_111609_1	36653-82-4	1-Hexadecanol	0	inactive	inactive	inactive	inactive	0	0	0	0	0	0	0	0	0	0	0	0	0	0	0	0	0	0	0	0	0	0	0	0	0	0	0	0	0	0	0	0	0	0	0	0	0	0	0	0	0	0
Tox21_111610_1	112-92-5	1-Octadecanol	0	inactive	inactive	inactive	inactive	0	0	0	0	0	0	0	0	0	0	0	0	0	0	0	0	0	0	0	0	0	0	0	0	0	0	0	0	0	0	0	0	0	0	0	0	0	0	0	0	0	0
Tox21_111612_1	110-15-6	Butanedioic acid	0	inactive	inactive	inactive	inactive	0	0	0	0	0	0	0	0	0	0	0	0	0	0	0	0	0	0	0	0	0	0	0	0	0	0	0	0	0	0	0	0	0	0	0	0	0	0	0	0	0	0
Tox21_111613_1	89-83-8	Thymol	0	inactive	inactive	inactive	inactive	0	0	0	0	0	0	0	0	0	0	0	0	0	0	0	0	0	0	0	0	0	0	0	0	0	0	0	0	0	0	0	0	0	0	0	0	0	0	0	0	0	0
Tox21_111614_1	302-17-0	Chloral hydrate	0	inactive	inactive	inactive	inactive	0	0	0	0	0	0	0	0	0	0	0	0	0	0	0	0	0	0	0	0	0	0	0	0	0	0	0	0	0	0	0	0	0	0	0	0	0	0	0	0	0	0
Tox21_111615_1	106-50-3	1,4-Benzenediamine	0	inactive	inactive	inactive	inactive	0	0	0	0	0	0	0	0	0	0	0	0	0	0	0	0	0	0	0	0	0	0	0	0	0	0	0	0	0	0	0	0	0	0	0	0	0	0	0	0	0	0
Tox21_111616_1	99-76-3	Methylparaben	0	inactive	inactive	inactive	inactive	0	0	0	0	0	0	0	0	0	0	0	0	0	0	0	0	0	0	0	0	0	0	0	0	0	0	0	0	0	0	0	0	0	0	0	0	0	0	0	0	0	0
Tox21_111617_1	98-54-4	4-tert-Butylphenol	1	inconclusive	inactive	cv_36	inactive	0	0	0	0	0	0.3842	0	0	0	0	0	0	0	0	1.16445	1.16774	0.721762	0.702506	0	0	0	0	0	0	2.44949	2.23607	2	1.73205	1.41421	0	0	0	0	0	1.05475	0.870272	0.616137	0.751906	0.038891	0	0	0
Tox21_111618_1	59-88-1	Phenylhydrazine hydrochloride	0	inactive	inactive	inactive	inactive	0	0	0	0	0	0	0	0	0	0	0	0	0	0	0	0	0	0	0	0	0	0	0	0	0	0	0	0	0	0	0	0	0	0	0	0	0	0	0	0	0	0
Tox21_111619_1	94-36-0	Benzoyl peroxide	0	inactive	inactive	inconclusive	inactive	0	0	0	0	0	0	0	0	0	0	0	0	0	0	0	0	0	0.529577	0	0	0	0	0	0	0	0	0	0	0	0	0	0	0	0	2.44949	2.23607	2	1.73205	1.41421	0	0	0
Tox21_111621_1	2315-68-6	Propyl benzoate	0	inactive	inactive	inactive	inactive	0	0	0	0	0	0	0	0	0	0	0	0	0	0	0	0	0	0	0	0	0	0	0	0	0	0	0	0	0	0	0	0	0	0	0	0	0	0	0	0	0	0
Tox21_111622_1	89-68-9	6-Chlorothymol	1	cv_56	inactive	cv_16	inactive	0	0	0	0	0.500019	0.479807	0	0	0	0	0	0	0	0.76425	0.68885	0.742998	0.761214	0.724471	0	0	0	0	0	0	1.55057	1.37066	1.15607	0.867561	0.0486406	0	0	0	0	0	0.498403	0.0854187	0.0862818	0.0516081	0.072967	0	0	0
Tox21_111623_1	13081-34-0	Laureth 10s	0	inactive	inactive	inactive	inactive	0	0	0	0	0	0	0	0	0	0	0	0	0	0	0	0	0	0	0	0	0	0	0	0	0	0	0	0	0	0	0	0	0	0	0	0	0	0	0	0	0	0
Tox21_111625_1	104-06-3	Amithiozone	0	inactive	inactive	inactive	inactive	0	0	0	0	0	0	0	0	0	0	0	0	0	0	0	0	0	0	0	0	0	0	0	0	0	0	0	0	0	0	0	0	0	0	0	0	0	0	0	0	0	0
Tox21_111628_1	71-67-0	Sulfobromophthalein	0	inactive	inactive	inactive	inactive	0	0	0	0	0	0	0	0	0	0	0	0	0	0	0	0	0	0	0	0	0	0	0	0	0	0	0	0	0	0	0	0	0	0	0	0	0	0	0	0	0	0
Tox21_111629_1	57-15-8	1,1,1-Trichloro-2-methyl-2-propanol	0	inactive	inactive	inactive	inactive	0	0	0	0	0	0	0	0	0	0	0	0	0	0	0	0	0	0	0	0	0	0	0	0	0	0	0	0	0	0	0	0	0	0	0	0	0	0	0	0	0	0
Tox21_111630_1	537-55-3	N-Acetyl-L-tyrosine	0	inactive	inactive	inactive	inactive	0	0	0	0	0	0	0	0	0	0	0	0	0	0	0	0	0	0	0	0	0	0	0	0	0	0	0	0	0	0	0	0	0	0	0	0	0	0	0	0	0	0
Tox21_111632_1	103-03-7	Phenicarbazide	0	inactive	inactive	inactive	inactive	0	0	0	0	0	0	0	0	0	0	0	0	0	0	0	0	0	0	0	0	0	0	0	0	0	0	0	0	0	0	0	0	0	0	0	0	0	0	0	0	0	0
Tox21_111634_1	635-41-6	Trimetozine	0	inactive	inactive	inactive	inactive	0	0	0	0	0	0	0	0	0	0	0	0	0	0	0	0	0	0	0	0	0	0	0	0	0	0	0	0	0	0	0	0	0	0	0	0	0	0	0	0	0	0
Tox21_111636_1	129-81-7	Iodoantipyrine	0	inactive	inactive	inactive	inactive	0	0	0	0	0	0	0	0	0	0	0	0	0	0	0	0	0	0	0	0	0	0	0	0	0	0	0	0	0	0	0	0	0	0	0	0	0	0	0	0	0	0
Tox21_111637_1	2610-86-8	Potassium warfarin	0	inactive	inactive	inactive	inactive	0	0	0	0	0	0	0	0	0	0	0	0	0	0	0	0	0	0	0	0	0	0	0	0	0	0	0	0	0	0	0	0	0	0	0	0	0	0	0	0	0	0
Tox21_111638_1	360-70-3	Nandrolone decanoate	0	inactive	inactive	inactive	inactive	0	0	0	0	0	0	0	0	0	0	0	0	0	0	0	0	0	0	0	0	0	0	0	0	0	0	0	0	0	0	0	0	0	0	0	0	0	0	0	0	0	0
Tox21_111639_1	4065-45-6	Sulisobenzone	0	inactive	inactive	inactive	inactive	0	0	0	0	0	0	0	0	0	0	0	0	0	0	0	0	0	0	0	0	0	0	0	0	0	0	0	0	0	0	0	0	0	0	0	0	0	0	0	0	0	0
Tox21_111640_1	69815-49-2	Norepinephrine bitartrate	0	inactive	inactive	inactive	inactive	0	0	0	0	0	0	0	0	0	0	0	0	0	0	0	0	0	0	0	0	0	0	0	0	0	0	0	0	0	0	0	0	0	0	0	0	0	0	0	0	0	0
Tox21_111641_1	77-21-4	Glutethimide	0	inactive	inactive	inactive	inactive	0	0	0	0	0	0	0	0	0	0	0	0	0	0	0	0	0	0	0	0	0	0	0	0	0	0	0	0	0	0	0	0	0	0	0	0	0	0	0	0	0	0
Tox21_111642_1	87-89-8	Inositol	0	inactive	inactive	inactive	inactive	0	0	0	0	0	0	0	0	0	0	0	0	0	0	0	0	0	0	0	0	0	0	0	0	0	0	0	0	0	0	0	0	0	0	0	0	0	0	0	0	0	0
Tox21_111643_1	608-66-2	D-Galactitol	0	inactive	inactive	inactive	inactive	0	0	0	0	0	0	0	0	0	0	0	0	0	0	0	0	0	0	0	0	0	0	0	0	0	0	0	0	0	0	0	0	0	0	0	0	0	0	0	0	0	0
Tox21_111644_1	608-66-2	D-Galactitol	0	inactive	inactive	inactive	inactive	0	0	0	0	0	0	0	0	0	0	0	0	0	0	0	0	0	0	0	0	0	0	0	0	0	0	0	0	0	0	0	0	0	0	0	0	0	0	0	0	0	0
Tox21_111645_1	77-86-1	Tromethamine	0	inactive	inactive	inactive	inactive	0	0	0	0	0	0	0	0	0	0	0	0	0	0	0	0	0	0	0	0	0	0	0	0	0	0	0	0	0	0	0	0	0	0	0	0	0	0	0	0	0	0
Tox21_111647_1	72-63-9	Methandrostenolone	1	inactive	inactive	cv_56	inactive	0	0	0	0	0	0	0	0	0	0	0	0	0	0	0	0	0.5197	0.737192	0	0	0	0	0	0	0	0	0	0	0	0	0	0	0	0	1.66238	1.48005	1.26594	0.988532	0.449389	0	0	0
Tox21_111648_1	3380-34-5	Triclosan	1	cv_36	cv_16	cv_16	cv_16	0	0	0	0.606353	0.564284	0.564069	0	0.989911	1.06384	1.09383	1.10806	1.11404	0	1.51487	1.43479	1.48111	1.49798	1.4298	0	0.972671	0.986507	0.965829	0.962152	0.901353	1.09981	0.917411	0.671964	0.0773529	0.000480414	0.506787	0.120881	0.0551828	0.0258284	0.0105529	0.4993	0.0898527	0.0808636	0.0830422	0.114703	0.49766	0.0815717	0.0919904
Tox21_111649_1	37076-68-9	Tegafur	0	inactive	inactive	inactive	inactive	0	0	0	0	0	0	0	0	0	0	0	0	0	0	0	0	0	0	0	0	0	0	0	0	0	0	0	0	0	0	0	0	0	0	0	0	0	0	0	0	0	0
Tox21_111650_1	57-44-3	Barbital	1	inactive	inactive	cv_36	inactive	0	0	0	0	0	0	0	0	0	0	0	0	0	0	0	0.870705	0.849118	0.796818	0	0	0	0	0	0	0	0	0	0	0	0	0	0	0	0	1.10279	0.920519	0.675581	0.10048	0.100064	0	0	0
Tox21_111651_1	115-33-3	Oxyphenisatin acetate	0	inactive	inactive	inactive	inactive	0	0	0	0	0	0	0	0	0	0	0	0	0	0	0	0	0	0	0	0	0	0	0	0	0	0	0	0	0	0	0	0	0	0	0	0	0	0	0	0	0	0
Tox21_111653_1	484-23-1	Dihydralazine	0	inactive	inactive	inactive	inactive	0	0	0	0	0	0	0	0	0	0	0	0	0	0	0	0	0	0	0	0	0	0	0	0	0	0	0	0	0	0	0	0	0	0	0	0	0	0	0	0	0	0
Tox21_111654_1	1953-02-2	Tiopronin	1	cv_16	inactive	inactive	inactive	0.770459	0.66087	0.636323	0.608067	0.504315	0.41857	0	0	0	0	0	0	0	0	0	0	0	0	0	0	0	0	0	0	0.366651	0.298077	0.307993	0.315187	0.212098	0	0	0	0	0	0	0	0	0	0	0	0	0
Tox21_111655_1	84-80-0	Phytonadione	0	inactive	inactive	inactive	inactive	0	0	0	0	0	0	0	0	0	0	0	0	0	0	0	0	0	0	0	0	0	0	0	0	0	0	0	0	0	0	0	0	0	0	0	0	0	0	0	0	0	0
Tox21_111656_1	97-74-5	Tetramethylthiuram monosulfide	1	cv_46	cv_36	cv_46	cv_16	0	0	0	1.11269	1.52191	1.61968	0	0.698225	1.58257	1.71658	1.77116	1.82041	0	0	0	1.74687	2.08833	2.22219	0	1.37898	1.69106	1.81228	1.91183	1.99243	1.27867	1.10043	0.875599	0.521422	0.162864	0.776033	0.560744	0.22498	0.121062	0.0814116	1.25848	1.08003	0.85365	0.489751	0.217744	0.6955	0.45996	0.292594
Tox21_111657_1	112-38-9	10-Undecenoic acid	0	inactive	inactive	inconclusive	inactive	0	0	0	0	0	0	0	0	0	0	0	0	0	0.693545	0	0	0	0	0	0	0	0	0	0	0	0	0	0	0	0	0	0	0	0	2.44949	2.23607	0	0	0	0	0	0
Tox21_111658_1	2387-59-9	Carbocysteine	0	inactive	inactive	inactive	inactive	0	0	0	0	0	0	0	0	0	0	0	0	0	0	0	0	0	0	0	0	0	0	0	0	0	0	0	0	0	0	0	0	0	0	0	0	0	0	0	0	0	0
Tox21_111659_1	71-63-6	Digitoxin	1	inactive	cv_26	inactive	inactive	0	0	0	0	0	0	0	1.91678	2.23859	2.40017	2.44055	2.49806	0	0	0	0	0	0	0	0	0	0	0	0	0	0	0	0	0	0.667825	0.42286	0.236335	0.114592	0.093827	0	0	0	0	0	0	0	0
Tox21_111661_1	56-29-1	Hexobarbital	0	inactive	inactive	inactive	inactive	0	0	0	0	0	0	0	0	0	0	0	0	0	0	0	0	0	0	0	0	0	0	0	0	0	0	0	0	0	0	0	0	0	0	0	0	0	0	0	0	0	0
Tox21_111664_1	40391-99-9	Pamidronic acid	0	inactive	inactive	inactive	inactive	0	0	0	0	0	0	0	0	0	0	0	0	0	0	0	0	0	0	0	0	0	0	0	0	0	0	0	0	0	0	0	0	0	0	0	0	0	0	0	0	0	0
Tox21_111665_1	302-40-9	Benactyzine	0	inactive	inactive	inactive	inactive	0	0	0	0	0	0	0	0	0	0	0	0	0	0	0	0	0	0	0	0	0	0	0	0	0	0	0	0	0	0	0	0	0	0	0	0	0	0	0	0	0	0
Tox21_111667_1	1215-83-4	Clobutinol hydrochloride	1	inactive	inactive	cv_16	inactive	0	0	0	0	0	0	0	0	0	0	0	0	0.764108	0.726107	0.683703	0.592609	0.564377	0	0	0	0	0	0	0	0	0	0	0	0	0	0	0	0	0	0.556312	0.610106	0.699591	0.868552	1.41421	0	0	0
Tox21_111671_1	17598-65-1	Deslanoside	1	inactive	cv_26	inactive	inactive	0	0	0	0	0	0	0	1.75643	2.07253	2.30615	2.37718	2.39666	0	0	0	0	0	0	0	0	0	0	0	0	0	0	0	0	0	0.711704	0.480996	0.295401	0.107137	0.0318551	0	0	0	0	0	0	0	0
Tox21_111673_1	339-43-5	Carbutamide	0	inactive	inactive	inactive	inactive	0	0	0	0	0	0	0	0	0	0	0	0	0	0	0	0	0	0	0	0	0	0	0	0	0	0	0	0	0	0	0	0	0	0	0	0	0	0	0	0	0	0
Tox21_111675_1	82-99-5	Thiphenamil	1	cv_26	inactive	cv_56	inactive	0	0	0.633263	0.660887	0.766838	0.795875	0	0	0	0	0	0	0	0	0	0	0.567933	0.560663	0	0	0	0	0	0	0.817136	0.609325	0.223957	0.191085	0.0566214	0	0	0	0	0	1.54935	1.36946	1.15485	0.866197	0.0162736	0	0	0
Tox21_111677_1	94-23-5	Parethoxycaine	0	inactive	inactive	inactive	inactive	0	0	0	0	0	0	0	0	0	0	0	0	0	0	0	0	0	0	0	0	0	0	0	0	0	0	0	0	0	0	0	0	0	0	0	0	0	0	0	0	0	0
Tox21_111678_1	24237-54-5	Tinoridine	1	inactive	cv_26	inactive	inactive	0	0	0	0	0	0	0	0.883634	0.946512	1.28579	0.964425	1.31255	0	0	0	0	0	0	0	0	0	0	0	0	0	0	0	0	0	0.740254	0.517049	0.468467	0.404723	0.577078	0	0	0	0	0	0	0	0
Tox21_111679_1	68367-52-2	Sorbinil	0	inactive	inactive	inactive	inactive	0	0	0	0	0	0	0	0	0	0	0	0	0	0	0	0	0	0	0	0	0	0	0	0	0	0	0	0	0	0	0	0	0	0	0	0	0	0	0	0	0	0
Tox21_111680_1	111406-87-2	Zileuton	0	inactive	inactive	inactive	inactive	0	0	0	0	0	0	0	0	0	0	0	0	0	0	0	0	0	0	0	0	0	0	0	0	0	0	0	0	0	0	0	0	0	0	0	0	0	0	0	0	0	0
Tox21_111683_1	184475-35-2	Gefitinib	1	cv_36	cv_16	cv_16	cv_16	0	0	0	0.682955	0.75392	0.779553	0.828644	1.58914	1.60498	1.65953	1.65133	1.62395	0	0.948143	1.39367	1.49073	1.55802	1.61477	0.923827	0.798342	0.871773	0.949033	1.04959	1.1327	1.10911	0.927082	0.683196	0.13721	0.0503303	0.416975	0.0703369	0.0588357	0.0434512	0.0456125	0.692728	0.456314	0.218307	0.145793	0.0947078	0.320776	0.346023	0.289714
Tox21_111684_1	220127-57-1	Imatinib mesylate	1	inactive	cv_26	inactive	inactive	0	0	0	0	0	0	0	0.858346	0.96	1.31378	1.33445	1.33542	0	0	0	0	0	0	0	0	0	0	0	0	0	0	0	0	0	0.711371	0.480567	0.353803	0.0292905	0.00166269	0	0	0	0	0	0	0	0
Tox21_111685_1	134523-03-8	Atorvastatin calcium	1	inactive	inactive	cv_46	cv_56	0	0	0	0	0	0	0	0	0	0	0	0	0	0	0	1.73275	2.01535	2.10898	0	0	0	0	0.757526	0.850943	0	0	0	0	0	0	0	0	0	0	1.20753	1.0283	0.797279	0.401663	0.153191	1.56781	1.38757	1.17316
Tox21_111686_1	128794-94-5	Mycophenolate mofetil	0	inactive	inconclusive	inactive	inactive	0	0	0	0	0	0	0	0	0	0	0	1.28748	0	0	0	0	0	0	0	0	0	0	0	0	0	0	0	0	0	2.44949	2.23607	2	1.73205	1.41421	0	0	0	0	0	0	0	0
Tox21_111687_1	157810-81-6	Indinavir sulfate	0	inactive	inactive	inactive	inactive	0	0	0	0	0	0	0	0	0	0	0	0	0	0	0	0	0	0	0	0	0	0	0	0	0	0	0	0	0	0	0	0	0	0	0	0	0	0	0	0	0	0
Tox21_111691_1	25953-19-9	Cefazolin	0	inactive	inactive	inactive	inactive	0	0	0	0	0	0	0	0	0	0	0	0	0	0	0	0	0	0	0	0	0	0	0	0	0	0	0	0	0	0	0	0	0	0	0	0	0	0	0	0	0	0
Tox21_111696_1	133-10-8	Sodium 4-aminosalicylate	0	inactive	inactive	inactive	inactive	0	0	0	0	0	0	0	0	0	0	0	0	0	0	0	0	0	0	0	0	0	0	0	0	0	0	0	0	0	0	0	0	0	0	0	0	0	0	0	0	0	0
Tox21_111698_1	53-34-9	Fluprednisolone	0	inactive	inconclusive	inactive	inconclusive	0	0	0	0	0	0	0.845847	0	0	0	0	0	0	0	0	0	0	0	1.32585	0	0	0	0	0	0	0	0	0	0	2.44949	0	0	0	0	0	0	0	0	0	2.44949	0	0
Tox21_111700_1	87-10-5	Tribromsalan	1	inconclusive	cv_56	cv_56	cv_36	0	0	0	0	0	0.348819	0.834855	0	1.17902	0	1.29502	1.34321	0	0	0	0.583027	0.831801	1.22936	0.713507	0	0.732034	1.40786	1.44267	0.896204	2.44949	2.23607	2	1.73205	1.41421	0.934291	0.941855	0.700227	0.870416	0.0823259	1.52667	1.34717	1.13226	0.840655	0.661276	1.03259	0.980033	0.743592
Tox21_111701_1	86-75-9	Benzoxiquine	1	cv_56	inactive	cv_46	inconclusive	0	0	0	0	0.501295	0.497505	0	0	0	0	0	0	0	0	0	2.09179	2.43074	2.57239	0	0	0	2.09004	0	0	1.54924	1.36935	1.15475	0.866078	0.00902943	0	0	0	0	0	1.26078	1.08235	0.856157	0.493429	0.229329	2.44949	2.23607	2
Tox21_111702_1	93-60-7	Methyl nicotinate	0	inactive	inactive	inactive	inactive	0	0	0	0	0	0	0	0	0	0	0	0	0	0	0	0	0	0	0	0	0	0	0	0	0	0	0	0	0	0	0	0	0	0	0	0	0	0	0	0	0	0
Tox21_111705_1	64506-49-6	Sofalcone	0	inactive	inactive	inactive	inactive	0	0	0	0	0	0	0	0	0	0	0	0	0	0	0	0	0	0	0	0	0	0	0	0	0	0	0	0	0	0	0	0	0	0	0	0	0	0	0	0	0	0
Tox21_111706_1	27262-48-2	Levobupivacaine hydrochloride	0	inactive	inactive	inactive	inactive	0	0	0	0	0	0	0	0	0	0	0	0	0	0	0	0	0	0	0	0	0	0	0	0	0	0	0	0	0	0	0	0	0	0	0	0	0	0	0	0	0	0
Tox21_111707_1	747-36-4	Hydroxychloroquine sulfate	0	inactive	inactive	inactive	inactive	0	0	0	0	0	0	0	0	0	0	0	0	0	0	0	0	0	0	0	0	0	0	0	0	0	0	0	0	0	0	0	0	0	0	0	0	0	0	0	0	0	0
Tox21_111710_1	495-69-2	Hippuric acid	0	inactive	inactive	inactive	inactive	0	0	0	0	0	0	0	0	0	0	0	0	0	0	0	0	0	0	0	0	0	0	0	0	0	0	0	0	0	0	0	0	0	0	0	0	0	0	0	0	0	0
Tox21_111712_1	1501-84-4	Rimantadine hydrochloride	0	inactive	inactive	inactive	inactive	0	0	0	0	0	0	0	0	0	0	0	0	0	0	0	0	0	0	0	0	0	0	0	0	0	0	0	0	0	0	0	0	0	0	0	0	0	0	0	0	0	0
Tox21_111714_1	83-88-5	Riboflavin	1	cv_16	inactive	cv_16	inactive	2.32726	2.40998	2.26688	2.13068	2.00284	1.84112	0	0	0	0	0	0	2.70903	2.79269	2.71265	2.63949	2.57038	2.50745	0	0	0	0	0	0	0.446213	0.497769	0.407393	0.326537	0.2634	0	0	0	0	0	0.235084	0.261924	0.204626	0.152573	0.102563	0	0	0
Tox21_111717_1	171599-83-0	Sildenafil citrate	1	inactive	cv_36	inactive	inactive	0	0	0	0	0	0	0	0	0.729842	0.773333	0.830759	0.850436	0	0	0	0	0	0	0	0	0	0	0	0	0	0	0	0	0	0.793502	0.581578	0.148186	0.106468	0.0374339	0	0	0	0	0	0	0	0
Tox21_111720_1	56-54-2	Quinidine	1	inactive	cv_16	inactive	inactive	0	0	0	0	0	0	0	0.751687	0.764951	0.782495	0.755199	0.843452	0	0	0	0	0	0	0	0	0	0	0	0	0	0	0	0	0	0.503575	0.108605	0.112668	0.125942	0.170053	0	0	0	0	0	0	0	0
Tox21_111723_1	552-22-7	Thymol iodide	0	inactive	inactive	inactive	inactive	0	0	0	0	0	0	0	0	0	0	0	0	0	0	0	0	0	0	0	0	0	0	0	0	0	0	0	0	0	0	0	0	0	0	0	0	0	0	0	0	0	0
Tox21_111728_1	129722-12-9	Aripiprazole	1	inconclusive	cv_26	cv_46	cv_16	0	0	0	0	0	0.444966	0	1.37057	1.42561	1.92084	1.76929	1.91903	0	0	0	0.838948	1.03498	1.12453	0	0.74878	0.764475	0.812295	0.800504	0.773625	2.44949	2.23607	2	1.73205	1.41421	0.758353	0.539337	0.432466	0.190097	0.24487	1.17967	0.999833	0.765755	0.346063	0.158398	0.495987	0.0721877	0.0616766
Tox21_111729_1	101828-21-1	Butenafine	1	cv_36	inactive	inactive	inactive	0	0	0	0.525777	0.493949	0.494454	0	0	0	0	0	0	0	0	0	0	0	0	0	0	0	0	0	0	1.09823	0.915771	0.670052	0.0617935	0.00120911	0	0	0	0	0	0	0	0	0	0	0	0	0
Tox21_111732_1	69655-05-6	2',3'-Dideoxyinosine	1	cv_16	inactive	inactive	inactive	0.948962	0.892973	0.953351	0.856827	0.744411	0.648873	0	0	0	0	0	0	0	0	0	0	0	0	0	0	0	0	0	0	0.296809	0.310879	0.356284	0.290982	0.193626	0	0	0	0	0	0	0	0	0	0	0	0	0
Tox21_111733_1	138729-47-2	Eszopiclone	0	inactive	inactive	inactive	inactive	0	0	0	0	0	0	0	0	0	0	0	0	0	0	0	0	0	0	0	0	0	0	0	0	0	0	0	0	0	0	0	0	0	0	0	0	0	0	0	0	0	0
Tox21_111734_1	71125-38-7	Meloxicam	0	inactive	inactive	inactive	inactive	0	0	0	0	0	0	0	0	0	0	0	0	0	0	0	0	0	0	0	0	0	0	0	0	0	0	0	0	0	0	0	0	0	0	0	0	0	0	0	0	0	0
Tox21_111735_1	82752-99-6	Nefazodone hydrochloride	1	inconclusive	cv_26	inconclusive	cv_16	0	0	0	0	0	0.396045	0	1.59648	1.68245	1.70689	1.82436	1.83758	0	0	0	0	0	0.562698	0.971933	1.07532	1.06605	1.05988	0.993915	1.03197	2.44949	2.23607	2	1.73205	1.41421	0.550348	0.233636	0.184325	0.159946	0.0218432	2.44949	2.23607	2	1.73205	1.41421	0.104431	0.0813027	0.0817352
Tox21_111736_1	117976-90-6	Rabeprazole sodium	0	inactive	inactive	inactive	inactive	0	0	0	0	0	0	0	0	0	0	0	0	0	0	0	0	0	0	0	0	0	0	0	0	0	0	0	0	0	0	0	0	0	0	0	0	0	0	0	0	0	0
Tox21_111737_1	124937-51-5	Tolterodine	1	inactive	cv_56	cv_36	inactive	0	0	0	0	0	0	0	0	0	0	0.740109	0.778255	0	0	0	1.17334	1.22003	1.26112	0	0	0	0	0	0	0	0	0	0	0	1.55247	1.37252	1.15796	0.869685	0.0751378	1.1038	0.921563	0.676794	0.107145	0.0709229	0	0	0
Tox21_111738_1	124832-27-5	Valacyclovir hydrochloride	0	inactive	inactive	inactive	inactive	0	0	0	0	0	0	0	0	0	0	0	0	0	0	0	0	0	0	0	0	0	0	0	0	0	0	0	0	0	0	0	0	0	0	0	0	0	0	0	0	0	0
Tox21_111740_1	15686-71-2	Cephalexin	0	inactive	inactive	inactive	inactive	0	0	0	0	0	0	0	0	0	0	0	0	0	0	0	0	0	0	0	0	0	0	0	0	0	0	0	0	0	0	0	0	0	0	0	0	0	0	0	0	0	0
Tox21_111741_1	71-73-8	Thiopental sodium	0	inactive	inactive	inactive	inactive	0	0	0	0	0	0	0	0	0	0	0	0	0	0	0	0	0	0	0	0	0	0	0	0	0	0	0	0	0	0	0	0	0	0	0	0	0	0	0	0	0	0
Tox21_111742_1	98206-09-8	Eltoprazine hydrochloride	0	inactive	inactive	inactive	inactive	0	0	0	0	0	0	0	0	0	0	0	0	0	0	0	0	0	0	0	0	0	0	0	0	0	0	0	0	0	0	0	0	0	0	0	0	0	0	0	0	0	0
Tox21_111743_1	109826-26-8	Zaldaride	1	inconclusive	cv_26	cv_56	inconclusive	0	0	0	0	0	0.37647	0	0.91255	1.31358	1.36918	1.3882	1.40807	0	0	0	0	0.620734	0.65601	0.714377	0.78279	0.783986	0.751659	0	0	2.44949	2.23607	2	1.73205	1.41421	0.627497	0.36533	0.0951658	0.0466931	0.0336879	1.55242	1.37247	1.1579	0.869626	0.0745269	0.781585	0.914781	1.15702
Tox21_111744_1	103420-77-5	Devazepide	1	inactive	inactive	inactive	cv_16	0	0	0	0	0	0	0	0	0	0	0	0	0	0	0	0	0	0	0	0.741735	0.741962	0.749572	0.771772	0.743436	0	0	0	0	0	0	0	0	0	0	0	0	0	0	0	0.491445	0.0363015	0.0390985
Tox21_111745_1	161605-73-8	Fanapanel	0	inactive	inactive	inactive	inactive	0	0	0	0	0	0	0	0	0	0	0	0	0	0	0	0	0	0	0	0	0	0	0	0	0	0	0	0	0	0	0	0	0	0	0	0	0	0	0	0	0	0
Tox21_111746_1	107724-20-9	Eplerenone	0	inactive	inactive	inactive	inactive	0	0	0	0	0	0	0	0	0	0	0	0	0	0	0	0	0	0	0	0	0	0	0	0	0	0	0	0	0	0	0	0	0	0	0	0	0	0	0	0	0	0
Tox21_111747_1	26305-03-3	Pepstatin	0	inactive	inactive	inactive	inactive	0	0	0	0	0	0	0	0	0	0	0	0	0	0	0	0	0	0	0	0	0	0	0	0	0	0	0	0	0	0	0	0	0	0	0	0	0	0	0	0	0	0
Tox21_111748_1	539-15-1	Hordenine	0	inactive	inactive	inactive	inactive	0	0	0	0	0	0	0	0	0	0	0	0	0	0	0	0	0	0	0	0	0	0	0	0	0	0	0	0	0	0	0	0	0	0	0	0	0	0	0	0	0	0
Tox21_111750_1	63968-64-9	Artemisinin	0	inactive	inactive	inactive	inactive	0	0	0	0	0	0	0	0	0	0	0	0	0	0	0	0	0	0	0	0	0	0	0	0	0	0	0	0	0	0	0	0	0	0	0	0	0	0	0	0	0	0
Tox21_111752_1	28888-44-0	6,7-Dimethoxyquinazoline-2,4(1H,3H)-dione	0	inactive	inactive	inactive	inactive	0	0	0	0	0	0	0	0	0	0	0	0	0	0	0	0	0	0	0	0	0	0	0	0	0	0	0	0	0	0	0	0	0	0	0	0	0	0	0	0	0	0
Tox21_111753_1	20004-62-0	Geliomycin	1	cv_16	cv_36	cv_16	inconclusive	2.46748	2.73812	2.55426	2.4115	2.28841	2.19037	0	0	1.18974	1.75642	1.86174	1.74984	2.82484	3.01705	2.91186	2.83482	2.78025	2.75801	0	0	0	1.58239	0	1.71614	0.467823	0.520219	0.369168	0.257876	0.159865	0.965211	0.774838	0.495634	0.152448	0.184047	0.237716	0.257186	0.162949	0.0926068	0.036267	1.5773	1.39689	1.18255
Tox21_111757_1	120210-48-2	Tenidap	0	inactive	inconclusive	inactive	inconclusive	0	0	0	0	0	0	0.734576	0	0	0	0	0	0	0	0	0	0	0	0.762987	0	0	0	0	0	0	0	0	0	0	2.44949	0	0	0	0	0	0	0	0	0	2.44949	0	0
Tox21_111762_1	17692-71-6	Vanitiolide	0	inactive	inactive	inactive	inactive	0	0	0	0	0	0	0	0	0	0	0	0	0	0	0	0	0	0	0	0	0	0	0	0	0	0	0	0	0	0	0	0	0	0	0	0	0	0	0	0	0	0
Tox21_111763_1	5663-71-8	Acetylsalicylamide	0	inactive	inactive	inactive	inactive	0	0	0	0	0	0	0	0	0	0	0	0	0	0	0	0	0	0	0	0	0	0	0	0	0	0	0	0	0	0	0	0	0	0	0	0	0	0	0	0	0	0
Tox21_111764_1	30103-44-7	Bumecaine	1	cv_16	cv_36	cv_16	inactive	0	1.15695	1.0162	0.962354	0.861649	0.781586	0	0	0.792876	0.719566	0.88826	0.747765	1.05835	1.11528	1.03817	0.999673	0.921341	0.867168	0	0	0	0	0	0	0.637828	0.380543	0.267547	0.242147	0.152956	0.812722	0.604179	0.211726	0.259519	0.266823	0.226554	0.248781	0.196141	0.175496	0.100941	0	0	0
Tox21_111765_1	104-22-3	Benzylsulfamide	0	inactive	inactive	inactive	inactive	0	0	0	0	0	0	0	0	0	0	0	0	0	0	0	0	0	0	0	0	0	0	0	0	0	0	0	0	0	0	0	0	0	0	0	0	0	0	0	0	0	0
Tox21_111766_1	3374-22-9	DL-Cysteine	0	inactive	inactive	inactive	inactive	0	0	0	0	0	0	0	0	0	0	0	0	0	0	0	0	0	0	0	0	0	0	0	0	0	0	0	0	0	0	0	0	0	0	0	0	0	0	0	0	0	0
Tox21_111768_1	7007-96-7	Crotoniazide	1	cv_16	inactive	inactive	inactive	0.862141	0.749096	0.722426	0.635585	0.520045	0.432334	0	0	0	0	0	0	0	0	0	0	0	0	0	0	0	0	0	0	0.443714	0.382953	0.389905	0.333513	0.213175	0	0	0	0	0	0	0	0	0	0	0	0	0
Tox21_111769_1	58338-59-3	Dianiline	1	inactive	inconclusive	cv_56	cv_56	0	0	0	0	0	0	0	0	0	0	0	0.756979	0	0	0	0.626187	1.69339	2.00069	0	0	0	0	0.789495	1.2914	0	0	0	0	0	2.44949	2.23607	2	1.73205	1.41421	1.63081	1.44924	1.23514	0.955096	0.486978	1.88396	1.6949	1.47807
Tox21_111772_1	2424-71-7	Metocinium iodide	1	inactive	inactive	inactive	cv_56	0	0	0	0	0	0	0	0	0	0	0	0	0	0	0	0	0	0	0	0	0	0	0.938771	1.38112	0	0	0	0	0	0	0	0	0	0	0	0	0	0	0	1.81651	1.62973	1.41414
Tox21_111774_1	42879-47-0	Pranolium chloride	1	inactive	inactive	inactive	cv_56	0	0	0	0	0	0	0	0	0	0	0	0	0	0	0	0	0	0	0	0	0	0	1.05233	1.14412	0	0	0	0	0	0	0	0	0	0	0	0	0	0	0	1.56431	1.38415	1.1697
Tox21_111779_1	2058-52-8	Clothiapine	0	inactive	inactive	inconclusive	inactive	0	0	0	0	0	0	0	0	0	0	0	0	0	0	0	0	0	0.504916	0	0	0	0	0	0	0	0	0	0	0	0	0	0	0	0	2.44949	2.23607	2	1.73205	1.41421	0	0	0
Tox21_111780_1	67121-76-0	Fluperlapine	0	inactive	inactive	inactive	inactive	0	0	0	0	0	0	0	0	0	0	0	0	0	0	0	0	0	0	0	0	0	0	0	0	0	0	0	0	0	0	0	0	0	0	0	0	0	0	0	0	0	0
Tox21_111783_1	70989-04-7	(S)-Mephenytoin	0	inactive	inactive	inactive	inactive	0	0	0	0	0	0	0	0	0	0	0	0	0	0	0	0	0	0	0	0	0	0	0	0	0	0	0	0	0	0	0	0	0	0	0	0	0	0	0	0	0	0
Tox21_111784_1	315-80-0	Dibenzepin hydrochloride	0	inactive	inactive	inactive	inactive	0	0	0	0	0	0	0	0	0	0	0	0	0	0	0	0	0	0	0	0	0	0	0	0	0	0	0	0	0	0	0	0	0	0	0	0	0	0	0	0	0	0
Tox21_111785_1	92623-83-1	Pravadoline	1	inactive	cv_46	inconclusive	inconclusive	0	0	0	0	0	0	0	0	0	0.801706	0.78778	0.808536	0	0	0	0	0	0.669842	0.748412	0	0	0	0	0	0	0	0	0	0	1.09605	0.913503	0.667405	0.0288382	0.0401828	2.44949	2.23607	2	1.73205	1.41421	2.44949	0	0
Tox21_111786_1	84504-69-8	Irsogladine maleate	0	inactive	inactive	inactive	inactive	0	0	0	0	0	0	0	0	0	0	0	0	0	0	0	0	0	0	0	0	0	0	0	0	0	0	0	0	0	0	0	0	0	0	0	0	0	0	0	0	0	0
Tox21_111787_1	82956-11-4	Nafamostat mesylate	0	inconclusive	inactive	inactive	inactive	0	0	0	0	0.407	0	0	0	0	0	0	0	0	0	0	0	0	0	0	0	0	0	0	0	2.44949	2.23607	2	1.73205	1.41421	0	0	0	0	0	0	0	0	0	0	0	0	0
Tox21_111788_1	18046-21-4	Fentiazac	0	inactive	inconclusive	inactive	inactive	0	0	0	0	0	0	0.718761	0	0	0	0	0	0	0	0	0	0	0	0	0	0	0	0	0	0	0	0	0	0	2.44949	0	0	0	0	0	0	0	0	0	0	0	0
Tox21_111789_1	17289-49-5	Tetridamine	0	inactive	inactive	inactive	inactive	0	0	0	0	0	0	0	0	0	0	0	0	0	0	0	0	0	0	0	0	0	0	0	0	0	0	0	0	0	0	0	0	0	0	0	0	0	0	0	0	0	0
Tox21_111790_1	577-91-3	Iodoalphionic acid	0	inactive	inactive	inactive	inactive	0	0	0	0	0	0	0	0	0	0	0	0	0	0	0	0	0	0	0	0	0	0	0	0	0	0	0	0	0	0	0	0	0	0	0	0	0	0	0	0	0	0
Tox21_111791_1	115436-72-1	Risedronate sodium	0	inactive	inactive	inactive	inactive	0	0	0	0	0	0	0	0	0	0	0	0	0	0	0	0	0	0	0	0	0	0	0	0	0	0	0	0	0	0	0	0	0	0	0	0	0	0	0	0	0	0
Tox21_111793_1	68-90-6	Benziodarone	0	inactive	inactive	inactive	inactive	0	0	0	0	0	0	0	0	0	0	0	0	0	0	0	0	0	0	0	0	0	0	0	0	0	0	0	0	0	0	0	0	0	0	0	0	0	0	0	0	0	0
Tox21_111795_1	547-91-1	Loretin	0	inactive	inactive	inactive	inactive	0	0	0	0	0	0	0	0	0	0	0	0	0	0	0	0	0	0	0	0	0	0	0	0	0	0	0	0	0	0	0	0	0	0	0	0	0	0	0	0	0	0
Tox21_111796_1	31386-25-1	Indocate	1	cv_36	cv_46	cv_26	cv_16	0	0	0	0.571517	0.531418	0.525531	0	0	0	0.740281	0.792324	0.830522	0	0.975599	1.2444	1.60316	1.70191	1.73696	0	0	0.849038	0.941385	1.01774	1.05767	1.10034	0.917964	0.672608	0.0819395	0.0136168	1.10651	0.924379	0.680063	0.123381	0.0734856	0.807982	0.598634	0.417396	0.157156	0.0581469	0.818575	0.611	0.227816
Tox21_111799_1	3689-76-7	Chlormidazole	1	inactive	cv_26	inactive	inactive	0	0	0	0	0	0	0	1.71115	1.7727	1.90928	1.94888	2.00102	0	0	0	0	0	0	0	0	0	0	0	0	0	0	0	0	0	0.569905	0.271301	0.212554	0.107742	0.0856998	0	0	0	0	0	0	0	0
Tox21_111801_1	83471-41-4	Pincainide	0	inactive	inactive	inactive	inactive	0	0	0	0	0	0	0	0	0	0	0	0	0	0	0	0	0	0	0	0	0	0	0	0	0	0	0	0	0	0	0	0	0	0	0	0	0	0	0	0	0	0
Tox21_111803_1	58-46-8	Tetrabenazine	0	inactive	inactive	inactive	inactive	0	0	0	0	0	0	0	0	0	0	0	0	0	0	0	0	0	0	0	0	0	0	0	0	0	0	0	0	0	0	0	0	0	0	0	0	0	0	0	0	0	0
Tox21_111804_1	151-06-4	Chlorphentermine hydrochloride	0	inactive	inactive	inactive	inactive	0	0	0	0	0	0	0	0	0	0	0	0	0	0	0	0	0	0	0	0	0	0	0	0	0	0	0	0	0	0	0	0	0	0	0	0	0	0	0	0	0	0
Tox21_111806_1	5843-53-8	Clobenzorex hydrochloride	1	cv_36	inactive	inactive	inactive	0	0	0	0.471082	0.448685	0.379641	0	0	0	0	0	0	0	0	0	0	0	0	0	0	0	0	0	0	1.11612	0.934354	0.691599	0.169036	0.182145	0	0	0	0	0	0	0	0	0	0	0	0	0
Tox21_111808_1	64204-55-3	Esaprazole	0	inactive	inactive	inactive	inactive	0	0	0	0	0	0	0	0	0	0	0	0	0	0	0	0	0	0	0	0	0	0	0	0	0	0	0	0	0	0	0	0	0	0	0	0	0	0	0	0	0	0
Tox21_111809_1	71653-63-9	Riodipine	1	inactive	cv_36	cv_16	inconclusive	0	0	0	0	0	0	1.69873	0	0.714052	0.758161	0.793659	0.835848	0.986181	0.914119	0.806035	0.698365	0.604681	0.575522	1.32122	0	0	0	0	0	0	0	0	0	0	1.60799	0.579983	0.142751	0.106854	0.0810382	0.459806	0.411538	0.314329	0.198799	0.0638586	2.44949	0	0
Tox21_111810_1	1213-06-5	Ethebenecid	0	inactive	inactive	inactive	inactive	0	0	0	0	0	0	0	0	0	0	0	0	0	0	0	0	0	0	0	0	0	0	0	0	0	0	0	0	0	0	0	0	0	0	0	0	0	0	0	0	0	0
Tox21_111811_1	2210-77-7	Pyrrocaine	0	inactive	inactive	inactive	inactive	0	0	0	0	0	0	0	0	0	0	0	0	0	0	0	0	0	0	0	0	0	0	0	0	0	0	0	0	0	0	0	0	0	0	0	0	0	0	0	0	0	0
Tox21_111812_1	53808-88-1	Lonazolac	0	inactive	inactive	inactive	inactive	0	0	0	0	0	0	0	0	0	0	0	0	0	0	0	0	0	0	0	0	0	0	0	0	0	0	0	0	0	0	0	0	0	0	0	0	0	0	0	0	0	0
Tox21_111813_1	18493-30-6	Metochalcone	1	inactive	cv_56	cv_46	inactive	0	0	0	0	0	0	0	0.716545	0	0	0.697447	0.798903	0	0	0	0.713605	1.27436	1.43909	0	0	0	0	0	0	0	0	0	0	0	1.11309	0.931213	1.17754	0.891601	0.199896	1.40559	1.22746	1.00946	0.696273	0.277011	0	0	0
Tox21_111814_1	671-95-4	Clofenamide	0	inactive	inactive	inactive	inactive	0	0	0	0	0	0	0	0	0	0	0	0	0	0	0	0	0	0	0	0	0	0	0	0	0	0	0	0	0	0	0	0	0	0	0	0	0	0	0	0	0	0
Tox21_111815_1	496-67-3	Bromisovalum	0	inactive	inactive	inactive	inactive	0	0	0	0	0	0	0	0	0	0	0	0	0	0	0	0	0	0	0	0	0	0	0	0	0	0	0	0	0	0	0	0	0	0	0	0	0	0	0	0	0	0
Tox21_111819_1	17969-20-9	Fenclozic acid	0	inactive	inactive	inactive	inactive	0	0	0	0	0	0	0	0	0	0	0	0	0	0	0	0	0	0	0	0	0	0	0	0	0	0	0	0	0	0	0	0	0	0	0	0	0	0	0	0	0	0
Tox21_111820_1	18699-02-0	4-Acetylaminophenylacetic acid	0	inactive	inactive	inactive	inactive	0	0	0	0	0	0	0	0	0	0	0	0	0	0	0	0	0	0	0	0	0	0	0	0	0	0	0	0	0	0	0	0	0	0	0	0	0	0	0	0	0	0
Tox21_111821_1	1553-60-2	Ibufenac	1	cv_16	inactive	cv_16	inactive	0.811698	1.35159	1.39926	1.15127	1.01943	0.916388	0	0	0	0	0	0	1.52352	1.69866	1.6565	1.58817	1.52199	1.43356	0	0	0	0	0	0	0.569855	0.489829	0.553824	0.300325	0.186978	0	0	0	0	0	0.229299	0.241197	0.221016	0.181148	0.148402	0	0	0
Tox21_111822_1	42779-82-8	Clopirac	0	inactive	inactive	inactive	inactive	0	0	0	0	0	0	0	0	0	0	0	0	0	0	0	0	0	0	0	0	0	0	0	0	0	0	0	0	0	0	0	0	0	0	0	0	0	0	0	0	0	0
Tox21_111823_1	952-54-5	Morphazinamide	0	inactive	inactive	inactive	inactive	0	0	0	0	0	0	0	0	0	0	0	0	0	0	0	0	0	0	0	0	0	0	0	0	0	0	0	0	0	0	0	0	0	0	0	0	0	0	0	0	0	0
Tox21_111826_1	147-58-0	2-Iodohippuric acid	0	inactive	inactive	inactive	inactive	0	0	0	0	0	0	0	0	0	0	0	0	0	0	0	0	0	0	0	0	0	0	0	0	0	0	0	0	0	0	0	0	0	0	0	0	0	0	0	0	0	0
Tox21_111827_1	69542-93-4	Pivagabine	0	inactive	inactive	inactive	inactive	0	0	0	0	0	0	0	0	0	0	0	0	0	0	0	0	0	0	0	0	0	0	0	0	0	0	0	0	0	0	0	0	0	0	0	0	0	0	0	0	0	0
Tox21_111828_1	71475-35-9	Lozilurea	0	inactive	inactive	inactive	inactive	0	0	0	0	0	0	0	0	0	0	0	0	0	0	0	0	0	0	0	0	0	0	0	0	0	0	0	0	0	0	0	0	0	0	0	0	0	0	0	0	0	0
Tox21_111839_1	886-08-8	Norletimol	0	inactive	inactive	inactive	inactive	0	0	0	0	0	0	0	0	0	0	0	0	0	0	0	0	0	0	0	0	0	0	0	0	0	0	0	0	0	0	0	0	0	0	0	0	0	0	0	0	0	0
Tox21_111841_1	33414-36-7	Ftorpropazine	0	inactive	inactive	inactive	inactive	0	0	0	0	0	0	0	0	0	0	0	0	0	0	0	0	0	0	0	0	0	0	0	0	0	0	0	0	0	0	0	0	0	0	0	0	0	0	0	0	0	0
Tox21_111844_1	152-47-6	Sulfalene	0	inactive	inactive	inactive	inactive	0	0	0	0	0	0	0	0	0	0	0	0	0	0	0	0	0	0	0	0	0	0	0	0	0	0	0	0	0	0	0	0	0	0	0	0	0	0	0	0	0	0
Tox21_111845_1	33414-30-1	Ftormetazine	1	cv_46	cv_26	cv_26	cv_26	0	0	0	0.679199	0.786866	0.853655	0	0.790607	0.839418	1.05778	1.00904	1.18458	0	0	1.3878	1.74254	1.78768	1.78462	0	0	0.775154	0.970379	1.12745	1.18003	1.1355	0.954413	0.71459	0.236328	0.127807	0.658012	0.409288	0.347764	0.234877	0.305985	0.877842	0.678672	0.355493	0.0580725	0.00507887	0.91195	0.71665	0.414239
Tox21_111846_1	90-54-0	Etafenone	1	inactive	cv_26	inactive	inactive	0	0	0	0	0	0	0	1.42113	1.59368	1.42443	1.39453	1.40012	0	0	0	0	0	0	0	0	0	0	0	0	0	0	0	0	0	0.544869	0.22221	0.247379	0.0384398	0.00948619	0	0	0	0	0	0	0	0
Tox21_111853_1	16543-10-5	Fosenazide	0	inactive	inactive	inactive	inactive	0	0	0	0	0	0	0	0	0	0	0	0	0	0	0	0	0	0	0	0	0	0	0	0	0	0	0	0	0	0	0	0	0	0	0	0	0	0	0	0	0	0
Tox21_111855_1	537-17-7	Amanozine	0	inactive	inactive	inactive	inactive	0	0	0	0	0	0	0	0	0	0	0	0	0	0	0	0	0	0	0	0	0	0	0	0	0	0	0	0	0	0	0	0	0	0	0	0	0	0	0	0	0	0
Tox21_111858_1	17411-19-7	Dicarbine	0	inactive	inactive	inactive	inactive	0	0	0	0	0	0	0	0	0	0	0	0	0	0	0	0	0	0	0	0	0	0	0	0	0	0	0	0	0	0	0	0	0	0	0	0	0	0	0	0	0	0
Tox21_111860_1	35619-65-9	Tritiozine	0	inactive	inactive	inactive	inactive	0	0	0	0	0	0	0	0	0	0	0	0	0	0	0	0	0	0	0	0	0	0	0	0	0	0	0	0	0	0	0	0	0	0	0	0	0	0	0	0	0	0
Tox21_111861_1	652-67-5	Isosorbide	0	inactive	inactive	inactive	inactive	0	0	0	0	0	0	0	0	0	0	0	0	0	0	0	0	0	0	0	0	0	0	0	0	0	0	0	0	0	0	0	0	0	0	0	0	0	0	0	0	0	0
Tox21_111864_1	58186-27-9	Idebenone	1	inactive	cv_16	inactive	inconclusive	0	0	0	0	0	0	1.1914	2.15588	2.06292	1.97634	1.96054	1.87831	0	0	0	0	0	0	0	0.823432	0.755762	0	0	0	0	0	0	0	0	0.487211	0.253255	0.176499	0.118472	0.135102	0	0	0	0	0	1.55916	1.37909	2
Tox21_111866_1	5355-16-8	Diaveridine	0	inactive	inactive	inactive	inactive	0	0	0	0	0	0	0	0	0	0	0	0	0	0	0	0	0	0	0	0	0	0	0	0	0	0	0	0	0	0	0	0	0	0	0	0	0	0	0	0	0	0
Tox21_111867_1	113617-63-3	Orbifloxacin	0	inactive	inactive	inactive	inactive	0	0	0	0	0	0	0	0	0	0	0	0	0	0	0	0	0	0	0	0	0	0	0	0	0	0	0	0	0	0	0	0	0	0	0	0	0	0	0	0	0	0
Tox21_111872_1	151319-34-5	Zaleplon	0	inactive	inactive	inactive	inactive	0	0	0	0	0	0	0	0	0	0	0	0	0	0	0	0	0	0	0	0	0	0	0	0	0	0	0	0	0	0	0	0	0	0	0	0	0	0	0	0	0	0
Tox21_111874_1	112885-42-4	Mosapride citrate	1	inactive	cv_16	inactive	cv_16	0	0	0	0	0	0	0	1.36822	1.31391	1.32889	1.33905	1.33352	0	0	0	0	0	0	0.755391	0.734693	0.722379	0.715323	0	0	0	0	0	0	0	0.492688	0.0487804	0.0258739	0.0122893	0.00944974	0	0	0	0	0	0.776779	0.913463	1.15482
Tox21_111876_1	51322-75-9	Tizanidine	0	inactive	inactive	inactive	inactive	0	0	0	0	0	0	0	0	0	0	0	0	0	0	0	0	0	0	0	0	0	0	0	0	0	0	0	0	0	0	0	0	0	0	0	0	0	0	0	0	0	0
Tox21_111883_1	1824-58-4	Ethiazide	0	inactive	inactive	inactive	inactive	0	0	0	0	0	0	0	0	0	0	0	0	0	0	0	0	0	0	0	0	0	0	0	0	0	0	0	0	0	0	0	0	0	0	0	0	0	0	0	0	0	0
Tox21_111884_1	109543-76-2	Romazarit	0	inactive	inactive	inactive	inactive	0	0	0	0	0	0	0	0	0	0	0	0	0	0	0	0	0	0	0	0	0	0	0	0	0	0	0	0	0	0	0	0	0	0	0	0	0	0	0	0	0	0
Tox21_111887_1	2919-66-6	Melengestrol acetate	1	inactive	cv_36	inactive	inconclusive	0	0	0	0	0	0	0.935361	0	0.747358	0.848815	0.912763	0.939975	0	0	0	0	0	0	1.78157	0	0	0	0	0	0	0	0	0	0	0.534222	0.606029	0.216189	0.120569	0.050241	0	0	0	0	0	2.44949	0	0
Tox21_111889_1	321-55-1	Haloxon	1	inactive	cv_16	inactive	cv_16	0	0	0	0	0	0	0	0.860979	0.820348	0.817234	0.828405	0.830437	0	0	0	0	0	0	0.719538	0.788841	0.703181	0.698931	0	0	0	0	0	0	0	0.492586	0.0478763	0.0171163	0.0191626	0.00388235	0	0	0	0	0	0.787687	0.92934	1.15474
Tox21_111890_1	17692-39-6	Fomocaine	1	inactive	cv_26	cv_16	inactive	0	0	0	0	0	0	0	0.80389	0.900928	1.25515	1.28435	1.27275	0.829427	0.831969	1.1161	1.03415	0.664393	0.682762	0	0	0	0	0	0	0	0	0	0	0	0.715015	0.48524	0.358661	0.0356506	0.019943	0.49999	0.535838	0.582785	0.61275	0.0379482	0	0	0
Tox21_111893_1	82-66-6	Diphacinone	0	inactive	inconclusive	inactive	inconclusive	0	0	0	0	0	0	0.837009	0	0	0	0	0	0	0	0	0	0	0	0.761753	0	0	0	0	0	0	0	0	0	0	2.44949	0	0	0	0	0	0	0	0	0	2.44949	0	0
Tox21_111894_1	844-26-8	Bithionoloxide	0	inactive	inconclusive	inactive	inactive	0	0	0	0	0	0	0.716886	0	0	0	0	0	0	0	0	0	0	0	0	0	0	0	0	0	0	0	0	0	0	2.44949	0	0	0	0	0	0	0	0	0	0	0	0
Tox21_111895_1	16915-70-1	Nifursol	0	inactive	inactive	inactive	inconclusive	0	0	0	0	0	0	0	0	0	0	0	0	0	0	0	0	0	0	0.747041	0	0	0	0	0	0	0	0	0	0	0	0	0	0	0	0	0	0	0	0	2.44949	0	0
Tox21_111896_1	22662-39-1	Rafoxanide	0	inactive	inactive	inactive	inactive	0	0	0	0	0	0	0	0	0	0	0	0	0	0	0	0	0	0	0	0	0	0	0	0	0	0	0	0	0	0	0	0	0	0	0	0	0	0	0	0	0	0
Tox21_111898_1	36141-82-9	Diamfenetide	0	inactive	inactive	inactive	inactive	0	0	0	0	0	0	0	0	0	0	0	0	0	0	0	0	0	0	0	0	0	0	0	0	0	0	0	0	0	0	0	0	0	0	0	0	0	0	0	0	0	0
Tox21_111902_1	541-79-7	Carbocloral	0	inactive	inactive	inactive	inactive	0	0	0	0	0	0	0	0	0	0	0	0	0	0	0	0	0	0	0	0	0	0	0	0	0	0	0	0	0	0	0	0	0	0	0	0	0	0	0	0	0	0
Tox21_111904_1	15599-52-7	Broquinaldol	1	inconclusive	cv_56	inactive	inactive	0	0	0	0	0	0.449261	0	0	0.725526	0.853162	1.34164	1.63737	0	0	0	0	0	0	0	0	0	0	0	0	2.44949	2.23607	2	1.73205	1.41421	1.35306	1.1751	0.954817	0.787063	0.478362	0	0	0	0	0	0	0	0
Tox21_111919_1	1146-98-1	Bromindione	0	inactive	inactive	inactive	inactive	0	0	0	0	0	0	0	0	0	0	0	0	0	0	0	0	0	0	0	0	0	0	0	0	0	0	0	0	0	0	0	0	0	0	0	0	0	0	0	0	0	0
Tox21_111935_1	2687-91-4	1-Ethyl-2-pyrrolidinone	0	inactive	inactive	inactive	inactive	0	0	0	0	0	0	0	0	0	0	0	0	0	0	0	0	0	0	0	0	0	0	0	0	0	0	0	0	0	0	0	0	0	0	0	0	0	0	0	0	0	0
Tox21_111936_1	98-79-3	Pidolic acid	0	inactive	inactive	inactive	inactive	0	0	0	0	0	0	0	0	0	0	0	0	0	0	0	0	0	0	0	0	0	0	0	0	0	0	0	0	0	0	0	0	0	0	0	0	0	0	0	0	0	0
Tox21_111938_1	126-14-7	Sucrose octaacetate	0	inactive	inactive	inactive	inactive	0	0	0	0	0	0	0	0	0	0	0	0	0	0	0	0	0	0	0	0	0	0	0	0	0	0	0	0	0	0	0	0	0	0	0	0	0	0	0	0	0	0
Tox21_111941_1	119-13-1	D-delta-Tocopherol	0	inactive	inactive	inactive	inactive	0	0	0	0	0	0	0	0	0	0	0	0	0	0	0	0	0	0	0	0	0	0	0	0	0	0	0	0	0	0	0	0	0	0	0	0	0	0	0	0	0	0
Tox21_111942_1	5466-77-3	2-Ethylhexyl-4-methoxycinnamate	0	inactive	inactive	inactive	inactive	0	0	0	0	0	0	0	0	0	0	0	0	0	0	0	0	0	0	0	0	0	0	0	0	0	0	0	0	0	0	0	0	0	0	0	0	0	0	0	0	0	0
Tox21_111943_1	59-06-3	Ethopabate	0	inactive	inactive	inactive	inactive	0	0	0	0	0	0	0	0	0	0	0	0	0	0	0	0	0	0	0	0	0	0	0	0	0	0	0	0	0	0	0	0	0	0	0	0	0	0	0	0	0	0
Tox21_111945_1	153-18-4	Rutin trihydrate	0	inactive	inactive	inactive	inactive	0	0	0	0	0	0	0	0	0	0	0	0	0	0	0	0	0	0	0	0	0	0	0	0	0	0	0	0	0	0	0	0	0	0	0	0	0	0	0	0	0	0
Tox21_111946_1	52-85-7	Famphur	0	inactive	inactive	inactive	inactive	0	0	0	0	0	0	0	0	0	0	0	0	0	0	0	0	0	0	0	0	0	0	0	0	0	0	0	0	0	0	0	0	0	0	0	0	0	0	0	0	0	0
Tox21_111947_1	84379-13-5	Bretazenil	0	inactive	inconclusive	inactive	inactive	0	0	0	0	0	0	0	0	0.695131	0	0	0	0	0	0	0	0	0	0	0	0	0	0	0	0	0	0	0	0	2.44949	2.23607	2	0	0	0	0	0	0	0	0	0	0
Tox21_111948	2898-13-7	Sulazepam	0	inactive	inconclusive	inactive	inactive	0	0	0	0	0	0	0	0	0	0	0	1.18327	0	0	0	0	0	0	0	0	0	0	0	0	0	0	0	0	0	2.44949	2.23607	2	1.73205	1.41421	0	0	0	0	0	0	0	0
Tox21_111952_1	18109-81-4	Butamirate citrate	0	inactive	inactive	inactive	inactive	0	0	0	0	0	0	0	0	0	0	0	0	0	0	0	0	0	0	0	0	0	0	0	0	0	0	0	0	0	0	0	0	0	0	0	0	0	0	0	0	0	0
Tox21_111953_1	24886-52-0	Pipofezine	0	inactive	inactive	inactive	inactive	0	0	0	0	0	0	0	0	0	0	0	0	0	0	0	0	0	0	0	0	0	0	0	0	0	0	0	0	0	0	0	0	0	0	0	0	0	0	0	0	0	0
Tox21_111954_1	2759-71-9	Cypromid	1	inactive	cv_26	inactive	inactive	0	0	0	0	0	0	0	1.3332	1.56595	1.59707	1.59331	1.59111	0	0	0	0	0	0	0	0	0	0	0	0	0	0	0	0	0	0.54652	0.2257	0.0329627	0.0071302	0.00368079	0	0	0	0	0	0	0	0
Tox21_111955_1	495-84-1	Salinazid	1	inactive	cv_26	inactive	inactive	0	0	0	0	0	0	0	0.696205	0.753324	0.888574	0.94384	0.902616	0	0	0	0	0	0	0	0	0	0	0	0	0	0	0	0	0	0.569315	0.270223	0.203197	0.0763767	0.0761458	0	0	0	0	0	0	0	0
Tox21_111956_1	664-95-9	Glycyclamide	0	inactive	inactive	inactive	inactive	0	0	0	0	0	0	0	0	0	0	0	0	0	0	0	0	0	0	0	0	0	0	0	0	0	0	0	0	0	0	0	0	0	0	0	0	0	0	0	0	0	0
Tox21_111957_1	6402-23-9	Ethacridine lactate hydrate	1	cv_46	cv_46	cv_46	cv_26	0	0	0	0.478757	0.604785	0.927403	0	0	0.831408	1.29432	1.42803	1.52853	0	0	0.63617	1.39867	1.75315	1.92977	0	0	1.24167	1.57286	1.68557	1.74867	1.40515	1.22703	1.00901	0.69572	0.598208	1.00784	0.820604	0.554941	0.273317	0.168482	1.25432	1.07583	0.849107	0.550105	0.287726	0.923079	0.728913	0.432113
Tox21_111958_1	3563-14-2	Sulfasuccinamide	0	inactive	inactive	inactive	inactive	0	0	0	0	0	0	0	0	0	0	0	0	0	0	0	0	0	0	0	0	0	0	0	0	0	0	0	0	0	0	0	0	0	0	0	0	0	0	0	0	0	0
Tox21_111959_1	3567-08-6	Glysobuzole	0	inactive	inactive	inactive	inconclusive	0	0	0	0	0	0	0	0	0	0	0	0	0	0	0	0	0	0	0.710149	0	0	0	0	0	0	0	0	0	0	0	0	0	0	0	0	0	0	0	0	2.44949	0	0
Tox21_111961_1	120-47-8	Ethylparaben	0	inactive	inactive	inactive	inactive	0	0	0	0	0	0	0	0	0	0	0	0	0	0	0	0	0	0	0	0	0	0	0	0	0	0	0	0	0	0	0	0	0	0	0	0	0	0	0	0	0	0
Tox21_111962_1	3810-35-3	Tenonitrozole	0	inactive	inactive	inactive	inactive	0	0	0	0	0	0	0	0	0	0	0	0	0	0	0	0	0	0	0	0	0	0	0	0	0	0	0	0	0	0	0	0	0	0	0	0	0	0	0	0	0	0
Tox21_111963_1	93-47-0	Verazide	0	inactive	inactive	inactive	inactive	0	0	0	0	0	0	0	0	0	0	0	0	0	0	0	0	0	0	0	0	0	0	0	0	0	0	0	0	0	0	0	0	0	0	0	0	0	0	0	0	0	0
Tox21_111964_1	26130-02-9	Frentizole	1	no_cv	cv_16	cv_46	inactive	0	1.48714	0	0.754047	1.35701	0.792512	0	1.54774	1.62024	1.63495	1.67348	1.65718	0	0	0	0.889811	1.19844	1.31561	0	0	0	0	0	0	1.21978	1.04078	1.20407	0.921012	0.868353	0.50384	0.109665	0.0555216	0.0453727	0.0271087	1.24925	1.07068	0.843543	0.474745	0.20063	0	0	0
Tox21_111966_1	76894-77-4	Dazmegrel	0	inactive	inactive	inactive	inactive	0	0	0	0	0	0	0	0	0	0	0	0	0	0	0	0	0	0	0	0	0	0	0	0	0	0	0	0	0	0	0	0	0	0	0	0	0	0	0	0	0	0
Tox21_111967_1	177036-94-1	Ambrisentan	0	inactive	inactive	inactive	inactive	0	0	0	0	0	0	0	0	0	0	0	0	0	0	0	0	0	0	0	0	0	0	0	0	0	0	0	0	0	0	0	0	0	0	0	0	0	0	0	0	0	0
Tox21_111968_1	21221-18-1	Flazalone	1	cv_56	inactive	cv_16	cv_36	0	0	0	0	0.463195	0.564195	0	0	0	0	0	0	0.901386	0.742527	0.805687	0.897338	1.0131	1.09166	0	0	0	0.723094	0.804815	0.848578	1.58104	1.40055	1.18624	0.901279	0.235331	0	0	0	0	0	0.341326	0.375794	0.319128	0.242828	0.13991	1.11647	0.934725	0.692025
Tox21_111969_1	4008-48-4	Nitroxoline	1	inconclusive	cv_46	cv_56	cv_16	0	0	0	0	0	0.771153	0	0	0	1.03185	1.21081	1.31882	0	0	0	0	1.12715	1.29669	0	0.749669	0.710437	0.73322	0.742488	0.722143	2.44949	2.23607	2	1.73205	1.41421	1.17567	0.995734	0.761185	0.337447	0.184942	1.59732	1.41649	1.20229	0.919046	0.290051	0.492189	0.0441902	0.0392099
Tox21_111970_1	33743-96-3	Proroxan	1	cv_46	cv_36	cv_46	cv_16	0	0	0	0.491637	0.700579	0.774299	0	0	0.853658	0.951682	1.07251	1.14811	0	0	0	0.78287	1.09693	1.33379	0	0.776754	0.952302	1.12792	1.17477	1.17965	1.2031	1.02379	0.792305	0.39327	0.146453	0.860557	0.659176	0.322673	0.241741	0.133047	1.35403	1.17608	0.955841	0.629187	0.399839	0.636495	0.378601	0.237207
Tox21_111971_1	94-19-9	Sulfaethidole	0	inactive	inactive	inactive	inactive	0	0	0	0	0	0	0	0	0	0	0	0	0	0	0	0	0	0	0	0	0	0	0	0	0	0	0	0	0	0	0	0	0	0	0	0	0	0	0	0	0	0
Tox21_111972_1	127-77-5	Sulfabenz	0	inactive	inactive	inactive	inactive	0	0	0	0	0	0	0	0	0	0	0	0	0	0	0	0	0	0	0	0	0	0	0	0	0	0	0	0	0	0	0	0	0	0	0	0	0	0	0	0	0	0
Tox21_111973_1	10001-13-5	Pexantel	0	inactive	inactive	inactive	inactive	0	0	0	0	0	0	0	0	0	0	0	0	0	0	0	0	0	0	0	0	0	0	0	0	0	0	0	0	0	0	0	0	0	0	0	0	0	0	0	0	0	0
Tox21_111974_1	15574-49-9	Mecarbinate	0	inactive	inconclusive	inactive	inactive	0	0	0	0	0	0	0	0	0	0	0	0.703656	0	0	0	0	0	0	0	0	0	0	0	0	0	0	0	0	0	2.44949	2.23607	2	1.73205	1.41421	0	0	0	0	0	0	0	0
Tox21_111979_1	3563-01-7	Aprofene	1	inactive	no_cv	inconclusive	inactive	0	0	0	0	0	0	0	0	0	0.725661	0.722971	1.17486	0.865631	0	0.605795	0.620833	0.591037	0.511745	0	0	0	0	0	0	0	0	0	0	0	1.4421	1.26369	1.04692	0.741471	0.749949	0.690434	0.580443	0.144339	0.171615	0.178754	0	0	0
Tox21_111980_1	968-61-6	Butinoline	0	inactive	inactive	inactive	inactive	0	0	0	0	0	0	0	0	0	0	0	0	0	0	0	0	0	0	0	0	0	0	0	0	0	0	0	0	0	0	0	0	0	0	0	0	0	0	0	0	0	0
Tox21_111981_1	37561-27-6	Fenoverine	1	inactive	inconclusive	cv_56	inactive	0	0	0	0	0	0	0	0	0	0	0	0.718368	0	0	0	0	0.577479	0.600925	0	0	0	0	0	0	0	0	0	0	0	2.44949	2.23607	2	1.73205	1.41421	1.55073	1.37081	1.15622	0.867739	0.0513953	0	0	0
Tox21_111982_1	96-62-8	Dinsed	1	cv_56	inactive	inconclusive	inactive	0	0	0	0	0.402244	0.384412	0	0	0	0	0	0	0	0	0	0	0	0.712194	0	0	0	0	0	0	1.55057	1.37066	1.15607	0.867566	0.0487225	0	0	0	0	0	2.44949	2.23607	2	1.73205	1.41421	0	0	0
Tox21_111984_1	94-12-2	Risocaine	0	inactive	inactive	inactive	inactive	0	0	0	0	0	0	0	0	0	0	0	0	0	0	0	0	0	0	0	0	0	0	0	0	0	0	0	0	0	0	0	0	0	0	0	0	0	0	0	0	0	0
Tox21_111985_1	94-14-4	Isocaine	0	inactive	inactive	inactive	inactive	0	0	0	0	0	0	0	0	0	0	0	0	0	0	0	0	0	0	0	0	0	0	0	0	0	0	0	0	0	0	0	0	0	0	0	0	0	0	0	0	0	0
Tox21_111986_1	19368-18-4	Ftaxilide	0	inactive	inactive	inactive	inactive	0	0	0	0	0	0	0	0	0	0	0	0	0	0	0	0	0	0	0	0	0	0	0	0	0	0	0	0	0	0	0	0	0	0	0	0	0	0	0	0	0	0
Tox21_111993_1	143482-60-4	Pinokalant hydrochloride	1	inactive	cv_16	inactive	cv_16	0	0	0	0	0	0	1.40047	2.01626	1.9954	1.97642	1.96791	1.97164	0	0	0	0	0	0	0	0.794826	0.78805	0.780978	0.759812	0.702611	0	0	0	0	0	0.352223	0.0476258	0.0287193	0.00992761	0.00613959	0	0	0	0	0	0.501413	0.099544	0.104387
Tox21_111995_1	NOCAS_47817	Trimetrexate trihydrochloride	1	inactive	cv_46	inactive	inactive	0	0	0	0	0	0	0	0.698671	1.48898	2.14765	2.38446	2.46963	0	0	0	0	0	0	0	0	0	0	0	0	0	0	0	0	0	1.07983	0.896571	0.662604	0.349	0.13874	0	0	0	0	0	0	0	0
Tox21_111996_1	1216920-18-1	Falnidamol dihydrochloride	1	cv_46	cv_26	cv_36	cv_16	0	0	0	0.694811	0.813178	0.864191	0	0.754167	1.63788	1.67656	1.71679	1.70267	0	0	0.852291	1.08596	1.28178	1.34439	0	0.695514	0.723846	0.823435	0.977081	1.08135	1.13288	0.951706	0.711502	0.228334	0.0970037	0.725763	0.498899	0.0801186	0.0476182	0.02345	0.953741	0.762409	0.478904	0.302656	0.106963	0.68934	0.451839	0.408614
Tox21_111997_1	50-76-0	Actinomycin D	1	inconclusive	cv_36	cv_36	cv_16	0	0	0	0	0	2.58848	0	1.31397	2.27619	2.54489	2.6048	2.65384	0	0	0	2.617	2.82315	2.88588	0	1.56308	1.86496	2.081	2.26423	2.32207	2.44949	2.23607	2	1.73205	1.41421	0.832235	0.626813	0.327723	0.124927	0.079955	1.15797	0.977564	0.740814	0.29674	0.102111	0.798728	0.587756	0.423493
Tox21_111999_1	51773-92-3	Mefloquine hydrochloride	1	cv_16	cv_16	cv_16	cv_16	0	1.0323	1.16146	1.147	1.2808	1.29534	0	1.79134	1.81261	1.81169	1.82046	1.80786	0	1.47428	1.8316	1.96709	2.03703	2.06083	0	1.4176	1.51604	1.57252	1.60787	1.64946	0.561946	0.256484	0.188818	0.188142	0.0249461	0.490631	0.0249755	0.012398	0.015139	0.0208241	0.669667	0.425381	0.221483	0.110369	0.0390828	0.535705	0.201942	0.131899
Tox21_112000_1	2391-03-9	Dexbrompheniramine maleate	0	inactive	inconclusive	inactive	inactive	0	0	0	0	0	0	0	0	0	0.817062	0	0	0	0	0	0	0	0	0	0	0	0	0	0	0	0	0	0	0	2.44949	2.23607	2	1.73205	0	0	0	0	0	0	0	0	0
Tox21_112001_1	132203-70-4	Cilnidipine	1	inactive	cv_56	inactive	cv_26	0	0	0	0	0	0	1.71482	0.76935	0	0	0.757552	0.820669	0	0	0	0	0	0	1.66909	0.941319	0.89749	1.22065	0.817399	0.747237	0	0	0	0	0	1.78702	0.919595	1.16332	0.875707	0.12243	0	0	0	0	0	1.10406	0.542486	0.619176
Tox21_112003_1	53772-82-0	cis-Flupentixol	1	cv_16	cv_26	cv_16	cv_16	0	1.08022	1.15634	1.18605	1.16757	1.14306	0	1.05624	1.43809	1.60765	1.62677	1.61249	0	1.70639	1.8992	2.03432	2.10115	2.08418	0	1.23257	1.45596	1.51794	1.64708	1.60303	0.50064	0.0961081	0.0451712	0.0530996	0.0428931	0.666464	0.420993	0.189368	0.0235765	0.0238285	0.604176	0.329441	0.195616	0.0792222	0.0278556	0.608413	0.336142	0.199335
Tox21_112005_1	152-02-3	Levallorphan	0	inactive	inactive	inactive	inactive	0	0	0	0	0	0	0	0	0	0	0	0	0	0	0	0	0	0	0	0	0	0	0	0	0	0	0	0	0	0	0	0	0	0	0	0	0	0	0	0	0	0
Tox21_112006_1	465-65-6	Naloxone	0	inactive	inactive	inactive	inactive	0	0	0	0	0	0	0	0	0	0	0	0	0	0	0	0	0	0	0	0	0	0	0	0	0	0	0	0	0	0	0	0	0	0	0	0	0	0	0	0	0	0
Tox21_112007_1	16590-41-3	Naltrexone	0	inactive	inactive	inactive	inactive	0	0	0	0	0	0	0	0	0	0	0	0	0	0	0	0	0	0	0	0	0	0	0	0	0	0	0	0	0	0	0	0	0	0	0	0	0	0	0	0	0	0
Tox21_112009_1	97466-90-5	Quinelorane	1	cv_16	inactive	cv_16	inactive	0.728527	1.24809	0.801649	0.980897	0.873648	0.811884	0	0	0	0	0	0	0.99234	1.29729	1.20301	1.14044	1.05765	1.00377	0	0	0	0	0	0	0.585925	0.558824	0.230627	0.23016	0.117181	0	0	0	0	0	0.311493	0.291841	0.219938	0.175453	0.0965949	0	0	0
Tox21_112011_1	145-13-1	Pregnenolone	0	inactive	inactive	inactive	inactive	0	0	0	0	0	0	0	0	0	0	0	0	0	0	0	0	0	0	0	0	0	0	0	0	0	0	0	0	0	0	0	0	0	0	0	0	0	0	0	0	0	0
Tox21_112013_1	14663-23-1	Dantrolene sodium	0	inactive	inactive	inactive	inactive	0	0	0	0	0	0	0	0	0	0	0	0	0	0	0	0	0	0	0	0	0	0	0	0	0	0	0	0	0	0	0	0	0	0	0	0	0	0	0	0	0	0
Tox21_112014_1	102992-93-8	Niguldipine hydrochloride	1	inactive	cv_26	cv_56	cv_16	0	0	0	0	0	0	0	1.43184	1.61718	1.43363	1.45869	1.44192	0	0	0	0	0.735535	0.966368	0	0.852195	0.847984	0.850674	0.833179	0.86449	0	0	0	0	0	0.539593	0.210737	0.225344	0.0306347	0.0283161	1.65084	1.46879	1.2547	0.976366	0.425091	0.490951	0.0299475	0.0343887
Tox21_112016_1	37148-27-9	Clenbuterol	0	inactive	inactive	inactive	inactive	0	0	0	0	0	0	0	0	0	0	0	0	0	0	0	0	0	0	0	0	0	0	0	0	0	0	0	0	0	0	0	0	0	0	0	0	0	0	0	0	0	0
Tox21_112017_1	62658-63-3	Bopindolol	1	cv_56	inconclusive	cv_36	inactive	0	0	0	0	0.387716	0.395701	0	0	0	1.20901	1.17411	0	0	0	0	0.639905	0.711069	0.728857	0	0	0	0	0	0	1.54947	1.36958	1.15498	0.866336	0.0218783	1.55133	1.37141	1.15683	0.868415	1.41421	1.10809	0.926029	0.681976	0.131988	0.0357742	0	0	0
Tox21_112019_1	159701-44-7	(-)-(5S,8R)-Lisuride	0	inactive	inactive	inactive	inactive	0	0	0	0	0	0	0	0	0	0	0	0	0	0	0	0	0	0	0	0	0	0	0	0	0	0	0	0	0	0	0	0	0	0	0	0	0	0	0	0	0	0
Tox21_112020_1	101626-70-4	Talipexole	0	inactive	inactive	inactive	inactive	0	0	0	0	0	0	0	0	0	0	0	0	0	0	0	0	0	0	0	0	0	0	0	0	0	0	0	0	0	0	0	0	0	0	0	0	0	0	0	0	0	0
Tox21_112023_1	64795-35-3	Mesulergine	0	inactive	inactive	inactive	inactive	0	0	0	0	0	0	0	0	0	0	0	0	0	0	0	0	0	0	0	0	0	0	0	0	0	0	0	0	0	0	0	0	0	0	0	0	0	0	0	0	0	0
Tox21_112024_1	15574-96-6	Pizotyline	1	inactive	cv_46	cv_36	inactive	0	0	0	0	0	0	0	0	0	0.749289	0.832322	0.918067	0	0	0.736194	0.985003	1.10347	1.30828	0	0	0	0	0	0	0	0	0	0	0	1.13231	0.951116	0.710828	0.226555	0.160438	1.01861	0.832069	0.569323	0.415894	0.348524	0	0	0
Tox21_112026_1	96744-75-1	U-69593	0	inactive	inactive	inactive	inactive	0	0	0	0	0	0	0	0	0	0	0	0	0	0	0	0	0	0	0	0	0	0	0	0	0	0	0	0	0	0	0	0	0	0	0	0	0	0	0	0	0	0
Tox21_112028_1	590-63-6	Bethanechol	0	inactive	inactive	inconclusive	inactive	0	0	0	0	0	0	0	0	0	0	0	0	0	0.877042	0	0	0	0	0	0	0	0	0	0	0	0	0	0	0	0	0	0	0	0	2.44949	2.23607	0	0	0	0	0	0
Tox21_112029_1	51-83-2	Carbachol	0	inactive	inactive	inactive	inactive	0	0	0	0	0	0	0	0	0	0	0	0	0	0	0	0	0	0	0	0	0	0	0	0	0	0	0	0	0	0	0	0	0	0	0	0	0	0	0	0	0	0
Tox21_112030_1	115-79-7	Ambenonium chloride	0	inactive	inactive	inactive	inactive	0	0	0	0	0	0	0	0	0	0	0	0	0	0	0	0	0	0	0	0	0	0	0	0	0	0	0	0	0	0	0	0	0	0	0	0	0	0	0	0	0	0
Tox21_112031_1	149-64-4	Butylscopolammonium bromide	0	inactive	inactive	inactive	inactive	0	0	0	0	0	0	0	0	0	0	0	0	0	0	0	0	0	0	0	0	0	0	0	0	0	0	0	0	0	0	0	0	0	0	0	0	0	0	0	0	0	0
Tox21_112032_1	69-27-2	Chlorisondamine chloride	1	inactive	inactive	inactive	cv_36	0	0	0	0	0	0	0	0	0	0	0	0	0	0	0	0	0	0	0	0	0	0.837013	1.1367	1.17282	0	0	0	0	0	0	0	0	0	0	0	0	0	0	0	1.20658	1.02734	0.796216
Tox21_112035_1	541-22-0	Decamethonium bromide	0	inactive	inactive	inactive	inactive	0	0	0	0	0	0	0	0	0	0	0	0	0	0	0	0	0	0	0	0	0	0	0	0	0	0	0	0	0	0	0	0	0	0	0	0	0	0	0	0	0	0
Tox21_112036_1	60-26-4	N,N,N,N',N',N'-Hexamethylhexane-1,6-diaminium	0	inactive	inactive	inactive	inactive	0	0	0	0	0	0	0	0	0	0	0	0	0	0	0	0	0	0	0	0	0	0	0	0	0	0	0	0	0	0	0	0	0	0	0	0	0	0	0	0	0	0
Tox21_112037_1	114-80-7	Neostigmine bromide	0	inactive	inactive	inactive	inactive	0	0	0	0	0	0	0	0	0	0	0	0	0	0	0	0	0	0	0	0	0	0	0	0	0	0	0	0	0	0	0	0	0	0	0	0	0	0	0	0	0	0
Tox21_112039_1	57-94-3	(+)-Tubocurarine chloride hydrochloride	0	inactive	inactive	inactive	inactive	0	0	0	0	0	0	0	0	0	0	0	0	0	0	0	0	0	0	0	0	0	0	0	0	0	0	0	0	0	0	0	0	0	0	0	0	0	0	0	0	0	0
Tox21_112040_1	65-29-2	Gallamine triethiodide	1	inactive	inactive	inactive	cv_36	0	0	0	0	0	0	0	0	0	0	0	0	0	0	0	0	0	0	0	0	0	0.849021	1.10819	1.15068	0	0	0	0	0	0	0	0	0	0	0	0	0	0	0	1.18833	1.0087	0.775616
Tox21_112041_1	69014-14-8	Tiotidine	0	inactive	inactive	inactive	inactive	0	0	0	0	0	0	0	0	0	0	0	0	0	0	0	0	0	0	0	0	0	0	0	0	0	0	0	0	0	0	0	0	0	0	0	0	0	0	0	0	0	0
Tox21_112043_1	6493-06-7	Lisofylline	0	inactive	inactive	inactive	inactive	0	0	0	0	0	0	0	0	0	0	0	0	0	0	0	0	0	0	0	0	0	0	0	0	0	0	0	0	0	0	0	0	0	0	0	0	0	0	0	0	0	0
Tox21_112045_1	145-63-1	Suramin	0	inconclusive	inactive	inconclusive	inactive	0.898027	0	0	0	0	0	0	0	0	0	0	0	1.042	0	0	0	0	0	0	0	0	0	0	0	2.44949	0	0	0	0	0	0	0	0	0	2.44949	0	0	0	0	0	0	0
Tox21_112046_1	61-19-8	Adenosine-5-phosphate	1	inactive	inactive	inactive	cv_16	0	0	0	0	0	0	0	0	0	0	0	0	0	0	0	0	0	0	1.0387	1.00186	0.892065	0.767232	0	0	0	0	0	0	0	0	0	0	0	0	0	0	0	0	0	0.848859	0.980704	1.18656
Tox21_112047_1	5959-95-5	D-Glutamine	0	inactive	inactive	inactive	inactive	0	0	0	0	0	0	0	0	0	0	0	0	0	0	0	0	0	0	0	0	0	0	0	0	0	0	0	0	0	0	0	0	0	0	0	0	0	0	0	0	0	0
Tox21_112049_1	328-38-1	D-Leucine	0	inactive	inactive	inactive	inactive	0	0	0	0	0	0	0	0	0	0	0	0	0	0	0	0	0	0	0	0	0	0	0	0	0	0	0	0	0	0	0	0	0	0	0	0	0	0	0	0	0	0
Tox21_112050_1	407-41-0	Dexfosfoserine	0	inactive	inactive	inactive	inactive	0	0	0	0	0	0	0	0	0	0	0	0	0	0	0	0	0	0	0	0	0	0	0	0	0	0	0	0	0	0	0	0	0	0	0	0	0	0	0	0	0	0
Tox21_112051_1	829-74-3	Levonordefrin	1	cv_16	inactive	cv_16	inactive	0.960099	1.33974	1.23531	1.08335	0.97793	0.876272	0	0	0	0	0	0	1.33645	1.79723	1.74795	1.67248	1.59457	1.51654	0	0	0	0	0	0	0.467083	0.463226	0.39549	0.264478	0.186696	0	0	0	0	0	0.35765	0.259519	0.233133	0.183419	0.130325	0	0	0
Tox21_112052_1	482-89-3	Indigo	0	inactive	inactive	inactive	inactive	0	0	0	0	0	0	0	0	0	0	0	0	0	0	0	0	0	0	0	0	0	0	0	0	0	0	0	0	0	0	0	0	0	0	0	0	0	0	0	0	0	0
Tox21_112053_1	25162-00-9	D-Nicotine	0	inactive	inactive	inactive	inactive	0	0	0	0	0	0	0	0	0	0	0	0	0	0	0	0	0	0	0	0	0	0	0	0	0	0	0	0	0	0	0	0	0	0	0	0	0	0	0	0	0	0
Tox21_112057_1	630-60-4	Ouabain	1	inactive	cv_36	inactive	inactive	0	0	0	0	0	0	0	0	2.25129	2.38044	2.48305	2.5274	0	0	0	0	0	0	0	0	0	0	0	0	0	0	0	0	0	0.834117	0.628981	0.266321	0.168036	0.0723708	0	0	0	0	0	0	0	0
Tox21_112059_1	26095-59-0	Otilonium bromide	1	cv_16	cv_36	cv_16	inconclusive	0	0.92961	1.23324	1.47779	1.43175	1.35128	0	0	1.24413	1.30167	1.30316	1.30216	0.873245	1.22829	1.59941	1.64075	1.60943	1.58585	0	0.801226	0.827898	0.820401	0.746183	0	0.670317	0.426269	0.243598	0.14986	0.136152	0.778648	0.563881	0.0682707	0.00184628	0.00171919	0.500542	0.309181	0.0558695	0.0652548	0.0393776	0.782878	0.568943	0.679307
Tox21_112062_1	35891-70-4	Myriocin	0	inactive	inactive	inactive	inactive	0	0	0	0	0	0	0	0	0	0	0	0	0	0	0	0	0	0	0	0	0	0	0	0	0	0	0	0	0	0	0	0	0	0	0	0	0	0	0	0	0	0
Tox21_112067_1	57-22-7	Vincristine	1	inactive	cv_46	cv_56	inactive	0	0	0	0	0	0	0	0	0.815973	2.43525	2.5196	2.58292	0	0	0	0	2.62854	2.79184	0	0	0	0	0	0	0	0	0	0	0	1.10375	0.921515	0.676739	0.168451	0.103208	1.58896	1.40831	1.19406	0.909941	0.2633	0	0	0
Tox21_112070_1	57837-19-1	Metalaxyl	0	inactive	inactive	inactive	inactive	0	0	0	0	0	0	0	0	0	0	0	0	0	0	0	0	0	0	0	0	0	0	0	0	0	0	0	0	0	0	0	0	0	0	0	0	0	0	0	0	0	0
Tox21_112071_1	58594-72-2	Imazalil sulfate	1	inactive	cv_36	cv_26	inactive	0	0	0	0	0	0	0	0	0.797115	0.85898	0.88421	0.910954	0	0	0.616194	0.696248	0.701771	0.706666	0	0	0	0	0	0	0	0	0	0	0	0.788367	0.575485	0.126265	0.0688372	0.0498374	0.786773	0.573588	0.118669	0.0149733	0.00993201	0	0	0
Tox21_112072_1	28434-01-7	Bioresmethrin	0	inactive	inactive	inactive	inactive	0	0	0	0	0	0	0	0	0	0	0	0	0	0	0	0	0	0	0	0	0	0	0	0	0	0	0	0	0	0	0	0	0	0	0	0	0	0	0	0	0	0
Tox21_112074_1	66215-27-8	Cyromazine	0	inactive	inactive	inconclusive	inactive	0	0	0	0	0	0	0	0	0	0	0	0	0	0.714651	0.728985	0.699886	0	0.511965	0	0	0	0	0	0	0	0	0	0	0	0	0	0	0	0	0.833129	0.627844	0.751785	0.96321	1.41421	0	0	0
Tox21_112075_1	3383-96-8	Temephos	0	inactive	inactive	inactive	inactive	0	0	0	0	0	0	0	0	0	0	0	0	0	0	0	0	0	0	0	0	0	0	0	0	0	0	0	0	0	0	0	0	0	0	0	0	0	0	0	0	0	0
Tox21_112077_1	89-25-8	1-Phenyl-3-methyl-5-pyrazolone	0	inactive	inactive	inactive	inactive	0	0	0	0	0	0	0	0	0	0	0	0	0	0	0	0	0	0	0	0	0	0	0	0	0	0	0	0	0	0	0	0	0	0	0	0	0	0	0	0	0	0
Tox21_112078_1	101-20-2	Triclocarban	1	inactive	cv_36	inconclusive	inconclusive	0	0	0	0	0	0	0	0	1.59593	1.55157	1.73872	1.7529	0	0	0	0	0	1.02021	0	0	0.733645	1.20056	0	0	0	0	0	0	0	0.820613	0.613368	0.233183	0.242382	0.0234956	2.44949	2.23607	2	1.73205	1.41421	1.85952	1.6713	1.45496
Tox21_112080_1	110-27-0	Isopropyl tetradecanoic acid	0	inactive	inactive	inactive	inactive	0	0	0	0	0	0	0	0	0	0	0	0	0	0	0	0	0	0	0	0	0	0	0	0	0	0	0	0	0	0	0	0	0	0	0	0	0	0	0	0	0	0
Tox21_112084_1	140-66-9	4-(1,1,3,3-Tetramethylbutyl)phenol	1	cv_16	inconclusive	cv_16	inconclusive	0	1.23703	1.09342	1.3256	1.27378	1.19349	0	0.813945	0.751117	0	0	0	0	1.51578	1.44939	1.63336	1.64252	1.57681	0	0.79118	0.759915	0.713879	0	0	0.537451	0.205931	0.238431	0.158953	0.138403	1.55785	1.3778	2	0	0	0.528946	0.185835	0.194383	0.0820349	0.109451	1.10386	0.921629	1.15954
Tox21_112085_1	142-91-6	Hexadecanoic acid, 1-methylethyl ester	0	inactive	inactive	inactive	inactive	0	0	0	0	0	0	0	0	0	0	0	0	0	0	0	0	0	0	0	0	0	0	0	0	0	0	0	0	0	0	0	0	0	0	0	0	0	0	0	0	0	0
Tox21_112086_1	3147-75-9	Octrizole	0	inactive	inactive	inactive	inactive	0	0	0	0	0	0	0	0	0	0	0	0	0	0	0	0	0	0	0	0	0	0	0	0	0	0	0	0	0	0	0	0	0	0	0	0	0	0	0	0	0	0
Tox21_112088_1	94-18-8	Benzylparaben	0	inactive	inconclusive	inactive	inactive	0	0	0	0	0	0	0	0	0.699923	0	0	0	0	0	0	0	0	0	0	0	0	0	0	0	0	0	0	0	0	2.44949	2.23607	2	0	0	0	0	0	0	0	0	0	0
Tox21_112089_1	1843-05-6	Octabenzone	0	inactive	inactive	inactive	inactive	0	0	0	0	0	0	0	0	0	0	0	0	0	0	0	0	0	0	0	0	0	0	0	0	0	0	0	0	0	0	0	0	0	0	0	0	0	0	0	0	0	0
Tox21_112092_1	69-65-8	D-Mannitol	0	inactive	inactive	inactive	inactive	0	0	0	0	0	0	0	0	0	0	0	0	0	0	0	0	0	0	0	0	0	0	0	0	0	0	0	0	0	0	0	0	0	0	0	0	0	0	0	0	0	0
Tox21_112094_1	315-22-0	Monocrotaline	0	inactive	inactive	inactive	inactive	0	0	0	0	0	0	0	0	0	0	0	0	0	0	0	0	0	0	0	0	0	0	0	0	0	0	0	0	0	0	0	0	0	0	0	0	0	0	0	0	0	0
Tox21_112095_1	23696-28-8	Olaquindox	0	inactive	inactive	inactive	inactive	0	0	0	0	0	0	0	0	0	0	0	0	0	0	0	0	0	0	0	0	0	0	0	0	0	0	0	0	0	0	0	0	0	0	0	0	0	0	0	0	0	0
Tox21_112096_1	57-09-0	Hexadecyltrimethylammonium bromide	1	cv_16	cv_36	cv_16	cv_16	0	0.95802	0.776505	1.11793	1.07861	1.03935	0	0.699384	1.31001	1.62151	1.79775	1.82712	0	1.40722	1.66293	1.82762	1.9405	2.03408	0	0.835801	1.15068	1.4192	1.4741	1.51386	0.588381	0.303613	0.331069	0.0985855	0.0699787	0.8937	0.696406	0.456568	0.240604	0.0485443	0.723321	0.495811	0.349911	0.23649	0.153344	0.746646	0.524967	0.329423
Tox21_112097_1	6152-33-6	Sodium 2-phenylphenate tetrahydrate	1	inactive	inactive	cv_26	inactive	0	0	0	0	0	0	0	0	0	0	0	0	0	0	0.602908	0.634953	0.700694	0.679484	0	0	0	0	0	0	0	0	0	0	0	0	0	0	0	0	0.788952	0.576181	0.128944	0.096786	0.0433802	0	0	0
Tox21_112099_1	112-90-3	9-Octadecen-1-amine, (9Z)-	1	cv_16	cv_26	cv_16	cv_16	0	1.45474	1.31816	1.29245	1.2732	1.25328	0	1.00084	1.12466	1.15343	1.17165	1.18786	0	1.18826	1.31997	1.41187	1.44129	1.41482	0	0.915851	0.989881	0.97221	0.915502	0.826526	0.540046	0.211742	0.0674784	0.0476129	0.0343009	0.522561	0.16943	0.0663997	0.0424746	0.0282576	0.546508	0.225677	0.120801	0.0391575	0.0447445	0.519269	0.160405	0.182789
Tox21_112101_1	51-48-9	Levothyroxine	0	inactive	inactive	inactive	inactive	0	0	0	0	0	0	0	0	0	0	0	0	0	0	0	0	0	0	0	0	0	0	0	0	0	0	0	0	0	0	0	0	0	0	0	0	0	0	0	0	0	0
Tox21_112102_1	102-60-3	N,N,N',N'-Tetrakis(2-Hydroxypropyl)ethylenediamine	0	inactive	inactive	inactive	inactive	0	0	0	0	0	0	0	0	0	0	0	0	0	0	0	0	0	0	0	0	0	0	0	0	0	0	0	0	0	0	0	0	0	0	0	0	0	0	0	0	0	0
Tox21_112103_1	87-90-1	Symclosene	0	inactive	inactive	inactive	inactive	0	0	0	0	0	0	0	0	0	0	0	0	0	0	0	0	0	0	0	0	0	0	0	0	0	0	0	0	0	0	0	0	0	0	0	0	0	0	0	0	0	0
Tox21_112104_1	50-81-7	L-Ascorbic acid	0	inactive	inactive	inactive	inactive	0	0	0	0	0	0	0	0	0	0	0	0	0	0	0	0	0	0	0	0	0	0	0	0	0	0	0	0	0	0	0	0	0	0	0	0	0	0	0	0	0	0
Tox21_112105_1	57-10-3	Hexadecanoic acid	0	inactive	inactive	inactive	inactive	0	0	0	0	0	0	0	0	0	0	0	0	0	0	0	0	0	0	0	0	0	0	0	0	0	0	0	0	0	0	0	0	0	0	0	0	0	0	0	0	0	0
Tox21_112108_1	770-35-4	1-Phenoxy-2-propanol	0	inactive	inactive	inactive	inactive	0	0	0	0	0	0	0	0	0	0	0	0	0	0	0	0	0	0	0	0	0	0	0	0	0	0	0	0	0	0	0	0	0	0	0	0	0	0	0	0	0	0
Tox21_112110_1	60719-84-8	Amrinone	0	inactive	inactive	inactive	inactive	0	0	0	0	0	0	0	0	0	0	0	0	0	0	0	0	0	0	0	0	0	0	0	0	0	0	0	0	0	0	0	0	0	0	0	0	0	0	0	0	0	0
Tox21_112111_1	566-48-3	4-Hydroxyandrostenedione	0	inactive	inactive	inactive	inactive	0	0	0	0	0	0	0	0	0	0	0	0	0	0	0	0	0	0	0	0	0	0	0	0	0	0	0	0	0	0	0	0	0	0	0	0	0	0	0	0	0	0
Tox21_112113_1	78415-72-2	Milrinone	0	inactive	inactive	inactive	inactive	0	0	0	0	0	0	0	0	0	0	0	0	0	0	0	0	0	0	0	0	0	0	0	0	0	0	0	0	0	0	0	0	0	0	0	0	0	0	0	0	0	0
Tox21_112114_1	17230-88-5	Danazol	1	cv_56	cv_36	inactive	inconclusive	0	0	0	0	0.469161	0.538874	0	0.830418	0.957461	1.33664	1.38368	1.3987	0	0	0	0	0	0	0.720256	0	0	0	0	0	1.56487	1.3847	1.17026	0.883469	0.1647	0.754332	0.53442	0.390817	0.0765047	0.0254894	0	0	0	0	0	2.44949	0	0
Tox21_112115_1	378-44-9	Betamethasone	0	inactive	inactive	inactive	inactive	0	0	0	0	0	0	0	0	0	0	0	0	0	0	0	0	0	0	0	0	0	0	0	0	0	0	0	0	0	0	0	0	0	0	0	0	0	0	0	0	0	0
Tox21_112116_1	4419-39-0	Beclomethasone	0	inconclusive	inconclusive	inactive	inactive	0	0	0	0	0	0.378133	0	0	0.744704	0.703125	0	0	0	0	0	0	0	0	0	0	0	0	0	0	2.44949	2.23607	2	1.73205	1.41421	1.55323	1.37327	1.15871	1.73205	0	0	0	0	0	0	0	0	0
Tox21_112117_1	15708-41-5	Ethylenediaminetetraacetic acid ferric sodium salt	0	inactive	inactive	inactive	inactive	0	0	0	0	0	0	0	0	0	0	0	0	0	0	0	0	0	0	0	0	0	0	0	0	0	0	0	0	0	0	0	0	0	0	0	0	0	0	0	0	0	0
Tox21_112119_1	97322-87-7	Troglitazone	1	inactive	cv_16	inactive	inactive	0	0	0	0	0	0	0	0.819165	0.816947	0.818414	0.843348	0.883063	0	0	0	0	0	0	0	0	0	0	0	0	0	0	0	0	0	0.497152	0.0788398	0.0848488	0.0881157	0.0748664	0	0	0	0	0	0	0	0
Tox21_112120_1	74772-77-3	Ciglitizone	1	cv_46	inactive	cv_36	inactive	0	0	0	0.537278	0.459275	0.362115	0	0	0	0	0	0	0	0	0	0.566123	0.5202	0.550401	0	0	0	0	0	0	1.16134	0.981033	0.744717	0.304872	0.256576	0	0	0	0	0	1.09949	0.917081	0.671579	0.0744755	0.0693629	0	0	0
Tox21_112121_1	52214-84-3	Ciprofibrate	0	inactive	inactive	inactive	inactive	0	0	0	0	0	0	0	0	0	0	0	0	0	0	0	0	0	0	0	0	0	0	0	0	0	0	0	0	0	0	0	0	0	0	0	0	0	0	0	0	0	0
Tox21_112123_1	1954-79-6	Mecloralurea	0	inactive	inactive	inconclusive	inactive	0	0	0	0	0	0	0	0	0	0	0	0	0.696609	0.672398	0	0	0	0	0	0	0	0	0	0	0	0	0	0	0	0	0	0	0	0	1.55063	2.23607	0	0	0	0	0	0
Tox21_112124_1	94746-78-8	Molracetam	0	inactive	inactive	inactive	inactive	0	0	0	0	0	0	0	0	0	0	0	0	0	0	0	0	0	0	0	0	0	0	0	0	0	0	0	0	0	0	0	0	0	0	0	0	0	0	0	0	0	0
Tox21_112125_1	31386-24-0	Amindocate	1	inactive	cv_46	inactive	inactive	0	0	0	0	0	0	0	0	0	0.738817	0.81494	0.817232	0	0	0	0	0	0	0	0	0	0	0	0	0	0	0	0	0	1.10569	0.923531	0.67908	0.118723	0.00440473	0	0	0	0	0	0	0	0
Tox21_112126_1	579-23-7	Cyclovalone	1	inconclusive	cv_26	cv_26	cv_16	0	0	0	0	0	0.513122	0.793572	1.71406	1.0078	1.08355	1.1198	1.42562	0	0.905207	0.722405	1.02506	1.33502	1.43001	0.701858	0.696599	0.796071	0.939545	1.02288	1.07791	2.44949	2.23607	2	1.73205	1.41421	0.894929	0.801845	0.516994	0.496365	0.503612	0.888331	0.690418	0.656538	0.445041	0.160658	0.427479	0.387727	0.295023
Tox21_112127_1	81-11-8	4,4'-Diamino-2,2'-stilbenedisulfonic acid	0	inactive	inactive	inactive	inactive	0	0	0	0	0	0	0	0	0	0	0	0	0	0	0	0	0	0	0	0	0	0	0	0	0	0	0	0	0	0	0	0	0	0	0	0	0	0	0	0	0	0
Tox21_112128_1	490-55-1	Amiphenazole	0	inactive	inactive	inactive	inactive	0	0	0	0	0	0	0	0	0	0	0	0	0	0	0	0	0	0	0	0	0	0	0	0	0	0	0	0	0	0	0	0	0	0	0	0	0	0	0	0	0	0
Tox21_112129_1	59160-29-1	Lidofenin	0	inactive	inactive	inactive	inactive	0	0	0	0	0	0	0	0	0	0	0	0	0	0	0	0	0	0	0	0	0	0	0	0	0	0	0	0	0	0	0	0	0	0	0	0	0	0	0	0	0	0
Tox21_112130_1	515-64-0	Sulfisomidine	0	inactive	inactive	inactive	inactive	0	0	0	0	0	0	0	0	0	0	0	0	0	0	0	0	0	0	0	0	0	0	0	0	0	0	0	0	0	0	0	0	0	0	0	0	0	0	0	0	0	0
Tox21_112131_1	3696-28-4	Dipyrithione	1	cv_26	cv_26	cv_26	cv_16	0.806599	0.833601	0.804296	1.36942	1.74309	1.72642	0	1.60846	1.99283	2.066	2.11411	2.14939	1.11112	1.55473	1.78895	2.35286	2.44529	2.56676	0	1.84462	2.11682	2.38523	2.42591	2.42534	0.96547	0.858485	0.708664	0.415445	0.0276546	0.636765	0.378995	0.152815	0.0963177	0.0578399	0.90497	0.73835	0.554993	0.249954	0.197098	0.697175	0.462156	0.287266
Tox21_112132_1	140-40-9	Nithiamide	0	inactive	inactive	inconclusive	inactive	0	0	0	0	0	0	0	0	0	0	0	0	0.787055	0	0	0	0	0	0	0	0	0	0	0	0	0	0	0	0	0	0	0	0	0	2.44949	0	0	0	0	0	0	0
Tox21_112133_1	555-90-8	Nicothiazone	0	inactive	inactive	inactive	inactive	0	0	0	0	0	0	0	0	0	0	0	0	0	0	0	0	0	0	0	0	0	0	0	0	0	0	0	0	0	0	0	0	0	0	0	0	0	0	0	0	0	0
Tox21_112135_1	1038-59-1	Glyoctamide	0	inactive	inactive	inactive	inactive	0	0	0	0	0	0	0	0	0	0	0	0	0	0	0	0	0	0	0	0	0	0	0	0	0	0	0	0	0	0	0	0	0	0	0	0	0	0	0	0	0	0
Tox21_112136_1	1027-87-8	Tolpentamide	0	inactive	inactive	inactive	inactive	0	0	0	0	0	0	0	0	0	0	0	0	0	0	0	0	0	0	0	0	0	0	0	0	0	0	0	0	0	0	0	0	0	0	0	0	0	0	0	0	0	0
Tox21_112137_1	43119-47-7	DL-alpha Tocopheryl nicotinate	0	inactive	inactive	inactive	inactive	0	0	0	0	0	0	0	0	0	0	0	0	0	0	0	0	0	0	0	0	0	0	0	0	0	0	0	0	0	0	0	0	0	0	0	0	0	0	0	0	0	0
Tox21_112139_1	67-28-7	Nihydrazone	0	inactive	inactive	inconclusive	inactive	0	0	0	0	0	0	0	0	0	0	0	0	0	0	0	0	0	0.626521	0	0	0	0	0	0	0	0	0	0	0	0	0	0	0	0	2.44949	2.23607	2	1.73205	1.41421	0	0	0
Tox21_112140_1	3270-71-1	Nifuraldezone	1	inactive	inactive	cv_56	inactive	0	0	0	0	0	0	0	0	0	0	0	0	0	0	0	0	0.530537	0.687262	0	0	0	0	0	0	0	0	0	0	0	0	0	0	0	0	1.61236	1.43121	1.21708	0.93532	0.333099	0	0	0
Tox21_112141_1	15518-87-3	Myralact	1	cv_16	cv_26	cv_16	cv_16	0	1.46025	1.44223	1.50643	1.56487	1.57152	0	1.12693	1.46353	1.57641	1.61724	1.64809	0	1.74212	2.03743	2.15582	2.22164	2.22367	0	1.35401	1.51289	1.59816	1.5813	1.68286	0.512247	0.139433	0.138361	0.0828341	0.0111295	0.64284	0.387794	0.179289	0.0842934	0.0514076	0.631433	0.37117	0.188445	0.0870381	0.00331818	0.568273	0.268312	0.167147
Tox21_112142_1	5541-67-3	Tiliquinol	1	cv_56	inactive	cv_56	inactive	0	0	0	0	0.544438	0.566774	0	0	0	0	0	0	0	0	0	0	1.3407	1.50639	0	0	0	0	0	0	1.55067	1.37075	1.15616	0.867672	0.0503684	0	0	0	0	0	1.59308	1.41234	1.19812	0.914436	0.276796	0	0	0
Tox21_112143_1	6236-05-1	Nifuroxime	0	inactive	inactive	inactive	inactive	0	0	0	0	0	0	0	0	0	0	0	0	0	0	0	0	0	0	0	0	0	0	0	0	0	0	0	0	0	0	0	0	0	0	0	0	0	0	0	0	0	0
Tox21_112144_1	32462-30-9	Oxfenicine	0	inactive	inactive	inactive	inactive	0	0	0	0	0	0	0	0	0	0	0	0	0	0	0	0	0	0	0	0	0	0	0	0	0	0	0	0	0	0	0	0	0	0	0	0	0	0	0	0	0	0
Tox21_112145_1	6961-46-2	Idrocilamide	1	cv_16	inactive	cv_16	inactive	1.64209	1.72625	1.62315	1.44142	1.31319	1.18039	0	0	0	0	0	0	1.6989	1.87692	1.81883	1.87525	1.70422	1.6034	0	0	0	0	0	0	0.454524	0.51071	0.458708	0.311173	0.227271	0	0	0	0	0	0.250945	0.257707	0.273438	0.330157	0.167103	0	0	0
Tox21_112147_1	553-17-3	Guaiacol carbonate	0	inactive	inactive	inactive	inactive	0	0	0	0	0	0	0	0	0	0	0	0	0	0	0	0	0	0	0	0	0	0	0	0	0	0	0	0	0	0	0	0	0	0	0	0	0	0	0	0	0	0
Tox21_112148_1	13898-58-3	Benzoylpas	0	inactive	inactive	inactive	inactive	0	0	0	0	0	0	0	0	0	0	0	0	0	0	0	0	0	0	0	0	0	0	0	0	0	0	0	0	0	0	0	0	0	0	0	0	0	0	0	0	0	0
Tox21_112150_1	115-24-2	Sulfonmethane	0	inactive	inactive	inactive	inactive	0	0	0	0	0	0	0	0	0	0	0	0	0	0	0	0	0	0	0	0	0	0	0	0	0	0	0	0	0	0	0	0	0	0	0	0	0	0	0	0	0	0
Tox21_112151_1	87940-60-1	Eprobemide	0	inactive	inactive	inactive	inactive	0	0	0	0	0	0	0	0	0	0	0	0	0	0	0	0	0	0	0	0	0	0	0	0	0	0	0	0	0	0	0	0	0	0	0	0	0	0	0	0	0	0
Tox21_112152_1	33996-33-7	Oxaceprol	0	inactive	inactive	inactive	inactive	0	0	0	0	0	0	0	0	0	0	0	0	0	0	0	0	0	0	0	0	0	0	0	0	0	0	0	0	0	0	0	0	0	0	0	0	0	0	0	0	0	0
Tox21_112154_1	72-19-5	L-Threonine	0	inactive	inactive	inactive	inactive	0	0	0	0	0	0	0	0	0	0	0	0	0	0	0	0	0	0	0	0	0	0	0	0	0	0	0	0	0	0	0	0	0	0	0	0	0	0	0	0	0	0
Tox21_112156_1	140608-64-6	Muromonab-CD3	0	inactive	inactive	inactive	inactive	0	0	0	0	0	0	0	0	0	0	0	0	0	0	0	0	0	0	0	0	0	0	0	0	0	0	0	0	0	0	0	0	0	0	0	0	0	0	0	0	0	0
Tox21_112157_1	54-30-8	Camylofin	0	inactive	inactive	inactive	inactive	0	0	0	0	0	0	0	0	0	0	0	0	0	0	0	0	0	0	0	0	0	0	0	0	0	0	0	0	0	0	0	0	0	0	0	0	0	0	0	0	0	0
Tox21_112160_1	123-94-4	1-Stearoyl-rac-glycerol	0	inactive	inactive	inactive	inactive	0	0	0	0	0	0	0	0	0	0	0	0	0	0	0	0	0	0	0	0	0	0	0	0	0	0	0	0	0	0	0	0	0	0	0	0	0	0	0	0	0	0
Tox21_112161_1	58473-74-8	Cinromide	0	inactive	inactive	inactive	inactive	0	0	0	0	0	0	0	0	0	0	0	0	0	0	0	0	0	0	0	0	0	0	0	0	0	0	0	0	0	0	0	0	0	0	0	0	0	0	0	0	0	0
Tox21_112162_1	56-89-3	L-Cystine	0	inactive	inactive	inactive	inactive	0	0	0	0	0	0	0	0	0	0	0	0	0	0	0	0	0	0	0	0	0	0	0	0	0	0	0	0	0	0	0	0	0	0	0	0	0	0	0	0	0	0
Tox21_112163_1	1693-37-4	Parapropamol	0	inactive	inactive	inactive	inactive	0	0	0	0	0	0	0	0	0	0	0	0	0	0	0	0	0	0	0	0	0	0	0	0	0	0	0	0	0	0	0	0	0	0	0	0	0	0	0	0	0	0
Tox21_112164_1	692-13-7	Buformin	0	inactive	inactive	inactive	inactive	0	0	0	0	0	0	0	0	0	0	0	0	0	0	0	0	0	0	0	0	0	0	0	0	0	0	0	0	0	0	0	0	0	0	0	0	0	0	0	0	0	0
Tox21_112165_1	98-67-9	4-Phenolsulfonic acid	0	inactive	inactive	inactive	inactive	0	0	0	0	0	0	0	0	0	0	0	0	0	0	0	0	0	0	0	0	0	0	0	0	0	0	0	0	0	0	0	0	0	0	0	0	0	0	0	0	0	0
Tox21_112166_1	1707-14-8	Phenmetrazine hydrochloride	0	inactive	inactive	inactive	inactive	0	0	0	0	0	0	0	0	0	0	0	0	0	0	0	0	0	0	0	0	0	0	0	0	0	0	0	0	0	0	0	0	0	0	0	0	0	0	0	0	0	0
Tox21_112167_1	23651-95-8	Droxidopa	0	inactive	inactive	inactive	inactive	0	0	0	0	0	0	0	0	0	0	0	0	0	0	0	0	0	0	0	0	0	0	0	0	0	0	0	0	0	0	0	0	0	0	0	0	0	0	0	0	0	0
Tox21_112168_1	49864-70-2	Azaclorzine	0	inactive	inactive	inactive	inactive	0	0	0	0	0	0	0	0	0	0	0	0	0	0	0	0	0	0	0	0	0	0	0	0	0	0	0	0	0	0	0	0	0	0	0	0	0	0	0	0	0	0
Tox21_112169_1	1223-36-5	Clofexamide	0	inactive	inactive	inconclusive	inactive	0	0	0	0	0	0	0	0	0	0	0	0	0	0	1.42563	1.31876	0	0	0	0	0	0	0	0	0	0	0	0	0	0	0	0	0	0	1.56806	1.38782	1.17341	1.73205	0	0	0	0
Tox21_112170_1	547-44-4	Sulfacarbamide	0	inactive	inactive	inactive	inactive	0	0	0	0	0	0	0	0	0	0	0	0	0	0	0	0	0	0	0	0	0	0	0	0	0	0	0	0	0	0	0	0	0	0	0	0	0	0	0	0	0	0
Tox21_112171_1	57460-41-0	Talinolol	0	inactive	inactive	inactive	inactive	0	0	0	0	0	0	0	0	0	0	0	0	0	0	0	0	0	0	0	0	0	0	0	0	0	0	0	0	0	0	0	0	0	0	0	0	0	0	0	0	0	0
Tox21_112172_1	101477-54-7	Lomerizine dihydrochloride	1	inconclusive	cv_26	cv_56	cv_16	0	0	0	0	0	0.382909	0	1.34179	1.6106	1.63192	1.62098	1.63081	0	0	0	0	0.831146	1.08162	0	0.886279	0.880364	0.87974	0.840229	0.744806	2.44949	2.23607	2	1.73205	1.41421	0.555237	0.243471	0.0233569	0.0141375	0.0163867	1.65977	1.4775	1.2634	0.985786	0.443995	0.51509	0.148247	0.161854
Tox21_112173_1	101530-10-3	Lanoconazole	1	inactive	cv_16	inactive	inactive	0	0	0	0	0	0	0	0.850893	0.894959	0.913022	0.837806	0.911035	0	0	0	0	0	0	0	0	0	0	0	0	0	0	0	0	0	0.499623	0.0913969	0.0897897	0.109953	0.137204	0	0	0	0	0	0	0	0
Tox21_112174_1	103890-78-4	Lacidipine	1	inactive	cv_46	inactive	cv_26	0	0	0	0	0	0	1.60654	0	0	0.69985	0.818026	0.83944	0	0	0	0	0	0	1.7906	0.746969	0.788819	0.811981	0.822298	0.758478	0	0	0	0	0	1.64489	0.941745	0.7001	0.196357	0.0409283	0	0	0	0	0	1.57836	0.0896821	0.0765822
Tox21_112175_1	106560-14-9	Fropenem	0	inactive	inactive	inactive	inactive	0	0	0	0	0	0	0	0	0	0	0	0	0	0	0	0	0	0	0	0	0	0	0	0	0	0	0	0	0	0	0	0	0	0	0	0	0	0	0	0	0	0
Tox21_112176_1	107753-78-6	Zafirlukast	0	inactive	inactive	inactive	inactive	0	0	0	0	0	0	0	0	0	0	0	0	0	0	0	0	0	0	0	0	0	0	0	0	0	0	0	0	0	0	0	0	0	0	0	0	0	0	0	0	0	0
Tox21_112177_1	112398-08-0	Danofloxacin	0	inactive	inactive	inactive	inactive	0	0	0	0	0	0	0	0	0	0	0	0	0	0	0	0	0	0	0	0	0	0	0	0	0	0	0	0	0	0	0	0	0	0	0	0	0	0	0	0	0	0
Tox21_112178_1	115256-11-6	Dofetilide	0	inactive	inactive	inactive	inactive	0	0	0	0	0	0	0	0	0	0	0	0	0	0	0	0	0	0	0	0	0	0	0	0	0	0	0	0	0	0	0	0	0	0	0	0	0	0	0	0	0	0
Tox21_112179_1	118288-08-7	Lafutidine	0	inactive	inactive	inactive	inactive	0	0	0	0	0	0	0	0	0	0	0	0	0	0	0	0	0	0	0	0	0	0	0	0	0	0	0	0	0	0	0	0	0	0	0	0	0	0	0	0	0	0
Tox21_112181_1	120638-55-3	Bromfenac sodium sesquihydrate	0	inactive	inactive	inactive	inactive	0	0	0	0	0	0	0	0	0	0	0	0	0	0	0	0	0	0	0	0	0	0	0	0	0	0	0	0	0	0	0	0	0	0	0	0	0	0	0	0	0	0
Tox21_112182_1	123318-82-1	Clofarabine	1	inactive	cv_36	inactive	inactive	0	0	0	0	0	0	0	0	1.50748	1.72483	1.79061	1.83793	0	0	0	0	0	0	0	0	0	0	0	0	0	0	0	0	0	0.849475	0.646578	0.300133	0.131276	0.0781632	0	0	0	0	0	0	0	0
Tox21_112184_1	130929-57-6	Entacapone	0	inactive	inactive	inactive	inactive	0	0	0	0	0	0	0	0	0	0	0	0	0	0	0	0	0	0	0	0	0	0	0	0	0	0	0	0	0	0	0	0	0	0	0	0	0	0	0	0	0	0
Tox21_112185_1	13189-98-5	Fudosteine	0	inactive	inactive	inactive	inactive	0	0	0	0	0	0	0	0	0	0	0	0	0	0	0	0	0	0	0	0	0	0	0	0	0	0	0	0	0	0	0	0	0	0	0	0	0	0	0	0	0	0
Tox21_112186_1	144143-96-4	Eprosartan mesylate	0	inactive	inactive	inactive	inactive	0	0	0	0	0	0	0	0	0	0	0	0	0	0	0	0	0	0	0	0	0	0	0	0	0	0	0	0	0	0	0	0	0	0	0	0	0	0	0	0	0	0
Tox21_112187_1	2765-97-1	Pargeverine hydrochloride	0	inactive	inactive	inactive	inactive	0	0	0	0	0	0	0	0	0	0	0	0	0	0	0	0	0	0	0	0	0	0	0	0	0	0	0	0	0	0	0	0	0	0	0	0	0	0	0	0	0	0
Tox21_112188_1	136434-34-9	Duloxetine hydrochloride	1	cv_16	cv_26	cv_26	cv_16	0	0.938043	1.06301	1.1104	1.1124	1.09487	0	0.97964	1.10525	1.36895	1.41959	1.45324	0	0.992191	1.64055	1.81538	1.87539	1.95595	0	0.77234	1.07296	1.39986	1.19065	1.19576	0.521569	0.166757	0.0560881	0.0238267	0.030975	0.6815	0.441394	0.320216	0.100506	0.0568347	0.775212	0.559757	0.288912	0.165909	0.1324	0.731281	0.505844	0.353545
Tox21_112190_1	139110-80-8	Zanamivir	0	inactive	inactive	inactive	inactive	0	0	0	0	0	0	0	0	0	0	0	0	0	0	0	0	0	0	0	0	0	0	0	0	0	0	0	0	0	0	0	0	0	0	0	0	0	0	0	0	0	0
Tox21_112191_1	141505-33-1	Levosimendan	1	inactive	inconclusive	cv_56	inconclusive	0	0	0	0	0	0	0.880315	0	0.80045	0.769485	0.748935	0.765823	0	0	0	0	1.22498	1.4091	0.818389	0	0	0.754108	0.814052	0.869804	0	0	0	0	0	0.51615	0.562802	0.060194	0.0303283	0.0333164	1.60404	1.42307	1.2089	0.926334	0.309975	0.788666	0.931334	0.688114
Tox21_112194_1	146939-27-7	Ziprasidone	1	cv_16	cv_16	cv_26	inconclusive	0	0.98206	1.19033	1.07746	1.02008	1.01216	0	1.12321	1.17303	1.17037	1.17377	1.16931	0	0	0.901424	1.09726	1.19944	1.24642	0.719623	0.696788	0.752152	0.77632	0.763567	0	0.545623	0.223809	0.218633	0.0922605	0.0142581	0.493062	0.0519566	0.00524233	0.00576534	0.00779699	0.869576	0.669371	0.340111	0.181518	0.0812861	0.499498	0.568421	0.667672
Tox21_112196_1	129273-38-7	Perospirone hydrochloride	1	inconclusive	cv_16	inactive	inactive	0	0	0	0	0	0.46997	0	0.85898	0.866327	0.887825	0.897844	0.91299	0	0	0	0	0	0	0	0	0	0	0	0	2.44949	2.23607	2	1.73205	1.41421	0.493967	0.0589477	0.0514345	0.0334693	0.0281571	0	0	0	0	0	0	0	0
Tox21_112197_1	151767-02-1	Montelukast sodium	0	inactive	inactive	inactive	inactive	0	0	0	0	0	0	0	0	0	0	0	0	0	0	0	0	0	0	0	0	0	0	0	0	0	0	0	0	0	0	0	0	0	0	0	0	0	0	0	0	0	0
Tox21_112198_1	154361-50-9	Capecitabine	0	inactive	inactive	inactive	inactive	0	0	0	0	0	0	0	0	0	0	0	0	0	0	0	0	0	0	0	0	0	0	0	0	0	0	0	0	0	0	0	0	0	0	0	0	0	0	0	0	0	0
Tox21_112200_1	168273-06-1	Rimonabant	1	inactive	cv_36	inactive	inactive	0	0	0	0	0	0	0	0.821787	0.851058	1.23546	1.31305	1.33723	0	0	0	0	0	0	0	0	0	0	0	0	0	0	0	0	0	0.754602	0.53475	0.425103	0.125144	0.0412955	0	0	0	0	0	0	0	0
Tox21_112201_1	17617-23-1	Flurazepam	0	inactive	inactive	inactive	inactive	0	0	0	0	0	0	0	0	0	0	0	0	0	0	0	0	0	0	0	0	0	0	0	0	0	0	0	0	0	0	0	0	0	0	0	0	0	0	0	0	0	0
Tox21_112202_1	183321-74-6	Erlotinib	0	inactive	inactive	inactive	inactive	0	0	0	0	0	0	0	0	0	0	0	0	0	0	0	0	0	0	0	0	0	0	0	0	0	0	0	0	0	0	0	0	0	0	0	0	0	0	0	0	0	0
Tox21_112204_1	192725-17-0	Lopinavir	1	cv_46	cv_26	inactive	inactive	0	0	0	0.604759	0.816203	0.892933	0	0.89055	0.993683	1.02339	1.05758	1.06912	0	0	0	0	0	0	0	0	0	0	0	0	1.19431	1.01481	0.782393	0.376154	0.144761	0.522782	0.17002	0.0858003	0.0593795	0.0205773	0	0	0	0	0	0	0	0
Tox21_112205_1	2011-67-8	Nimetazepam	0	inactive	inactive	inactive	inactive	0	0	0	0	0	0	0	0	0	0	0	0	0	0	0	0	0	0	0	0	0	0	0	0	0	0	0	0	0	0	0	0	0	0	0	0	0	0	0	0	0	0
Tox21_112206_1	202409-33-4	Etoricoxib	0	inactive	inactive	inactive	inactive	0	0	0	0	0	0	0	0	0	0	0	0	0	0	0	0	0	0	0	0	0	0	0	0	0	0	0	0	0	0	0	0	0	0	0	0	0	0	0	0	0	0
Tox21_112207_1	2998-57-4	Estramustine	0	inactive	inactive	inconclusive	inactive	0	0	0	0	0	0	0	0	0	0	0	0	0.700953	0	0	0	0	0	0	0	0	0	0	0	0	0	0	0	0	0	0	0	0	0	2.44949	0	0	0	0	0	0	0
Tox21_112208_1	30748-29-9	Feprazone	0	inactive	inconclusive	inactive	inactive	0	0	0	0	0	0	0.728598	0	0	0	0	0	0	0	0	0	0	0	0	0	0	0	0	0	0	0	0	0	0	2.44949	0	0	0	0	0	0	0	0	0	0	0	0
Tox21_112209_1	32887-01-7	Amdinocillin	0	inactive	inactive	inactive	inactive	0	0	0	0	0	0	0	0	0	0	0	0	0	0	0	0	0	0	0	0	0	0	0	0	0	0	0	0	0	0	0	0	0	0	0	0	0	0	0	0	0	0
Tox21_112210_1	27724-96-5	Cetraxate hydrochloride	0	inactive	inactive	inactive	inactive	0	0	0	0	0	0	0	0	0	0	0	0	0	0	0	0	0	0	0	0	0	0	0	0	0	0	0	0	0	0	0	0	0	0	0	0	0	0	0	0	0	0
Tox21_112211_1	1310709-74-0	Halometasone hydrate	0	inactive	inactive	inactive	inconclusive	0	0	0	0	0	0	0	0	0	0	0	0	0	0	0	0	0	0	0.799282	0	0	0	0	0	0	0	0	0	0	0	0	0	0	0	0	0	0	0	0	2.44949	0	0
Tox21_112212_1	1248-42-6	Pitofenone hydrochloride	0	inactive	inactive	inactive	inconclusive	0	0	0	0	0	0	0	0	0	0	0	0	0	0	0	0	0	0	0.770837	0	0	0	0	0	0	0	0	0	0	0	0	0	0	0	0	0	0	0	0	2.44949	0	0
Tox21_112214_1	59937-28-9	Malotilate	1	inactive	cv_16	inactive	inactive	0	0	0	0	0	0	0	0.932559	0.940753	0.932724	0.919174	0.901469	0	0	0	0	0	0	0	0	0	0	0	0	0	0	0	0	0	0.491761	0.0398482	0.0446503	0.0409436	0.032863	0	0	0	0	0	0	0	0
Tox21_112215_1	673-31-4	Phenprobamate	0	inactive	inactive	inactive	inactive	0	0	0	0	0	0	0	0	0	0	0	0	0	0	0	0	0	0	0	0	0	0	0	0	0	0	0	0	0	0	0	0	0	0	0	0	0	0	0	0	0	0
Tox21_112216_1	67392-87-4	Drospirenone	1	inactive	cv_26	inactive	inactive	0	0	0	0	0	0	0	0.755256	0.894685	0.930908	0.947599	0.960865	0	0	0	0	0	0	0	0	0	0	0	0	0	0	0	0	0	0.533769	0.197442	0.0733753	0.0388894	0.0242981	0	0	0	0	0	0	0	0
Tox21_112218_1	74863-84-6	Argatroban	0	inactive	inactive	inactive	inactive	0	0	0	0	0	0	0	0	0	0	0	0	0	0	0	0	0	0	0	0	0	0	0	0	0	0	0	0	0	0	0	0	0	0	0	0	0	0	0	0	0	0
Tox21_112219_1	82034-46-6	Loteprednol etabonate	1	inactive	cv_56	inactive	inconclusive	0	0	0	0	0	0	1.53914	0	0	0	0.729866	0.713336	0	0	0	0	0	0	1.96518	0	0.704165	0	0	0	0	0	0	0	0	1.87783	1.36994	1.15534	0.866742	0.0332158	0	0	0	0	0	2.32658	2.23607	2
Tox21_112220_1	83480-29-9	Voglibose	0	inactive	inactive	inactive	inactive	0	0	0	0	0	0	0	0	0	0	0	0	0	0	0	0	0	0	0	0	0	0	0	0	0	0	0	0	0	0	0	0	0	0	0	0	0	0	0	0	0	0
Tox21_112221_1	98717-15-8	Ropivacaine hydrochloride	0	inactive	inactive	inactive	inactive	0	0	0	0	0	0	0	0	0	0	0	0	0	0	0	0	0	0	0	0	0	0	0	0	0	0	0	0	0	0	0	0	0	0	0	0	0	0	0	0	0	0
Tox21_112223_1	88678-31-3	Liranaftate	0	inactive	inactive	inactive	inactive	0	0	0	0	0	0	0	0	0	0	0	0	0	0	0	0	0	0	0	0	0	0	0	0	0	0	0	0	0	0	0	0	0	0	0	0	0	0	0	0	0	0
Tox21_112225_1	90729-43-4	Ebastine	1	cv_16	cv_26	cv_16	cv_16	0.833487	0.907763	1.1731	1.2475	1.22975	1.23729	0	1.45612	1.68358	1.77902	1.69663	1.72022	0.948451	1.85691	1.88957	1.96784	1.96788	1.99766	0	1.28977	1.41351	1.46599	1.46826	1.50905	0.38754	0.286171	0.0789438	0.0218	0.0130368	0.558411	0.249692	0.102208	0.101259	0.0391684	0.45963	0.135275	0.103626	0.0404851	0.048975	0.529219	0.186509	0.0924106
Tox21_112226_1	93957-55-2	Fluvastatin sodium	1	inactive	inactive	cv_46	inconclusive	0	0	0	0	0	0	0	0	0	0	0	0	0	0	0	1.2563	1.83511	1.96879	0	0	0	0	0	0.73119	0	0	0	0	0	0	0	0	0	0	1.36959	1.19161	0.972118	0.649889	0.21867	2.44949	2.23607	2
Tox21_112227_1	99464-64-9	Ampiroxicam	0	inactive	inactive	inactive	inactive	0	0	0	0	0	0	0	0	0	0	0	0	0	0	0	0	0	0	0	0	0	0	0	0	0	0	0	0	0	0	0	0	0	0	0	0	0	0	0	0	0	0
Tox21_112228_1	14368-24-2	Trocimine	0	inactive	inactive	inactive	inactive	0	0	0	0	0	0	0	0	0	0	0	0	0	0	0	0	0	0	0	0	0	0	0	0	0	0	0	0	0	0	0	0	0	0	0	0	0	0	0	0	0	0
Tox21_112232_1	60282-87-3	Gestodene	1	inactive	cv_16	inactive	inactive	0	0	0	0	0	0	0	0.735531	0.727155	0.721431	0.734624	0.766311	0	0	0	0	0	0	0	0	0	0	0	0	0	0	0	0	0	0.492817	0.0499035	0.0574636	0.0655023	0.0627011	0	0	0	0	0	0	0	0
Tox21_112233_1	479-92-5	Propyphenazone	0	inactive	inactive	inactive	inactive	0	0	0	0	0	0	0	0	0	0	0	0	0	0	0	0	0	0	0	0	0	0	0	0	0	0	0	0	0	0	0	0	0	0	0	0	0	0	0	0	0	0
Tox21_112235_1	123447-62-1	Prulifloxacin	0	inactive	inactive	inactive	inactive	0	0	0	0	0	0	0	0	0	0	0	0	0	0	0	0	0	0	0	0	0	0	0	0	0	0	0	0	0	0	0	0	0	0	0	0	0	0	0	0	0	0
Tox21_112236_1	106685-40-9	Adapalene	1	inactive	cv_36	cv_36	cv_16	0	0	0	0	0	0	0	0	1.45677	1.63735	1.71007	1.76602	0.707635	0.771916	0.855778	0.975362	1.40876	1.52341	0	0.833322	0.893873	0.937984	0.941854	0.914732	0	0	0	0	0	0.843372	0.639605	0.287102	0.149671	0.0926594	0.893662	0.811086	0.70758	0.559561	0.192102	0.504302	0.111494	0.0578245
Tox21_112237_1	112887-68-0	Raltitrexed	0	inactive	inactive	inactive	inactive	0	0	0	0	0	0	0	0	0	0	0	0	0	0	0	0	0	0	0	0	0	0	0	0	0	0	0	0	0	0	0	0	0	0	0	0	0	0	0	0	0	0
Tox21_112238_1	120511-73-1	Anastrozole	0	inactive	inactive	inactive	inactive	0	0	0	0	0	0	0	0	0	0	0	0	0	0	0	0	0	0	0	0	0	0	0	0	0	0	0	0	0	0	0	0	0	0	0	0	0	0	0	0	0	0
Tox21_112239_1	124858-35-1	Nadifloxacin	0	inactive	inactive	inactive	inactive	0	0	0	0	0	0	0	0	0	0	0	0	0	0	0	0	0	0	0	0	0	0	0	0	0	0	0	0	0	0	0	0	0	0	0	0	0	0	0	0	0	0
Tox21_112240_1	125-60-0	Fenpiverinium bromide	0	inactive	inactive	inactive	inactive	0	0	0	0	0	0	0	0	0	0	0	0	0	0	0	0	0	0	0	0	0	0	0	0	0	0	0	0	0	0	0	0	0	0	0	0	0	0	0	0	0	0
Tox21_112241_1	137234-62-9	Voriconazole	0	inactive	inactive	inactive	inactive	0	0	0	0	0	0	0	0	0	0	0	0	0	0	0	0	0	0	0	0	0	0	0	0	0	0	0	0	0	0	0	0	0	0	0	0	0	0	0	0	0	0
Tox21_112242_1	140462-76-6	Olopatadine hydrochloride	0	inactive	inactive	inactive	inactive	0	0	0	0	0	0	0	0	0	0	0	0	0	0	0	0	0	0	0	0	0	0	0	0	0	0	0	0	0	0	0	0	0	0	0	0	0	0	0	0	0	0
Tox21_112243_1	142340-99-6	Adefovir dipivoxil	1	inactive	cv_36	inactive	inactive	0	0	0	0	0	0	0	0	1.62859	1.8938	2.06809	2.1173	0	0	0	0	0	0	0	0	0	0	0	0	0	0	0	0	0	0.926633	0.732818	0.437712	0.253267	0.0806752	0	0	0	0	0	0	0	0
Tox21_112244_1	143201-11-0	Cerivastatin sodium	1	inactive	inconclusive	cv_46	cv_36	0	0	0	0	0	0	0	0	0	0	0	1.45108	0	0	0	2.31833	2.59013	2.69575	0	0	0	1.59121	1.99852	1.95792	0	0	0	0	0	2.44949	2.23607	2	1.73205	1.41421	1.20701	1.02777	0.796688	0.400672	0.1715	1.22524	1.04633	0.817051
Tox21_112245_1	145821-59-6	Tiagabine hydrochloride	0	inactive	inactive	inactive	inactive	0	0	0	0	0	0	0	0	0	0	0	0	0	0	0	0	0	0	0	0	0	0	0	0	0	0	0	0	0	0	0	0	0	0	0	0	0	0	0	0	0	0
Tox21_112247_1	26750-81-2	Alibendol	0	inactive	inactive	inactive	inactive	0	0	0	0	0	0	0	0	0	0	0	0	0	0	0	0	0	0	0	0	0	0	0	0	0	0	0	0	0	0	0	0	0	0	0	0	0	0	0	0	0	0
Tox21_112248_1	39809-25-1	Penciclovir	0	inactive	inactive	inactive	inactive	0	0	0	0	0	0	0	0	0	0	0	0	0	0	0	0	0	0	0	0	0	0	0	0	0	0	0	0	0	0	0	0	0	0	0	0	0	0	0	0	0	0
Tox21_112249_1	341031-54-7	Sunitinib malate	1	cv_16	cv_26	cv_16	cv_16	0.857169	1.0549	1.07245	1.10883	1.23023	1.22272	0	1.06792	1.72347	1.80499	1.82313	1.92995	1.53839	1.71603	1.94788	2.10793	2.19283	2.24455	0	0.885284	1.34504	1.45024	1.50794	1.59222	0.31036	0.209352	0.19448	0.159358	0.0130039	0.724388	0.49716	0.202383	0.163502	0.175366	0.542151	0.420969	0.276829	0.156398	0.0846245	0.709564	0.478243	0.242185
Tox21_112250_1	5630-53-5	Tibolone	1	inactive	cv_56	inactive	inactive	0	0	0	0	0	0	0	0	0	0	0.71395	0.701393	0	0	0	0	0	0	0	0	0	0	0	0	0	0	0	0	0	1.54957	1.36968	1.15507	0.866445	0.0254291	0	0	0	0	0	0	0	0
Tox21_112251_1	63675-72-9	Nisoldipine	1	inactive	cv_16	inactive	cv_16	0	0	0	0	0	0	0.963996	0.883217	0.897715	0.922932	0.944546	0.973885	0	0	0	0	0	0	0.89352	0.890516	0.832175	0.780525	0.722334	0	0	0	0	0	0	0.0938978	0.0955345	0.0844605	0.0666368	0.0536409	0	0	0	0	0	0.531719	0.597588	0.686582
Tox21_112252_1	80573-04-2	Balsalazide	0	inactive	inactive	inactive	inactive	0	0	0	0	0	0	0	0	0	0	0	0	0	0	0	0	0	0	0	0	0	0	0	0	0	0	0	0	0	0	0	0	0	0	0	0	0	0	0	0	0	0
Tox21_112254_1	130636-43-0	Nifekalant hydrochloride	0	inactive	inactive	inactive	inactive	0	0	0	0	0	0	0	0	0	0	0	0	0	0	0	0	0	0	0	0	0	0	0	0	0	0	0	0	0	0	0	0	0	0	0	0	0	0	0	0	0	0
Tox21_112256_1	24584-09-6	Dexrazone	0	inactive	inactive	inactive	inactive	0	0	0	0	0	0	0	0	0	0	0	0	0	0	0	0	0	0	0	0	0	0	0	0	0	0	0	0	0	0	0	0	0	0	0	0	0	0	0	0	0	0
Tox21_112259_1	2624-43-3	Cyclofenil	0	inactive	inactive	inactive	inactive	0	0	0	0	0	0	0	0	0	0	0	0	0	0	0	0	0	0	0	0	0	0	0	0	0	0	0	0	0	0	0	0	0	0	0	0	0	0	0	0	0	0
Tox21_112260_1	74697-28-2	Cloricromen hydrochloride	0	inactive	inconclusive	inactive	inactive	0	0	0	0	0	0	0	0.801275	0.742538	0	0	0	0	0	0	0	0	0	0	0	0	0	0	0	0	0	0	0	0	1.55684	1.37681	2	0	0	0	0	0	0	0	0	0	0
Tox21_112262_1	79094-20-5	Daltroban	0	inactive	inactive	inactive	inactive	0	0	0	0	0	0	0	0	0	0	0	0	0	0	0	0	0	0	0	0	0	0	0	0	0	0	0	0	0	0	0	0	0	0	0	0	0	0	0	0	0	0
Tox21_112263_1	108929-04-0	Epinastine hydrochloride	0	inactive	inactive	inactive	inconclusive	0	0	0	0	0	0	0	0	0	0	0	0	0	0	0	0	0	0	0	0	0.714418	0.696363	0	0	0	0	0	0	0	0	0	0	0	0	0	0	0	0	0	1.54997	1.37007	1.15547
Tox21_112264_1	38398-32-2	Ganaxolone	0	inactive	inactive	inactive	inactive	0	0	0	0	0	0	0	0	0	0	0	0	0	0	0	0	0	0	0	0	0	0	0	0	0	0	0	0	0	0	0	0	0	0	0	0	0	0	0	0	0	0
Tox21_112265_1	38821-52-2	Indoramin hydrochloride	1	inactive	cv_16	inactive	inactive	0	0	0	0	0	0	0	1.58657	1.57266	1.59444	1.59955	1.56728	0	0	0	0	0	0	0	0	0	0	0	0	0	0	0	0	0	0.491148	0.0326291	0.0375646	0.0405596	0.0539211	0	0	0	0	0	0	0	0
Tox21_112266_1	2448-68-2	Pipamperone dihydrochloride	0	inactive	inactive	inactive	inactive	0	0	0	0	0	0	0	0	0	0	0	0	0	0	0	0	0	0	0	0	0	0	0	0	0	0	0	0	0	0	0	0	0	0	0	0	0	0	0	0	0	0
Tox21_112267_1	106308-44-5	Rufinamide	0	inactive	inactive	inactive	inactive	0	0	0	0	0	0	0	0	0	0	0	0	0	0	0	0	0	0	0	0	0	0	0	0	0	0	0	0	0	0	0	0	0	0	0	0	0	0	0	0	0	0
Tox21_112268_1	78-41-1	Triparanol	1	cv_26	cv_26	cv_26	cv_16	0	0.61181	0.88611	0.97967	1.15667	1.18029	0	1.31255	1.44583	1.5163	1.69249	1.72985	0	1.1281	1.61515	1.85054	1.96961	2.01797	0.828826	0.884964	1.06299	1.44607	1.52345	1.57615	0.730633	0.505031	0.340013	0.252282	0.041235	0.647451	0.394398	0.312532	0.248239	0.0620066	0.798954	0.588022	0.364156	0.192099	0.0794529	0.694955	0.588876	0.429352
Tox21_112271_1	125317-39-7	Vinorelbine tartrate	1	inconclusive	cv_56	inconclusive	cv_16	0	0	0	0	0	0.624009	0	0.887535	1.30585	1.83391	2.47607	2.51984	0.713941	0	0.701672	0.813792	0	0	0	0.724953	0.820165	1.2468	1.22297	0.913075	2.44949	2.23607	2	1.73205	1.41421	1.26708	1.08872	0.885205	0.61872	0.07142	1.11852	1.39655	1.18221	1.73205	0	0.800829	0.590232	0.504716
Tox21_112273_1	33996-58-6	Etiracetam	0	inactive	inactive	inconclusive	inactive	0	0	0	0	0	0	0	0	0	0	0	0	0.7692	0	0	0	0	0	0	0	0	0	0	0	0	0	0	0	0	0	0	0	0	0	2.44949	0	0	0	0	0	0	0
Tox21_112274_1	306-94-5	Perflunafene	0	inactive	inactive	inactive	inactive	0	0	0	0	0	0	0	0	0	0	0	0	0	0	0	0	0	0	0	0	0	0	0	0	0	0	0	0	0	0	0	0	0	0	0	0	0	0	0	0	0	0
Tox21_112276_1	96-27-5	1-Thioglycerol	0	inactive	inactive	inactive	inactive	0	0	0	0	0	0	0	0	0	0	0	0	0	0	0	0	0	0	0	0	0	0	0	0	0	0	0	0	0	0	0	0	0	0	0	0	0	0	0	0	0	0
Tox21_112277_1	111-01-3	Squalane	0	inactive	inactive	inactive	inactive	0	0	0	0	0	0	0	0	0	0	0	0	0	0	0	0	0	0	0	0	0	0	0	0	0	0	0	0	0	0	0	0	0	0	0	0	0	0	0	0	0	0
Tox21_112282_1	98-98-6	Picolinic acid	0	inactive	inactive	inactive	inactive	0	0	0	0	0	0	0	0	0	0	0	0	0	0	0	0	0	0	0	0	0	0	0	0	0	0	0	0	0	0	0	0	0	0	0	0	0	0	0	0	0	0
Tox21_112285_1	100-88-9	Cyclamic acid	0	inactive	inactive	inactive	inactive	0	0	0	0	0	0	0	0	0	0	0	0	0	0	0	0	0	0	0	0	0	0	0	0	0	0	0	0	0	0	0	0	0	0	0	0	0	0	0	0	0	0
Tox21_112286_1	66108-95-0	Iohexol	0	inactive	inactive	inactive	inactive	0	0	0	0	0	0	0	0	0	0	0	0	0	0	0	0	0	0	0	0	0	0	0	0	0	0	0	0	0	0	0	0	0	0	0	0	0	0	0	0	0	0
Tox21_112290_1	886-86-2	Ethyl 3-aminobenzoate methanesulfonic acid salt	0	inactive	inactive	inactive	inactive	0	0	0	0	0	0	0	0	0	0	0	0	0	0	0	0	0	0	0	0	0	0	0	0	0	0	0	0	0	0	0	0	0	0	0	0	0	0	0	0	0	0
Tox21_112292_1	611-71-2	D-(-)-Mandelic acid	0	inactive	inactive	inconclusive	inactive	0	0	0	0	0	0	0	0	0	0	0	0	0.703575	0	0	0	0	0	0	0	0	0	0	0	0	0	0	0	0	0	0	0	0	0	2.44949	0	0	0	0	0	0	0
Tox21_112293_1	143-27-1	Hexadecylamine	1	cv_16	inactive	cv_16	inactive	0.917793	1.32357	1.39912	1.30765	1.18003	1.07588	0	0	0	0	0	0	1.69349	1.81866	1.74335	1.66918	1.597	1.51619	0	0	0	0	0	0	0.394335	0.292992	0.338427	0.28654	0.182242	0	0	0	0	0	0.246436	0.276513	0.227113	0.179197	0.134918	0	0	0
Tox21_112298_1	2174-64-3	Flamenol	0	inactive	inactive	inactive	inactive	0	0	0	0	0	0	0	0	0	0	0	0	0	0	0	0	0	0	0	0	0	0	0	0	0	0	0	0	0	0	0	0	0	0	0	0	0	0	0	0	0	0
Tox21_112299_1	614-18-6	Ethyl nicotinate	0	inactive	inactive	inactive	inactive	0	0	0	0	0	0	0	0	0	0	0	0	0	0	0	0	0	0	0	0	0	0	0	0	0	0	0	0	0	0	0	0	0	0	0	0	0	0	0	0	0	0
Tox21_112303_1	60812-23-9	Decominol hydrochloride	1	cv_16	cv_26	cv_16	cv_16	0	1.3702	1.28843	1.36973	1.24355	1.26538	0	1.20338	1.41952	1.41403	1.42155	1.42333	0	1.28043	1.9059	2.0403	2.0831	2.08939	0	0.952313	1.5125	1.60304	1.61035	1.60645	0.513876	0.144542	0.139276	0.169343	0.0376365	0.534319	0.198731	0.00962071	0.0117802	0.00300258	0.714597	0.484704	0.181965	0.0609639	0.010311	0.674393	0.431814	0.105412
Tox21_112305_1	586-98-1	Piconol	0	inactive	inactive	inactive	inactive	0	0	0	0	0	0	0	0	0	0	0	0	0	0	0	0	0	0	0	0	0	0	0	0	0	0	0	0	0	0	0	0	0	0	0	0	0	0	0	0	0	0
Tox21_112307_1	85-83-6	C.I. Solvent Red 24	0	inactive	inactive	inactive	inactive	0	0	0	0	0	0	0	0	0	0	0	0	0	0	0	0	0	0	0	0	0	0	0	0	0	0	0	0	0	0	0	0	0	0	0	0	0	0	0	0	0	0
Tox21_112308_1	1188-37-0	N-Acetyl-L-glutamic acid	0	inactive	inactive	inactive	inactive	0	0	0	0	0	0	0	0	0	0	0	0	0	0	0	0	0	0	0	0	0	0	0	0	0	0	0	0	0	0	0	0	0	0	0	0	0	0	0	0	0	0
Tox21_112309_1	543-82-8	2-Amino-6-methylheptane	0	inactive	inactive	inactive	inactive	0	0	0	0	0	0	0	0	0	0	0	0	0	0	0	0	0	0	0	0	0	0	0	0	0	0	0	0	0	0	0	0	0	0	0	0	0	0	0	0	0	0
Tox21_112310_1	34592-47-7	L-Thioproline	0	inactive	inactive	inactive	inactive	0	0	0	0	0	0	0	0	0	0	0	0	0	0	0	0	0	0	0	0	0	0	0	0	0	0	0	0	0	0	0	0	0	0	0	0	0	0	0	0	0	0
Tox21_112311_1	2353-33-5	Decitabine	0	inactive	inactive	inactive	inactive	0	0	0	0	0	0	0	0	0	0	0	0	0	0	0	0	0	0	0	0	0	0	0	0	0	0	0	0	0	0	0	0	0	0	0	0	0	0	0	0	0	0
Tox21_112315_1	5743-49-7	Calcium levulinate	0	inactive	inactive	inactive	inactive	0	0	0	0	0	0	0	0	0	0	0	0	0	0	0	0	0	0	0	0	0	0	0	0	0	0	0	0	0	0	0	0	0	0	0	0	0	0	0	0	0	0
Tox21_112317_1	940-69-2	alpha-Lipoic acid amide	0	inactive	inactive	inactive	inactive	0	0	0	0	0	0	0	0	0	0	0	0	0	0	0	0	0	0	0	0	0	0	0	0	0	0	0	0	0	0	0	0	0	0	0	0	0	0	0	0	0	0
Tox21_112319_1	2398-81-4	Nicotinic acid 1-oxide	0	inactive	inactive	inactive	inactive	0	0	0	0	0	0	0	0	0	0	0	0	0	0	0	0	0	0	0	0	0	0	0	0	0	0	0	0	0	0	0	0	0	0	0	0	0	0	0	0	0	0
Tox21_112320_1	50-27-1	Estriol	1	inactive	cv_46	inactive	inactive	0	0	0	0	0	0	0	0	0	0.745556	0.755123	0.782149	0	0	0	0	0	0	0	0	0	0	0	0	0	0	0	0	0	1.09752	0.915031	0.669189	0.0533239	0.0530163	0	0	0	0	0	0	0	0
Tox21_112322_1	886-38-4	Diphenylcyclopropenone	1	cv_36	cv_26	cv_46	cv_16	0	0	0	1.29499	1.41206	1.44872	0	1.45945	1.56239	1.63347	1.67216	1.70041	0	0	0	1.15133	1.32264	1.47341	0	0.980768	1.2996	1.34825	1.40711	1.43878	1.11988	0.938258	0.696094	0.183945	0.0619515	0.540818	0.213445	0.136439	0.078548	0.0469477	1.19532	1.01585	0.783534	0.378154	0.25302	0.617743	0.350602	0.146818
Tox21_112323_1	17372-87-1	Eosin	1	cv_16	inconclusive	cv_16	inconclusive	3.20668	3.17322	3.02931	2.84058	2.74862	2.57259	1.09998	0	0	0	0	0	3.49448	3.56092	3.45199	3.38274	3.33057	3.25662	0.956281	0	0	0	0	0	0.526175	0.532201	0.437316	0.296055	0.283345	2.44949	0	0	0	0	0.252999	0.275862	0.188948	0.143803	0.120187	2.44949	0	0
Tox21_112324_1	77-58-7	Dibutyltin dilaurate	1	no_cv	cv_36	cv_36	cv_26	0	0	0	0	0.511651	1.16992	0	0.728748	1.37782	1.66428	1.71392	1.77783	0	0	0	1.33699	1.51242	1.57893	0	0	0.761374	1.32866	1.41806	1.44749	2.065	1.86902	1.64749	1.38388	1.01768	0.82135	0.614223	0.347776	0.134401	0.10576	1.1503	0.969673	0.731911	0.277474	0.111233	0.984466	0.79559	0.522936
Tox21_112325_1	3731-52-0	3-(Aminomethyl)pyridine	0	inactive	inactive	inactive	inactive	0	0	0	0	0	0	0	0	0	0	0	0	0	0	0	0	0	0	0	0	0	0	0	0	0	0	0	0	0	0	0	0	0	0	0	0	0	0	0	0	0	0
Tox21_112326_1	124-03-8	Ethylhexadecyldimethylammonium bromide	1	cv_26	cv_36	cv_16	cv_16	0	1.42093	0.530856	1.36235	1.32741	1.26527	0	0.838175	1.71878	1.92746	1.97749	2.01008	0	1.43897	1.67499	1.84582	1.9337	2.03851	0	0.848941	1.32771	1.42428	1.48624	1.53122	0.734427	0.509786	0.576945	0.116926	0.106364	0.795395	0.583819	0.267096	0.0957857	0.053574	0.709063	0.477597	0.338328	0.225418	0.171584	0.695763	0.460304	0.202085
Tox21_112327_1	1119-97-7	Tetradonium bromide	1	cv_16	cv_36	cv_26	cv_26	0	0.779032	0.781487	0.884174	0.928604	1.06243	0	0	1.66761	1.76294	1.82861	1.88516	0	0.737757	1.4033	1.78405	1.92255	2.01332	0	0	0.885686	1.12441	1.40964	1.44622	0.602759	0.327181	0.310547	0.248842	0.24016	0.812744	0.604205	0.211789	0.141864	0.0932295	0.930876	0.73747	0.497229	0.259646	0.148845	1.00526	0.817847	0.551458
Tox21_112329_1	103-41-3	Benzyl cinnamate	0	inactive	inactive	inactive	inactive	0	0	0	0	0	0	0	0	0	0	0	0	0	0	0	0	0	0	0	0	0	0	0	0	0	0	0	0	0	0	0	0	0	0	0	0	0	0	0	0	0	0
Tox21_112330_1	6284-40-8	Meglumine	0	inactive	inactive	inactive	inactive	0	0	0	0	0	0	0	0	0	0	0	0	0	0	0	0	0	0	0	0	0	0	0	0	0	0	0	0	0	0	0	0	0	0	0	0	0	0	0	0	0	0
Tox21_112331_1	313-06-4	Estradiol cypionate	1	cv_16	cv_26	cv_16	inactive	0	0.635197	0.718048	0.734419	0.692555	0.631564	0	0.755985	0.773855	0.750223	0.901308	0.884024	0	0.810861	0.830773	0.867266	0.818245	0.804729	0	0	0	0	0	0	0.511093	0.135708	0.125974	0.147921	0.126649	0.536538	0.203854	0.20436	0.208989	0.0322673	0.495445	0.0688798	0.0738088	0.0903876	0.0260194	0	0	0
Tox21_112333_1	297-76-7	Ethynodiol diacetate	1	cv_56	cv_26	inactive	inactive	0	0.667001	0	0	0.449254	0.486195	0	0.805851	0.958182	0.982668	0.996241	1.0229	0	0	0	0	0	0	0	0	0	0	0	0	1.20461	1.02532	1.15948	0.871402	0.0911197	0.534029	0.198053	0.0693549	0.0527143	0.0480961	0	0	0	0	0	0	0	0
Tox21_112334_1	1083-57-4	3-Hydroxy-4-butyrophenetidide	0	inactive	inactive	inactive	inactive	0	0	0	0	0	0	0	0	0	0	0	0	0	0	0	0	0	0	0	0	0	0	0	0	0	0	0	0	0	0	0	0	0	0	0	0	0	0	0	0	0	0
Tox21_112335_1	10049-83-9	Pyrithioxin dihydrochloride	0	inactive	inactive	inactive	inactive	0	0	0	0	0	0	0	0	0	0	0	0	0	0	0	0	0	0	0	0	0	0	0	0	0	0	0	0	0	0	0	0	0	0	0	0	0	0	0	0	0	0
Tox21_112336_1	3505-38-2	Carbinoxamine maleate	0	inactive	inactive	inactive	inactive	0	0	0	0	0	0	0	0	0	0	0	0	0	0	0	0	0	0	0	0	0	0	0	0	0	0	0	0	0	0	0	0	0	0	0	0	0	0	0	0	0	0
Tox21_112338_1	502-54-5	2,3-Dihydroxypropyl octanoate	1	inactive	inactive	cv_16	inactive	0	0	0	0	0	0	0	0	0	0	0	0	1.49875	1.43743	1.34533	1.24994	1.13677	1.03085	0	0	0	0	0	0	0	0	0	0	0	0	0	0	0	0	0.409723	0.382193	0.328922	0.270541	0.186893	0	0	0
Tox21_112340_1	152-43-2	Quinestrol	1	cv_56	cv_16	cv_16	inconclusive	0	0	0	0	0.394749	0.37773	0	0.820008	0.94244	0.960797	0.984926	0.983096	0	0.782777	0.833973	0.901006	0.968425	0.965753	0	0.836601	0.828083	0.796448	0.760548	0	1.55048	1.37057	1.15598	0.867461	0.0470276	0.519871	0.162088	0.051606	0.0342772	0.0033241	0.538942	0.209287	0.160941	0.0965047	0.00487568	0.782049	0.567952	0.674201
Tox21_112342_1	150824-47-8	(E)-Nitenpyram	0	inactive	inactive	inactive	inactive	0	0	0	0	0	0	0	0	0	0	0	0	0	0	0	0	0	0	0	0	0	0	0	0	0	0	0	0	0	0	0	0	0	0	0	0	0	0	0	0	0	0
Tox21_112343_1	38083-17-9	Climbazole	0	inactive	inactive	inactive	inactive	0	0	0	0	0	0	0	0	0	0	0	0	0	0	0	0	0	0	0	0	0	0	0	0	0	0	0	0	0	0	0	0	0	0	0	0	0	0	0	0	0	0
Tox21_112344_1	116-52-9	Dichloralurea	0	inactive	inactive	inactive	inactive	0	0	0	0	0	0	0	0	0	0	0	0	0	0	0	0	0	0	0	0	0	0	0	0	0	0	0	0	0	0	0	0	0	0	0	0	0	0	0	0	0	0
Tox21_112345_1	1715-40-8	Bromociclen	0	inactive	inactive	inactive	inactive	0	0	0	0	0	0	0	0	0	0	0	0	0	0	0	0	0	0	0	0	0	0	0	0	0	0	0	0	0	0	0	0	0	0	0	0	0	0	0	0	0	0
Tox21_112347_1	643-79-8	1,2-Benzenedicarboxaldehyde	0	inactive	inactive	inactive	inactive	0	0	0	0	0	0	0	0	0	0	0	0	0	0	0	0	0	0	0	0	0	0	0	0	0	0	0	0	0	0	0	0	0	0	0	0	0	0	0	0	0	0
Tox21_112348_1	38609-97-1	Cridanimod	0	inactive	inactive	inactive	inactive	0	0	0	0	0	0	0	0	0	0	0	0	0	0	0	0	0	0	0	0	0	0	0	0	0	0	0	0	0	0	0	0	0	0	0	0	0	0	0	0	0	0
Tox21_112350_1	615-74-7	2-Chloro-5-methylphenol	0	inactive	inactive	inactive	inactive	0	0	0	0	0	0	0	0	0	0	0	0	0	0	0	0	0	0	0	0	0	0	0	0	0	0	0	0	0	0	0	0	0	0	0	0	0	0	0	0	0	0
Tox21_112351_1	5333-42-6	2-Octyl-1-dodecanol	0	inactive	inactive	inactive	inactive	0	0	0	0	0	0	0	0	0	0	0	0	0	0	0	0	0	0	0	0	0	0	0	0	0	0	0	0	0	0	0	0	0	0	0	0	0	0	0	0	0	0
Tox21_112352_1	122-40-7	Pentylcinnamaldehyde	0	inactive	inactive	inactive	inactive	0	0	0	0	0	0	0	0	0	0	0	0	0	0	0	0	0	0	0	0	0	0	0	0	0	0	0	0	0	0	0	0	0	0	0	0	0	0	0	0	0	0
Tox21_112353_1	423-55-2	1-Bromoheptadecafluorooctane	0	inactive	inactive	inactive	inactive	0	0	0	0	0	0	0	0	0	0	0	0	0	0	0	0	0	0	0	0	0	0	0	0	0	0	0	0	0	0	0	0	0	0	0	0	0	0	0	0	0	0
Tox21_112354_1	587-90-6	4,4'-Dinitrodiphenylurea	1	no_cv	cv_36	cv_36	inconclusive	0	0	0	0	0.409173	0.806133	0	0	1.16774	1.489	1.50914	1.69788	0	0	0	0.770934	0.911455	0.943844	0	0.73475	0.734612	0.768672	0.743543	0	1.86837	1.67984	1.46333	1.19656	0.778458	0.944206	0.752038	0.464699	0.289005	0.3101	1.13321	0.952049	0.711894	0.229361	0.0597658	0.776421	0.56121	0.668875
Tox21_112355_1	79467-22-4	Bipenamol	0	inactive	inactive	inactive	inactive	0	0	0	0	0	0	0	0	0	0	0	0	0	0	0	0	0	0	0	0	0	0	0	0	0	0	0	0	0	0	0	0	0	0	0	0	0	0	0	0	0	0
Tox21_112357_1	3412-76-8	N,N'-Dibenzylethane-1,2-diamine dihydrochloride	0	inactive	inactive	inactive	inactive	0	0	0	0	0	0	0	0	0	0	0	0	0	0	0	0	0	0	0	0	0	0	0	0	0	0	0	0	0	0	0	0	0	0	0	0	0	0	0	0	0	0
Tox21_112359_1	84392-17-6	Xenalipin	0	inactive	inactive	inactive	inactive	0	0	0	0	0	0	0	0	0	0	0	0	0	0	0	0	0	0	0	0	0	0	0	0	0	0	0	0	0	0	0	0	0	0	0	0	0	0	0	0	0	0
Tox21_112361_1	140-39-6	4-Tolyl acetate	0	inactive	inactive	inactive	inactive	0	0	0	0	0	0	0	0	0	0	0	0	0	0	0	0	0	0	0	0	0	0	0	0	0	0	0	0	0	0	0	0	0	0	0	0	0	0	0	0	0	0
Tox21_112363_1	6968-72-5	Mepiroxol	0	inactive	inactive	inactive	inactive	0	0	0	0	0	0	0	0	0	0	0	0	0	0	0	0	0	0	0	0	0	0	0	0	0	0	0	0	0	0	0	0	0	0	0	0	0	0	0	0	0	0
Tox21_112364_1	22994-85-0	Benznidazole	0	inactive	inactive	inactive	inactive	0	0	0	0	0	0	0	0	0	0	0	0	0	0	0	0	0	0	0	0	0	0	0	0	0	0	0	0	0	0	0	0	0	0	0	0	0	0	0	0	0	0
Tox21_112366_1	140-87-4	Cyacetacide	0	inactive	inactive	inactive	inactive	0	0	0	0	0	0	0	0	0	0	0	0	0	0	0	0	0	0	0	0	0	0	0	0	0	0	0	0	0	0	0	0	0	0	0	0	0	0	0	0	0	0
Tox21_112369_1	2440-22-4	2-(2H-Benzotriazol-2-yl)-4-methylphenol	0	inactive	inactive	inactive	inactive	0	0	0	0	0	0	0	0	0	0	0	0	0	0	0	0	0	0	0	0	0	0	0	0	0	0	0	0	0	0	0	0	0	0	0	0	0	0	0	0	0	0
Tox21_112371_1	1811-28-5	Proflavin hemisulfate	1	cv_16	cv_36	cv_16	cv_26	2.70446	2.64785	2.48987	2.35109	2.24326	2.15951	0	0.896564	1.74392	1.90683	2.01243	2.06507	3.06716	3.03942	2.95977	2.89572	2.85749	2.81834	0	0	0.747749	1.23845	1.43478	1.25692	0.492948	0.466968	0.3385	0.223993	0.136789	0.808389	0.599111	0.303151	0.181189	0.0863882	0.232013	0.208066	0.141175	0.0890753	0.0637857	1.00584	0.818474	0.552251
Tox21_112373_1	605-91-4	Carbocyanine	1	inactive	cv_26	cv_36	cv_16	0	0	0	0	0	0	0	1.56035	2.1984	2.22522	2.25829	2.27131	0	0	0	1.72279	1.89483	1.99365	0	1.51795	1.72411	1.76236	1.62551	1.76766	0	0	0	0	0	0.673008	0.429934	0.0756009	0.0544183	0.0213131	1.16061	0.980284	0.743875	0.303131	0.162036	0.548962	0.230789	0.145363
Tox21_112376_1	25526-93-6	Alovudine	0	inactive	inactive	inconclusive	inactive	0	0	0	0	0	0	0	0	0	0	0	0	0	0.723868	0	0	0	0	0	0	0	0	0	0	0	0	0	0	0	0	0	0	0	0	2.44949	2.23607	0	0	0	0	0	0
Tox21_112377_1	21245-01-2	Padimate	0	inactive	inactive	inconclusive	inactive	0	0	0	0	0	0	0	0	0	0	0	0	0	0	0	0	0	1.73149	0	0	0	0	0	0	0	0	0	0	0	0	0	0	0	0	2.44949	2.23607	2	1.73205	1.41421	0	0	0
Tox21_112378_1	5232-99-5	Ethyl 2-cyano-3,3-diphenylacrylate	0	inactive	inactive	inactive	inactive	0	0	0	0	0	0	0	0	0	0	0	0	0	0	0	0	0	0	0	0	0	0	0	0	0	0	0	0	0	0	0	0	0	0	0	0	0	0	0	0	0	0
Tox21_112379_1	3896-11-5	Bumetrizole	0	inactive	inactive	inactive	inactive	0	0	0	0	0	0	0	0	0	0	0	0	0	0	0	0	0	0	0	0	0	0	0	0	0	0	0	0	0	0	0	0	0	0	0	0	0	0	0	0	0	0
Tox21_112381_1	27503-81-7	Ensulizole	0	inactive	inactive	inactive	inactive	0	0	0	0	0	0	0	0	0	0	0	0	0	0	0	0	0	0	0	0	0	0	0	0	0	0	0	0	0	0	0	0	0	0	0	0	0	0	0	0	0	0
Tox21_112383_1	2037-95-8	Carsalam	0	inactive	inactive	inactive	inactive	0	0	0	0	0	0	0	0	0	0	0	0	0	0	0	0	0	0	0	0	0	0	0	0	0	0	0	0	0	0	0	0	0	0	0	0	0	0	0	0	0	0
Tox21_112384_1	3753-81-9	1,3-Bis(4-carboxyphenoxy)propane	0	inactive	inactive	inactive	inactive	0	0	0	0	0	0	0	0	0	0	0	0	0	0	0	0	0	0	0	0	0	0	0	0	0	0	0	0	0	0	0	0	0	0	0	0	0	0	0	0	0	0
Tox21_112389_1	130-95-0	Quinine	0	inactive	inactive	inconclusive	inactive	0	0	0	0	0	0	0	0	0	0	0	0	0	0	0	0	0	0.519443	0	0	0	0	0	0	0	0	0	0	0	0	0	0	0	0	2.44949	2.23607	2	1.73205	1.41421	0	0	0
Tox21_112390_1	50865-01-5	Protoporphyrin disodium	0	inactive	inactive	inactive	inactive	0	0	0	0	0	0	0	0	0	0	0	0	0	0	0	0	0	0	0	0	0	0	0	0	0	0	0	0	0	0	0	0	0	0	0	0	0	0	0	0	0	0
Tox21_112391_1	52508-35-7	Dikegulac sodium	0	inactive	inactive	inactive	inactive	0	0	0	0	0	0	0	0	0	0	0	0	0	0	0	0	0	0	0	0	0	0	0	0	0	0	0	0	0	0	0	0	0	0	0	0	0	0	0	0	0	0
Tox21_112392_1	905-97-5	3,3'-Diethylthiacarbocyanine iodide	1	no_cv	no_cv	cv_56	cv_16	0	0	0	0	0.680508	1.16784	0	0	2.14041	1.72861	1.95855	2.30805	0	0	0	0	1.65039	1.67537	0	0.783907	1.26361	1.48896	1.29841	0.956124	1.88596	1.69682	1.47995	1.21368	0.801682	0.994085	0.805905	0.536246	0.678283	0.543905	1.5502	1.37029	1.1557	0.867146	0.0415559	0.825136	0.618613	0.482085
Tox21_112394_1	3055-99-0	Polyoxyethylen-9-lauryl ether	1	cv_16	cv_26	cv_16	inconclusive	0	1.23063	1.22595	1.2716	1.34921	1.28174	0	1.40745	1.64541	1.67936	1.7044	1.72349	0	1.04782	1.11601	1.34595	1.35296	1.29051	0	0.848295	0.828832	0.776139	0.736896	0	0.50795	0.125045	0.125757	0.104759	0.115198	0.560059	0.252876	0.0784697	0.0517974	0.031694	0.595616	0.315622	0.239416	0.0807697	0.106583	0.790734	0.578297	0.681078
Tox21_112397_1	585-86-4	Lactitol	0	inactive	inactive	inactive	inactive	0	0	0	0	0	0	0	0	0	0	0	0	0	0	0	0	0	0	0	0	0	0	0	0	0	0	0	0	0	0	0	0	0	0	0	0	0	0	0	0	0	0
Tox21_112399_1	41468-25-1	Pyridoxal phosphate hydrate	0	inactive	inactive	inactive	inactive	0	0	0	0	0	0	0	0	0	0	0	0	0	0	0	0	0	0	0	0	0	0	0	0	0	0	0	0	0	0	0	0	0	0	0	0	0	0	0	0	0	0
Tox21_112405_1	91296-86-5	Difloxacin hydrochloride	0	inactive	inactive	inactive	inactive	0	0	0	0	0	0	0	0	0	0	0	0	0	0	0	0	0	0	0	0	0	0	0	0	0	0	0	0	0	0	0	0	0	0	0	0	0	0	0	0	0	0
Tox21_112406_1	115550-35-1	Marbofloxacin	0	inactive	inactive	inactive	inactive	0	0	0	0	0	0	0	0	0	0	0	0	0	0	0	0	0	0	0	0	0	0	0	0	0	0	0	0	0	0	0	0	0	0	0	0	0	0	0	0	0	0
Tox21_112408_1	57808-65-8	Closantel	1	inactive	cv_56	inactive	inactive	0	0	0	0	0	0	0	0	0	0	0.742077	0.772918	0	0	0	0	0	0	0	0	0	0	0	0	0	0	0	0	0	1.55134	1.37141	1.15683	0.868424	0.0608162	0	0	0	0	0	0	0	0
Tox21_112411_1	70-00-8	Trifluridine	0	inactive	inactive	inconclusive	inactive	0	0	0	0	0	0	0	0	0	0	0	0	0	0	0	0	0	0.664882	0	0	0	0	0	0	0	0	0	0	0	0	0	0	0	0	2.44949	2.23607	2	1.73205	1.41421	0	0	0
Tox21_112414_1	26786-32-3	Lofepramine hydrochloride	1	inactive	inactive	cv_56	inactive	0	0	0	0	0	0	0	0	0	0	0	0	0	0	0	0	0.643356	0.729846	0	0	0	0	0	0	0	0	0	0	0	0	0	0	0	0	1.56719	1.38697	1.17255	0.886028	0.176497	0	0	0
Tox21_112415_1	55750-06-6	Imidocarb dipropionate	0	inactive	inactive	inactive	inactive	0	0	0	0	0	0	0	0	0	0	0	0	0	0	0	0	0	0	0	0	0	0	0	0	0	0	0	0	0	0	0	0	0	0	0	0	0	0	0	0	0	0
Tox21_112417_1	147228-81-7	Benzyldimethyltetradecylammonium chloride dihydrate	1	cv_16	cv_26	cv_16	cv_16	0	1.57914	1.56025	1.58663	1.56603	1.54761	0	1.18132	1.72871	1.9537	2.00383	1.9374	0	1.45419	1.92984	2.06021	2.13118	2.15147	0	1.31924	1.49518	1.7163	1.51712	1.79237	0.491457	0.036443	0.0387476	0.0462463	0.030842	0.73694	0.512923	0.24952	0.0819168	0.109119	0.696841	0.461718	0.215536	0.108155	0.0332714	0.67413	0.431458	0.343804
Tox21_112421_1	135729-62-3	Palonosetron hydrochloride	1	inconclusive	cv_56	inactive	inactive	0	0	0	0	0	0.365752	0	0	0.731928	0.86834	1.52978	1.53327	0	0	0	0	0	0	0	0	0	0	0	0	2.44949	2.23607	2	1.73205	1.41421	1.2384	1.05969	0.831616	0.636909	0.00585359	0	0	0	0	0	0	0	0
Tox21_112430_1	125-86-0	Caramiphen edisylate	0	inactive	inactive	inconclusive	inactive	0	0	0	0	0	0	0	0	0	0	0	0	0	0	0	0	0	0.564078	0	0	0	0	0	0	0	0	0	0	0	0	0	0	0	0	2.44949	2.23607	2	1.73205	1.41421	0	0	0
Tox21_112433_1	85622-93-1	Temozolomide	0	inactive	inactive	inactive	inactive	0	0	0	0	0	0	0	0	0	0	0	0	0	0	0	0	0	0	0	0	0	0	0	0	0	0	0	0	0	0	0	0	0	0	0	0	0	0	0	0	0	0
Tox21_112434_1	65899-73-2	Tioconazole	1	cv_36	cv_16	cv_36	cv_16	0	0	0	0.494748	0.567003	0.533429	0	1.27523	1.36847	1.39455	1.39614	1.44502	0	0	0.822456	1.05672	1.31293	1.31649	0	0.762271	0.826706	0.829791	0.957419	0.740331	1.10546	0.923289	0.678799	0.117358	0.0760416	0.513502	0.143385	0.0780116	0.0699766	0.0826314	0.971738	0.781889	0.504994	0.322388	0.00609085	0.555113	0.243225	0.248036
Tox21_112438_1	100299-08-9	Pemirolast potassium	0	inactive	inactive	inactive	inactive	0	0	0	0	0	0	0	0	0	0	0	0	0	0	0	0	0	0	0	0	0	0	0	0	0	0	0	0	0	0	0	0	0	0	0	0	0	0	0	0	0	0
Tox21_112440_1	123524-52-7	Azelnidipine	1	inactive	cv_36	cv_16	cv_16	0	0	0	0	0	0	0	0	0.797938	0.84494	0.917459	0.922901	0	0.868651	0.922539	0.978568	1.05802	1.25703	0	0.957772	0.981773	0.985049	0.972083	0.983291	0	0	0	0	0	0.795716	0.584198	0.156734	0.111348	0.0100708	0.671024	0.427234	0.399998	0.373959	0.34162	0.490881	0.028928	0.0148319
Tox21_112441_1	132907-72-3	Ramosetron hydrochloride	1	inactive	cv_36	inactive	inactive	0	0	0	0	0	0	0	0	0.724365	0.749092	0.77885	0.754997	0	0	0	0	0	0	0	0	0	0	0	0	0	0	0	0	0	0.777998	0.563102	0.0625415	0.0442626	0.0468346	0	0	0	0	0	0	0	0
Tox21_112442_1	10405-02-4	Trospium chloride	0	inactive	inactive	inactive	inactive	0	0	0	0	0	0	0	0	0	0	0	0	0	0	0	0	0	0	0	0	0	0	0	0	0	0	0	0	0	0	0	0	0	0	0	0	0	0	0	0	0	0
Tox21_112444_1	147536-97-8	Bosentan	0	inactive	inactive	inactive	inactive	0	0	0	0	0	0	0	0	0	0	0	0	0	0	0	0	0	0	0	0	0	0	0	0	0	0	0	0	0	0	0	0	0	0	0	0	0	0	0	0	0	0
Tox21_112445_1	104632-26-0	Pramipexole	0	inactive	inactive	inactive	inactive	0	0	0	0	0	0	0	0	0	0	0	0	0	0	0	0	0	0	0	0	0	0	0	0	0	0	0	0	0	0	0	0	0	0	0	0	0	0	0	0	0	0
Tox21_112446_1	106463-17-6	Tamsulosin hydrochloride	0	inactive	inactive	inactive	inactive	0	0	0	0	0	0	0	0	0	0	0	0	0	0	0	0	0	0	0	0	0	0	0	0	0	0	0	0	0	0	0	0	0	0	0	0	0	0	0	0	0	0
Tox21_112449_1	10402-53-6	Eprazinone dihydrochloride	1	inactive	cv_26	inactive	inactive	0	0	0	0	0	0	0	0.908889	0.858409	0.82233	0.779812	0.754065	0	0	0	0	0	0	0	0	0	0	0	0	0	0	0	0	0	0.522383	0.168953	0.126434	0.0957132	0.050551	0	0	0	0	0	0	0	0
Tox21_112450_1	135-07-9	Methyclothiazide	0	inactive	inactive	inactive	inactive	0	0	0	0	0	0	0	0	0	0	0	0	0	0	0	0	0	0	0	0	0	0	0	0	0	0	0	0	0	0	0	0	0	0	0	0	0	0	0	0	0	0
Tox21_112451_1	59-58-5	Prosultiamine	1	inactive	cv_36	cv_56	cv_36	0	0	0	0	0	0	0	0	0.887063	0.992179	0.979983	0.91228	0	0	0	0	0.863858	1.04133	0	0	0	0.778324	0.855546	0.890471	0	0	0	0	0	0.789621	0.576975	0.131939	0.108166	0.124005	1.60757	1.42652	1.21237	0.930146	0.319959	1.11183	0.929909	0.686467
Tox21_112452_1	41826-92-0	Trepibutone	0	inactive	inactive	inactive	inactive	0	0	0	0	0	0	0	0	0	0	0	0	0	0	0	0	0	0	0	0	0	0	0	0	0	0	0	0	0	0	0	0	0	0	0	0	0	0	0	0	0	0
Tox21_112454_1	13647-35-3	Trilostane	0	inactive	inactive	inactive	inactive	0	0	0	0	0	0	0	0	0	0	0	0	0	0	0	0	0	0	0	0	0	0	0	0	0	0	0	0	0	0	0	0	0	0	0	0	0	0	0	0	0	0
Tox21_112457_1	30299-08-2	Clinofibrate	0	inactive	inactive	inactive	inactive	0	0	0	0	0	0	0	0	0	0	0	0	0	0	0	0	0	0	0	0	0	0	0	0	0	0	0	0	0	0	0	0	0	0	0	0	0	0	0	0	0	0
Tox21_112458_1	88069-67-4	Pilsicainide	0	inactive	inactive	inconclusive	inactive	0	0	0	0	0	0	0	0	0	0	0	0	0.90657	0	0.845639	0.804963	0.768262	0.646581	0	0	0	0	0	0	0	0	0	0	0	0	0	0	0	0	0.559758	0.608947	0.223078	0.221587	0.244279	0	0	0
Tox21_112459_1	75176-37-3	Zofenopril	0	inactive	inactive	inactive	inactive	0	0	0	0	0	0	0	0	0	0	0	0	0	0	0	0	0	0	0	0	0	0	0	0	0	0	0	0	0	0	0	0	0	0	0	0	0	0	0	0	0	0
Tox21_112460_1	3286-46-2	Bisibutiamine	1	inactive	inactive	cv_16	inactive	0	0	0	0	0	0	0	0	0	0	0	0	0.920678	0.849697	0.796997	0.690097	0.603482	0.533639	0	0	0	0	0	0	0	0	0	0	0	0	0	0	0	0	0.404572	0.368992	0.33936	0.239791	0.155265	0	0	0
Tox21_112461_1	16320-04-0	Gestrinone	0	inactive	inconclusive	inconclusive	inconclusive	0	0	0	0	0	0	0	0.697156	0.694507	0.84324	0.79513	1.31066	0	0	0	0	0.652573	0	0	0	0	0.724231	0.727681	0	0	0	0	0	0	1.04222	0.857068	0.837548	0.782938	0.813964	2.44949	2.23607	2	1.73205	1.41421	1.54922	1.36933	1.15473
Tox21_112463_1	113-07-5	Doxapram hydrochloride	0	inactive	inactive	inactive	inactive	0	0	0	0	0	0	0	0	0	0	0	0	0	0	0	0	0	0	0	0	0	0	0	0	0	0	0	0	0	0	0	0	0	0	0	0	0	0	0	0	0	0
Tox21_112465_1	23255-99-4	Bendazac sodium	0	inactive	inactive	inactive	inactive	0	0	0	0	0	0	0	0	0	0	0	0	0	0	0	0	0	0	0	0	0	0	0	0	0	0	0	0	0	0	0	0	0	0	0	0	0	0	0	0	0	0
Tox21_112469_1	112965-21-6	Calcipotriene	1	inconclusive	cv_16	inactive	inactive	0	0	0	0	0	0.422382	0	1.49368	1.49998	1.556	1.58859	1.60556	0	0	0	0	0	0	0	0	0	0	0	0	2.44949	2.23607	2	1.73205	1.41421	0.506355	0.119297	0.107066	0.0590104	0.0283503	0	0	0	0	0	0	0	0
Tox21_112470_1	13010-47-4	Lomustine	0	inactive	inactive	inactive	inactive	0	0	0	0	0	0	0	0	0	0	0	0	0	0	0	0	0	0	0	0	0	0	0	0	0	0	0	0	0	0	0	0	0	0	0	0	0	0	0	0	0	0
Tox21_112471_1	50700-72-6	Vecuronium bromide	0	inactive	inactive	inactive	inactive	0	0	0	0	0	0	0	0	0	0	0	0	0	0	0	0	0	0	0	0	0	0	0	0	0	0	0	0	0	0	0	0	0	0	0	0	0	0	0	0	0	0
Tox21_112472_1	5003-48-5	Benorylate	0	inactive	inactive	inactive	inactive	0	0	0	0	0	0	0	0	0	0	0	0	0	0	0	0	0	0	0	0	0	0	0	0	0	0	0	0	0	0	0	0	0	0	0	0	0	0	0	0	0	0
Tox21_112475_1	532-11-6	Anethole trithione	1	inactive	cv_46	inactive	inactive	0	0	0	0	0	0	0	0.721749	0	0.710693	0.730787	0.760773	0	0	0	0	0	0	0	0	0	0	0	0	0	0	0	0	0	0.777896	0.56298	0.671196	0.0715046	0.0594774	0	0	0	0	0	0	0	0
Tox21_112476_1	68302-57-8	Amlenanox	0	inactive	inactive	inactive	inactive	0	0	0	0	0	0	0	0	0	0	0	0	0	0	0	0	0	0	0	0	0	0	0	0	0	0	0	0	0	0	0	0	0	0	0	0	0	0	0	0	0	0
Tox21_112477_1	33490-33-4	Capreomycin IB	0	inactive	inactive	inactive	inactive	0	0	0	0	0	0	0	0	0	0	0	0	0	0	0	0	0	0	0	0	0	0	0	0	0	0	0	0	0	0	0	0	0	0	0	0	0	0	0	0	0	0
Tox21_112478_1	139481-59-7	Candesartan	0	inactive	inactive	inactive	inactive	0	0	0	0	0	0	0	0	0	0	0	0	0	0	0	0	0	0	0	0	0	0	0	0	0	0	0	0	0	0	0	0	0	0	0	0	0	0	0	0	0	0
Tox21_112479_1	134-80-5	Diethylpropion hydrochloride	0	inactive	inactive	inactive	inactive	0	0	0	0	0	0	0	0	0	0	0	0	0	0	0	0	0	0	0	0	0	0	0	0	0	0	0	0	0	0	0	0	0	0	0	0	0	0	0	0	0	0
Tox21_112482_1	11042-64-1	gamma-Oryzanol	0	inactive	inactive	inactive	inactive	0	0	0	0	0	0	0	0	0	0	0	0	0	0	0	0	0	0	0	0	0	0	0	0	0	0	0	0	0	0	0	0	0	0	0	0	0	0	0	0	0	0
Tox21_112489_1	475207-59-1	Sorafenib tosylate	1	inactive	cv_16	cv_46	cv_16	0	0	0	0	0	0	0	1.88609	1.91131	1.90228	1.92604	1.93202	0	0	0	0.596583	0.772161	0.855421	0	0.800627	0.845276	0.874714	0.865341	0.852474	0	0	0	0	0	0.492049	0.0428188	0.0315902	0.0363346	0.00985778	1.18001	1.00018	0.766146	0.346792	0.159531	0.496428	0.0747736	0.0351222
Tox21_112490_1	135159-51-2	Sarpogrelate hydrochloride	1	inactive	cv_56	cv_26	inactive	0	0	0	0	0	0	0	0	0	0	0.785699	0.862719	0	0	0.815477	1.0563	1.17915	1.26073	0	0	0	0	0	0	0	0	0	0	0	1.5617	1.38158	1.16711	0.879954	0.147027	0.919237	0.724687	0.426003	0.246384	0.14089	0	0	0
Tox21_112491_1	82186-77-4	Lumefantrine	1	inactive	inactive	cv_16	cv_16	0	0	0	0	0	0	0	0	0	0	0	0	0	1.359	1.51583	1.56414	1.56767	1.59939	0	0.793631	0.93069	0.994943	1.00859	1.03369	0	0	0	0	0	0	0	0	0	0	0.535406	0.201253	0.0804602	0.0464652	0.053003	0.546181	0.224988	0.10901
Tox21_112492_1	191732-72-6	Lenalidomide	0	inactive	inactive	inactive	inactive	0	0	0	0	0	0	0	0	0	0	0	0	0	0	0	0	0	0	0	0	0	0	0	0	0	0	0	0	0	0	0	0	0	0	0	0	0	0	0	0	0	0
Tox21_112493_1	132866-11-6	Lercanidipine hydrochloride	1	inactive	inactive	inactive	cv_16	0	0	0	0	0	0	0	0	0	0	0	0	0	0	0	0	0	0	0	0.811652	0.849772	0.851059	0.701526	0.764482	0	0	0	0	0	0	0	0	0	0	0	0	0	0	0	0.521528	0.166644	0.1928
Tox21_112494_1	89226-75-5	Manidipine dihydrochloride	1	inactive	cv_16	inactive	cv_16	0	0	0	0	0	0	0	0.870427	0.88122	0.88969	0.888355	0.878272	0	0	0	0	0	0	0	0.812374	0.797162	0.823004	0.831634	0.767428	0	0	0	0	0	0.490405	0.0207773	0.0145986	0.0164598	0.0188865	0	0	0	0	0	0.495259	0.067707	0.0778699
Tox21_112495_1	521-17-5	Androstenediol	0	inactive	inactive	inactive	inactive	0	0	0	0	0	0	0	0	0	0	0	0	0	0	0	0	0	0	0	0	0	0	0	0	0	0	0	0	0	0	0	0	0	0	0	0	0	0	0	0	0	0
Tox21_112497_1	61-73-4	Methylene blue	1	inactive	cv_16	inactive	cv_16	0	0	0	0	0	0	0.741031	2.09238	2.09672	2.04869	2.13337	2.13898	0	0	0	0	0	0	0	1.58353	1.61375	1.62805	1.60104	1.40166	0	0	0	0	0	0.477303	0.0832506	0.09419	0.113268	0.00919886	0	0	0	0	0	0.53138	0.191768	0.222239
Tox21_112500_1	93793-83-0	Roxatidine acetate hydrochloride	0	inactive	inactive	inactive	inactive	0	0	0	0	0	0	0	0	0	0	0	0	0	0	0	0	0	0	0	0	0	0	0	0	0	0	0	0	0	0	0	0	0	0	0	0	0	0	0	0	0	0
Tox21_112501_1	54350-48-0	Etretinate	1	inactive	cv_46	inactive	inactive	0	0	0	0	0	0	0	0	0	0.694265	0.746391	0.733186	0	0	0	0	0	0	0	0	0	0	0	0	0	0	0	0	0	1.09963	0.917232	0.671756	0.0758076	0.0262834	0	0	0	0	0	0	0	0
Tox21_112503_1	188627-80-7	Eptifibatide	0	inactive	inactive	inactive	inactive	0	0	0	0	0	0	0	0	0	0	0	0	0	0	0	0	0	0	0	0	0	0	0	0	0	0	0	0	0	0	0	0	0	0	0	0	0	0	0	0	0	0
Tox21_112505_1	231277-92-2	Lapatinib	1	inactive	cv_26	cv_36	cv_26	0	0	0	0	0	0	2.034	1.00642	1.28581	1.27282	0.938904	0.959489	0	0	0	0.743953	0.916224	0.997884	1.65261	0.977886	0.978289	0.9556	0.935145	0.882106	0	0	0	0	0	1.39362	0.438484	0.451658	0.508698	0.0377522	1.1684	0.988285	0.752854	0.321292	0.148935	1.06326	0.0998275	0.104404
Tox21_112506_1	14484-47-0	Deflazacort	0	inactive	inactive	inactive	inactive	0	0	0	0	0	0	0	0	0	0	0	0	0	0	0	0	0	0	0	0	0	0	0	0	0	0	0	0	0	0	0	0	0	0	0	0	0	0	0	0	0	0
Tox21_112507_1	23182-46-9	Pipethanate ethylbromide	0	inactive	inactive	inactive	inactive	0	0	0	0	0	0	0	0	0	0	0	0	0	0	0	0	0	0	0	0	0	0	0	0	0	0	0	0	0	0	0	0	0	0	0	0	0	0	0	0	0	0
Tox21_112508_1	148016-81-3	Doripenem	0	inactive	inactive	inactive	inactive	0	0	0	0	0	0	0	0	0	0	0	0	0	0	0	0	0	0	0	0	0	0	0	0	0	0	0	0	0	0	0	0	0	0	0	0	0	0	0	0	0	0
Tox21_112509_1	2152-34-3	Pemoline	0	inactive	inactive	inactive	inactive	0	0	0	0	0	0	0	0	0	0	0	0	0	0	0	0	0	0	0	0	0	0	0	0	0	0	0	0	0	0	0	0	0	0	0	0	0	0	0	0	0	0
Tox21_112511_1	443913-73-3	Vandetanib	0	inconclusive	inactive	inactive	inactive	0	0.72474	0	0	0	0	0	0	0	0	0	0	0	0	0	0	0	0	0	0	0	0	0	0	2.44949	2.23607	0	0	0	0	0	0	0	0	0	0	0	0	0	0	0	0
Tox21_112512_1	965-90-2	Ethylestrenol	1	inactive	cv_36	cv_56	inactive	0	0	0	0	0	0	0	0	0.739536	0.883981	0.977317	0.987968	0	0	0	0	0.680924	0.816093	0	0	0	0	0	0	0	0	0	0	0	0.838904	0.634483	0.277235	0.142486	0.019355	1.58948	1.40882	1.19457	0.910512	0.265048	0	0	0
Tox21_112516_1	116649-85-5	Ramatroban	0	inactive	inactive	inactive	inactive	0	0	0	0	0	0	0	0	0	0	0	0	0	0	0	0	0	0	0	0	0	0	0	0	0	0	0	0	0	0	0	0	0	0	0	0	0	0	0	0	0	0
Tox21_112518_1	113712-98-4	Tenatoprazole	0	inactive	inactive	inactive	inactive	0	0	0	0	0	0	0	0	0	0	0	0	0	0	0	0	0	0	0	0	0	0	0	0	0	0	0	0	0	0	0	0	0	0	0	0	0	0	0	0	0	0
Tox21_112519_1	32266-10-7	Hexoprenaline sulfate	0	inactive	inactive	inactive	inactive	0	0	0	0	0	0	0	0	0	0	0	0	0	0	0	0	0	0	0	0	0	0	0	0	0	0	0	0	0	0	0	0	0	0	0	0	0	0	0	0	0	0
Tox21_112520_1	6981-18-6	Ormetoprim	0	inactive	inactive	inactive	inactive	0	0	0	0	0	0	0	0	0	0	0	0	0	0	0	0	0	0	0	0	0	0	0	0	0	0	0	0	0	0	0	0	0	0	0	0	0	0	0	0	0	0
Tox21_112521_1	78613-35-1	Amorolfine	1	cv_16	cv_26	cv_16	inactive	0	0.96614	0.92274	1.16968	1.09388	1.01428	0	0.820938	0.840359	0.751719	0.702489	0.700843	0	0.827165	0.838531	0.862151	0.85643	0.7716	0	0	0	0	0	0	0.562544	0.25762	0.262879	0.193288	0.141708	0.527568	0.182403	0.191581	0.0837934	0.0033433	0.500168	0.0939498	0.107737	0.132089	0.162497	0	0	0
Tox21_112522_1	118292-40-3	Tazarotene	1	inactive	cv_16	inactive	inactive	0	0	0	0	0	0	0	0.827486	0.825692	0.866694	0.879326	0.87785	0	0	0	0	0	0	0	0	0	0	0	0	0	0	0	0	0	0.495777	0.070924	0.065317	0.0182709	0.00276879	0	0	0	0	0	0	0	0
Tox21_112523_1	59721-29-8	Camostat mesylate	0	inactive	inactive	inactive	inactive	0	0	0	0	0	0	0	0	0	0	0	0	0	0	0	0	0	0	0	0	0	0	0	0	0	0	0	0	0	0	0	0	0	0	0	0	0	0	0	0	0	0
Tox21_112524_1	161967-81-3	Grepafloxacin hydrochloride	0	inactive	inactive	inactive	inactive	0	0	0	0	0	0	0	0	0	0	0	0	0	0	0	0	0	0	0	0	0	0	0	0	0	0	0	0	0	0	0	0	0	0	0	0	0	0	0	0	0	0
Tox21_112525_1	122852-69-1	Alosetron hydrochloride	0	inactive	inactive	inactive	inconclusive	0	0	0	0	0	0	0	0	0	0	0	0	0	0	0	0	0	0	0	0.694828	0	0	0	0	0	0	0	0	0	0	0	0	0	0	0	0	0	0	0	2.44949	2.23607	0
Tox21_112526_1	122892-31-3	Itopride hydrochloride	0	inactive	inactive	inactive	inactive	0	0	0	0	0	0	0	0	0	0	0	0	0	0	0	0	0	0	0	0	0	0	0	0	0	0	0	0	0	0	0	0	0	0	0	0	0	0	0	0	0	0
Tox21_112528_1	129101-54-8	Rivastigmine tartrate	0	inactive	inactive	inactive	inactive	0	0	0	0	0	0	0	0	0	0	0	0	0	0	0	0	0	0	0	0	0	0	0	0	0	0	0	0	0	0	0	0	0	0	0	0	0	0	0	0	0	0
Tox21_112529_1	127294-70-6	Balofloxacin	0	inactive	inactive	inactive	inactive	0	0	0	0	0	0	0	0	0	0	0	0	0	0	0	0	0	0	0	0	0	0	0	0	0	0	0	0	0	0	0	0	0	0	0	0	0	0	0	0	0	0
Tox21_112530_1	1193386-64-9	Vardenafil citrate	1	inactive	cv_46	inactive	inactive	0	0	0	0	0	0	0	0	0	0.717592	0.758658	0.808135	0	0	0	0	0	0	0	0	0	0	0	0	0	0	0	0	0	1.10709	0.924982	0.680763	0.126595	0.0963008	0	0	0	0	0	0	0	0
Tox21_112531_1	127045-41-4	Pazufloxacin	0	inactive	inactive	inactive	inactive	0	0	0	0	0	0	0	0	0	0	0	0	0	0	0	0	0	0	0	0	0	0	0	0	0	0	0	0	0	0	0	0	0	0	0	0	0	0	0	0	0	0
Tox21_112533_1	115964-29-9	Tosufloxacin toluenesulfonic acid	0	inactive	inactive	inactive	inactive	0	0	0	0	0	0	0	0	0	0	0	0	0	0	0	0	0	0	0	0	0	0	0	0	0	0	0	0	0	0	0	0	0	0	0	0	0	0	0	0	0	0
Tox21_112534_1	120011-70-3	Donepezil hydrochloride	1	inactive	cv_16	cv_36	inactive	0	0	0	0	0	0	0	0.916825	0.965349	0.981308	0.977811	0.978824	0	0	0	0.573649	0.677412	0.765438	0	0	0	0	0	0	0	0	0	0	0	0.495213	0.0674166	0.0182399	0.00463121	0.00184288	1.1495	0.968853	0.730983	0.275402	0.17611	0	0	0
Tox21_112535_1	6933-90-0	Clorprenaline hydrochloride	0	inactive	inactive	inactive	inactive	0	0	0	0	0	0	0	0	0	0	0	0	0	0	0	0	0	0	0	0	0	0	0	0	0	0	0	0	0	0	0	0	0	0	0	0	0	0	0	0	0	0
Tox21_112536_1	120-72-9	Indole	0	inactive	inactive	inactive	inactive	0	0	0	0	0	0	0	0	0	0	0	0	0	0	0	0	0	0	0	0	0	0	0	0	0	0	0	0	0	0	0	0	0	0	0	0	0	0	0	0	0	0
Tox21_112537_1	83-34-1	3-Methylindole	0	inactive	inactive	inactive	inactive	0	0	0	0	0	0	0	0	0	0	0	0	0	0	0	0	0	0	0	0	0	0	0	0	0	0	0	0	0	0	0	0	0	0	0	0	0	0	0	0	0	0
Tox21_112543_1	666-99-9	Agaric acid	0	inactive	inactive	inconclusive	inactive	0	0	0	0	0	0	0	0	0	0	0	0	0	0	1.2007	1.2746	1.25401	1.18316	0	0	0	0	0	0	0	0	0	0	0	0	0	0	0	0	0.784268	0.570603	0.105679	0.114025	0.122468	0	0	0
Tox21_112544_1	1188-38-1	N-Carbamyl-L-glutamic acid	0	inactive	inactive	inconclusive	inactive	0	0	0	0	0	0	0	0	0	0	0	0	0.75816	0.68053	0	0.730424	0	0	0	0	0	0	0	0	0	0	0	0	0	0	0	0	0	0	1.10427	1.37512	2	1.73205	0	0	0	0
Tox21_112553_1	79660-72-3	Fleroxacin	0	inactive	inactive	inactive	inactive	0	0	0	0	0	0	0	0	0	0	0	0	0	0	0	0	0	0	0	0	0	0	0	0	0	0	0	0	0	0	0	0	0	0	0	0	0	0	0	0	0	0
Tox21_112555_1	54-96-6	3,4-Diaminopyridine	0	inactive	inactive	inactive	inactive	0	0	0	0	0	0	0	0	0	0	0	0	0	0	0	0	0	0	0	0	0	0	0	0	0	0	0	0	0	0	0	0	0	0	0	0	0	0	0	0	0	0
Tox21_112559_1	10381-75-6	8-Bromotheophylline	0	inactive	inactive	inactive	inactive	0	0	0	0	0	0	0	0	0	0	0	0	0	0	0	0	0	0	0	0	0	0	0	0	0	0	0	0	0	0	0	0	0	0	0	0	0	0	0	0	0	0
Tox21_112561_1	28772-56-7	Bromadiolone	0	inactive	inconclusive	inactive	inconclusive	0	0	0	0	0	0	1.39024	0	0	0	0	0	0	0	0	0	0	0	1.49241	0	0	0	0	0	0	0	0	0	0	2.44949	0	0	0	0	0	0	0	0	0	2.44949	0	0
Tox21_112564	3735-85-1	Mefeserpine	0	inconclusive	inactive	inactive	inactive	0	0.742398	0	0	0	0	0	0	0	0	0	0	0	0	0	0	0	0	0	0	0	0	0	0	2.44949	2.23607	0	0	0	0	0	0	0	0	0	0	0	0	0	0	0	0
Tox21_112567_1	90494-79-4	Xaliproden hydrochloride	0	inactive	inactive	inactive	inactive	0	0	0	0	0	0	0	0	0	0	0	0	0	0	0	0	0	0	0	0	0	0	0	0	0	0	0	0	0	0	0	0	0	0	0	0	0	0	0	0	0	0
Tox21_112568_1	58579-51-4	Anagrelide hydrochloride	0	inactive	inactive	inactive	inactive	0	0	0	0	0	0	0	0	0	0	0	0	0	0	0	0	0	0	0	0	0	0	0	0	0	0	0	0	0	0	0	0	0	0	0	0	0	0	0	0	0	0
Tox21_112569_1	33237-74-0	Aprindine hydrochloride	1	inconclusive	cv_36	cv_26	inactive	0	0	0	0	0	0.357121	0	0	0.767771	0.862229	0.924155	0.94388	0	0	0.806002	0.979687	1.11	1.13645	0	0	0	0	0	0	2.44949	2.23607	2	1.73205	1.41421	0.808593	0.59935	0.19967	0.10924	0.0363401	0.87339	0.673668	0.347276	0.199207	0.0465405	0	0	0
Tox21_112570_1	201677-61-4	Sivelestat sodium tetrahydrate	0	inactive	inactive	inactive	inactive	0	0	0	0	0	0	0	0	0	0	0	0	0	0	0	0	0	0	0	0	0	0	0	0	0	0	0	0	0	0	0	0	0	0	0	0	0	0	0	0	0	0
Tox21_112574_1	122-18-9	Benzylhexadecyldimethylammonium chloride	1	cv_16	cv_36	cv_16	cv_16	0	1.28507	1.18136	1.32633	1.3608	1.31599	0	0	1.69546	1.94524	2.01439	2.03992	0	1.51285	1.89826	2.04125	2.138	2.15188	0	1.37889	1.62165	1.72543	1.78129	1.82388	0.517435	0.155174	0.176692	0.057316	0.0763954	0.854662	0.652484	0.310849	0.111123	0.0419531	0.693575	0.45743	0.249635	0.134184	0.02276	0.617448	0.350152	0.195533
Tox21_112577_1	118499-70-0	Ipidacrine hydrochloride hydrate	0	inactive	inactive	inactive	inactive	0	0	0	0	0	0	0	0	0	0	0	0	0	0	0	0	0	0	0	0	0	0	0	0	0	0	0	0	0	0	0	0	0	0	0	0	0	0	0	0	0	0
Tox21_112581_1	136381-85-6	Lintitript	1	cv_56	inconclusive	inactive	inconclusive	0	0.707736	0	0	0.422563	0.338592	0.925885	0	0	0	0	0	0	0	0	0	0	0	0.861644	0	0	0	0	0	1.39251	1.21445	1.18556	0.90052	0.232736	2.44949	0	0	0	0	0	0	0	0	0	2.44949	0	0
Tox21_112582_1	103878-83-7	Lazabemide hydrochloride	0	inactive	inactive	inactive	inactive	0	0	0	0	0	0	0	0	0	0	0	0	0	0	0	0	0	0	0	0	0	0	0	0	0	0	0	0	0	0	0	0	0	0	0	0	0	0	0	0	0	0
Tox21_112583_1	3575-80-2	Methylperone	0	inactive	inactive	inactive	inactive	0	0	0	0	0	0	0	0	0	0	0	0	0	0	0	0	0	0	0	0	0	0	0	0	0	0	0	0	0	0	0	0	0	0	0	0	0	0	0	0	0	0
Tox21_112584_1	66898-62-2	Talniflumate	0	inactive	inactive	inactive	inactive	0	0	0	0	0	0	0	0	0	0	0	0	0	0	0	0	0	0	0	0	0	0	0	0	0	0	0	0	0	0	0	0	0	0	0	0	0	0	0	0	0	0
Tox21_112586_1	41575-94-4	Carboplatin	0	inactive	inactive	inactive	inactive	0	0	0	0	0	0	0	0	0	0	0	0	0	0	0	0	0	0	0	0	0	0	0	0	0	0	0	0	0	0	0	0	0	0	0	0	0	0	0	0	0	0
Tox21_112587_1	127625-29-0	Fananserin	1	inactive	inactive	cv_16	inactive	0	0	0	0	0	0	0	0	0	0	0	0	0.82089	0.673177	0.64833	0.601574	0	0.515426	0	0	0	0	0	0	0	0	0	0	0	0	0	0	0	0	0.61457	0.600342	0.702498	0.889852	1.41421	0	0	0
Tox21_112588_1	71119-11-4	Bucindolol	1	inactive	cv_26	cv_36	inactive	0	0	0	0	0	0	0	1.54435	1.35084	1.54306	1.53775	1.50769	0	0	0	0.75188	0.838867	0.864889	0	0	0	0	0	0	0	0	0	0	0	0.52439	0.174266	0.194714	0.044727	0.0504427	1.11288	0.930996	0.687723	0.15512	0.0492843	0	0	0
Tox21_112589_1	81409-90-7	Cabergoline	0	inactive	inactive	inactive	inactive	0	0	0	0	0	0	0	0	0	0	0	0	0	0	0	0	0	0	0	0	0	0	0	0	0	0	0	0	0	0	0	0	0	0	0	0	0	0	0	0	0	0
Tox21_112590_1	82586-52-5	Moexipril hydrochloride	0	inactive	inactive	inactive	inactive	0	0	0	0	0	0	0	0	0	0	0	0	0	0	0	0	0	0	0	0	0	0	0	0	0	0	0	0	0	0	0	0	0	0	0	0	0	0	0	0	0	0
Tox21_112592_1	121288-39-9	Loxoribine	0	inactive	inactive	inactive	inactive	0	0	0	0	0	0	0	0	0	0	0	0	0	0	0	0	0	0	0	0	0	0	0	0	0	0	0	0	0	0	0	0	0	0	0	0	0	0	0	0	0	0
Tox21_112593_1	3810-80-8	Diphenoxylate hydrochloride	1	inconclusive	no_cv	inactive	inconclusive	0	0	0	0	0	0.425722	0	0	0	0	0.743312	1.48295	0	0	0	0	0	0	0	0.802589	0.74423	0	0	0	2.44949	2.23607	2	1.73205	1.41421	2.08143	1.88478	1.66274	1.39918	1.03611	0	0	0	0	0	1.55673	1.37671	2
Tox21_112599_1	56839-43-1	Eperisone hydrochloride	0	inactive	inactive	inactive	inactive	0	0	0	0	0	0	0	0	0	0	0	0	0	0	0	0	0	0	0	0	0	0	0	0	0	0	0	0	0	0	0	0	0	0	0	0	0	0	0	0	0	0
Tox21_112601_1	52549-17-4	Pranoprofen	0	inactive	inactive	inactive	inactive	0	0	0	0	0	0	0	0	0	0	0	0	0	0	0	0	0	0	0	0	0	0	0	0	0	0	0	0	0	0	0	0	0	0	0	0	0	0	0	0	0	0
Tox21_112602_1	72496-41-4	Pirarubicin	1	inactive	cv_36	cv_36	cv_16	0	0	0	0	0	0	0	0	1.88668	2.20774	2.30458	2.36054	0.793884	1.11905	1.25993	1.80188	1.75194	2.09456	0	1.20392	1.32393	1.78093	1.64089	1.67188	0	0	0	0	0	0.90273	0.706445	0.399001	0.174142	0.0914208	0.971886	0.825726	0.679772	0.464453	0.536542	0.732859	0.507823	0.388125
Tox21_112603_1	638-94-8	Desonide	0	inactive	inactive	inactive	inconclusive	0	0	0	0	0	0	0	0	0	0	0	0	0	0	0	0	0	0	1.48428	0	0	0	0	0	0	0	0	0	0	0	0	0	0	0	0	0	0	0	0	2.44949	0	0
Tox21_112605_1	149647-78-9	Suberoylanilide hydroxamic acid	1	inactive	cv_36	cv_56	cv_26	0	0	0	0	0	0	0	0.873913	1.74316	1.85864	1.92237	1.95955	0	0	0	0	1.8859	2.11739	0	0.756565	1.23085	1.54421	1.57918	1.78594	0	0	0	0	0	0.76408	0.546309	0.208632	0.116987	0.0612091	1.62752	1.44603	1.23193	0.951588	0.371806	0.896619	0.699656	0.492111
Tox21_112613_1	59467-96-8	Midazolam hydrochloride	1	inactive	cv_36	inactive	inactive	0	0	0	0	0	0	0.698419	0	0.814228	0.90912	0.961277	0.986217	0	0	0	0	0	0	0	0	0	0	0	0	0	0	0	0	0	0.579675	0.595371	0.189239	0.100312	0.0454198	0	0	0	0	0	0	0	0
Tox21_112621_1	90162-60-0	Isbufylline	0	inactive	inactive	inactive	inactive	0	0	0	0	0	0	0	0	0	0	0	0	0	0	0	0	0	0	0	0	0	0	0	0	0	0	0	0	0	0	0	0	0	0	0	0	0	0	0	0	0	0
Tox21_112622_1	2217-44-9	Iodophthalein sodium	0	inactive	inactive	inactive	inactive	0	0	0	0	0	0	0	0	0	0	0	0	0	0	0	0	0	0	0	0	0	0	0	0	0	0	0	0	0	0	0	0	0	0	0	0	0	0	0	0	0	0
Tox21_112623_1	7696-12-0	Tetramethrin	0	inactive	inactive	inconclusive	inactive	0	0	0	0	0	0	0	0	0	0	0	0	0	0	0	0	0	1.64757	0	0	0	0	0	0	0	0	0	0	0	0	0	0	0	0	2.44949	2.23607	2	1.73205	1.41421	0	0	0
Tox21_112624_1	57653-26-6	Fenobam	0	inactive	inactive	inactive	inactive	0	0	0	0	0	0	0	0	0	0	0	0	0	0	0	0	0	0	0	0	0	0	0	0	0	0	0	0	0	0	0	0	0	0	0	0	0	0	0	0	0	0
Tox21_112627_1	99755-59-6	Rotigotine	1	cv_16	cv_26	cv_16	inactive	0	0.642319	0.620862	0.738014	0.727148	0.66842	0	1.61715	1.43091	1.5795	1.39522	0.985296	0	0.773053	0.761671	0.880942	0.952286	0.905872	0	0	0	0	0	0	0.515841	0.150496	0.154444	0.104425	0.119357	0.695917	0.460507	0.488245	0.611616	0.660185	0.543869	0.220073	0.202924	0.095978	0.0855572	0	0	0
Tox21_112631_1	775304-57-9	Ataluren	0	inactive	inactive	inactive	inactive	0	0	0	0	0	0	0	0	0	0	0	0	0	0	0	0	0	0	0	0	0	0	0	0	0	0	0	0	0	0	0	0	0	0	0	0	0	0	0	0	0	0
Tox21_112635_1	161735-79-1	Rasagiline mesylate	0	inactive	inactive	inactive	inactive	0	0	0	0	0	0	0	0	0	0	0	0	0	0	0	0	0	0	0	0	0	0	0	0	0	0	0	0	0	0	0	0	0	0	0	0	0	0	0	0	0	0
Tox21_112636_1	133099-07-7	Darifenacin hydrobromide	1	cv_16	cv_36	cv_16	inactive	0.861714	1.00786	0.904799	0.788335	0.686432	0.816206	0	0	0.773728	0.83795	0.887514	0.887366	1.20674	1.70442	1.6748	1.59004	1.50535	1.44224	0	0	0	0	0	0	0.295326	0.33114	0.242355	0.182066	0.254327	0.791389	0.579075	0.139569	0.0745128	0.000276966	0.373977	0.25459	0.241464	0.177612	0.106128	0	0	0
Tox21_112637_1	136817-59-9	Delavirdine	1	inactive	cv_56	inactive	inconclusive	0	0	0	0	0	0	1.79808	0	0	0	0.709627	0.750188	0	0	0	0	0	0	1.94419	0	0	0	0	0	0	0	0	0	0	2.09301	1.37305	1.15849	0.870285	0.0810767	0	0	0	0	0	2.44949	0	0
Tox21_112642_1	171596-29-5	Tadalafil	0	inactive	inactive	inactive	inactive	0	0	0	0	0	0	0	0	0	0	0	0	0	0	0	0	0	0	0	0	0	0	0	0	0	0	0	0	0	0	0	0	0	0	0	0	0	0	0	0	0	0
Tox21_112644_1	122111-03-9	Gemcitabine hydrochloride	1	inactive	cv_36	inactive	inactive	0	0	0	0	0	0	0	0	1.65605	1.95056	2.06449	2.18286	0	0	0	0	0	0	0	0	0	0	0	0	0	0	0	0	0	0.936052	0.743136	0.452313	0.268011	0.192985	0	0	0	0	0	0	0	0
Tox21_112652_1	94055-76-2	Suplatast tosylate	0	inactive	inactive	inactive	inactive	0	0	0	0	0	0	0	0	0	0	0	0	0	0	0	0	0	0	0	0	0	0	0	0	0	0	0	0	0	0	0	0	0	0	0	0	0	0	0	0	0	0
Tox21_112654_1	364782-34-3	Cinacalcet hydrochloride	1	cv_16	cv_26	cv_16	cv_16	0	1.15333	1.13476	1.09483	1.26921	1.25579	0	1.11141	1.38699	1.39804	1.39393	1.39523	0	1.77217	1.86433	2.00418	2.07092	2.06727	0	1.41905	1.51321	1.56493	1.58516	1.58046	0.531136	0.19118	0.210432	0.221328	0.0231208	0.557302	0.247532	0.011226	0.00504005	0.0022132	0.577312	0.28457	0.205591	0.0849345	0.00599296	0.51682	0.153383	0.0756268
Tox21_112659_1	35035-05-3	Timepidium bromide	0	inactive	inactive	inactive	inactive	0	0	0	0	0	0	0	0	0	0	0	0	0	0	0	0	0	0	0	0	0	0	0	0	0	0	0	0	0	0	0	0	0	0	0	0	0	0	0	0	0	0
Tox21_112660_1	54240-36-7	Mabuterol hydrochloride	0	inactive	inactive	inactive	inactive	0	0	0	0	0	0	0	0	0	0	0	0	0	0	0	0	0	0	0	0	0	0	0	0	0	0	0	0	0	0	0	0	0	0	0	0	0	0	0	0	0	0
Tox21_112661_1	103766-25-2	Gimeracil	0	inactive	inactive	inactive	inactive	0	0	0	0	0	0	0	0	0	0	0	0	0	0	0	0	0	0	0	0	0	0	0	0	0	0	0	0	0	0	0	0	0	0	0	0	0	0	0	0	0	0
Tox21_112663_1	108612-45-9	Mizolastine	1	inactive	cv_16	inactive	inactive	0	0	0	0	0	0	0	0.858848	0.871723	0.901467	0.912124	0.932476	0	0	0	0	0	0	0	0	0	0	0	0	0	0	0	0	0	0.497146	0.0788066	0.0660917	0.0415068	0.03763	0	0	0	0	0	0	0	0
Tox21_112665_1	56741-95-8	Bropirimine	0	inactive	inactive	inactive	inactive	0	0	0	0	0	0	0	0	0	0	0	0	0	0	0	0	0	0	0	0	0	0	0	0	0	0	0	0	0	0	0	0	0	0	0	0	0	0	0	0	0	0
Tox21_112666_1	153559-49-0	Bexarotene	1	inactive	no_cv	cv_26	inactive	0	0	0	0	0	0	0	0	0	0.774268	0.818765	1.22563	0	0	0.757765	0.888209	0.87145	0.900458	0	0	0	0	0	0	0	0	0	0	0	1.40394	1.22582	1.00776	0.694192	0.675652	0.797439	0.586235	0.163093	0.038426	0.0542644	0	0	0
Tox21_112667_1	77469-98-8	Pimobendan hydrochloride	1	inactive	cv_36	cv_56	inconclusive	0	0	0	0	0	0	0	0.836588	1.31087	1.58264	1.66375	1.68342	0	0	0	0	0.620395	0.748935	0.699114	0	0	0	0	0	0	0	0	0	0	0.787431	0.574371	0.338766	0.121782	0.0327168	1.58832	1.40768	1.19343	0.90925	0.261168	2.44949	0	0
Tox21_112672_1	179324-69-7	Bortezomib	1	cv_56	cv_46	cv_46	cv_36	0	0	0	0.494193	1.68429	2.10905	0	0	1.87721	2.35687	2.56188	2.6636	0	0	0.853677	2.33435	2.6844	2.76298	0	0	1.154	2.10541	2.54127	2.64025	1.74771	1.56306	1.34839	1.0766	0.648601	1.03986	0.854574	0.597092	0.335218	0.165268	1.21988	1.04088	0.811083	0.442911	0.127834	1.24989	1.07133	0.844246
Tox21_112673_1	152946-68-4	Nolatrexed dihydrochloride	1	inactive	cv_46	inactive	inconclusive	0	0	0	0	0	0	0	0	0	1.15414	1.49064	1.54904	0	0	0	0	0	0	0	0.856423	0.789236	0	0	0	0	0	0	0	0	1.2235	1.04456	0.815117	0.430814	0.0978995	0	0	0	0	0	1.55875	1.37868	2
Tox21_112676_1	25875-51-8	Robenidine	1	cv_16	cv_16	cv_16	cv_16	0	1.29437	0.939219	1.25181	1.27267	1.19585	0	0.782704	0.884034	0.886034	0.892732	0.901528	0	1.48247	1.48882	1.56603	1.61692	1.54231	0	0.888094	0.910402	0.907792	0.871256	0.831753	0.581388	0.291685	0.31944	0.0951397	0.132453	0.506807	0.120952	0.0209433	0.0205368	0.0163976	0.510736	0.134537	0.125601	0.0914012	0.124449	0.497986	0.0832801	0.09607
Tox21_112680_1	66-22-8	Uracil	0	inactive	inactive	inactive	inactive	0	0	0	0	0	0	0	0	0	0	0	0	0	0	0	0	0	0	0	0	0	0	0	0	0	0	0	0	0	0	0	0	0	0	0	0	0	0	0	0	0	0
Tox21_112683_1	145858-50-0	Liarozole hydrochloride	0	inactive	inconclusive	inactive	inactive	0	0	0	0	0	0	0	1.55628	0.862255	0.722493	0	0	0	0	0	0	0	0	0	0	0	0	0	0	0	0	0	0	0	1.8026	1.61626	1.19555	1.73205	0	0	0	0	0	0	0	0	0
Tox21_112687_1	6114-21-2	Ethyl linoleate	0	inactive	inconclusive	inactive	inactive	0	0	0	0	0	0	0.747001	0	0	0	0	0	0	0	0	0	0	0	0	0	0	0	0	0	0	0	0	0	0	2.44949	0	0	0	0	0	0	0	0	0	0	0	0
Tox21_112688_1	3238-60-6	dl-Coniine	0	inactive	inactive	inactive	inactive	0	0	0	0	0	0	0	0	0	0	0	0	0	0	0	0	0	0	0	0	0	0	0	0	0	0	0	0	0	0	0	0	0	0	0	0	0	0	0	0	0	0
Tox21_112691_1	25122-57-0	Clobetasone butyrate	0	inactive	inactive	inactive	inactive	0	0	0	0	0	0	0	0	0	0	0	0	0	0	0	0	0	0	0	0	0	0	0	0	0	0	0	0	0	0	0	0	0	0	0	0	0	0	0	0	0	0
Tox21_112696_1	1198-77-2	Sodium urate	0	inactive	inactive	inactive	inactive	0	0	0	0	0	0	0	0	0	0	0	0	0	0	0	0	0	0	0	0	0	0	0	0	0	0	0	0	0	0	0	0	0	0	0	0	0	0	0	0	0	0
Tox21_112699_1	676-46-0	Disodium 2-hydroxybutanedioate	0	inactive	inactive	inactive	inactive	0	0	0	0	0	0	0	0	0	0	0	0	0	0	0	0	0	0	0	0	0	0	0	0	0	0	0	0	0	0	0	0	0	0	0	0	0	0	0	0	0	0
Tox21_112714_1	121032-29-9	Nelarabine	0	inactive	inactive	inactive	inactive	0	0	0	0	0	0	0	0	0	0	0	0	0	0	0	0	0	0	0	0	0	0	0	0	0	0	0	0	0	0	0	0	0	0	0	0	0	0	0	0	0	0
Tox21_112719_1	54556-98-8	Propiverine hydrochloride	1	inconclusive	cv_36	cv_26	inactive	0	0	0.672368	0.768627	0.772136	0.700789	0	0	0.796269	0.858639	0.894218	0.900589	0	0	0.854358	1.25759	1.31944	1.33976	0	0	0	0	0	0	0.791332	0.579007	0.139329	0.109587	0.14184	0.787683	0.574671	0.123062	0.0590116	0.0118776	0.916883	0.722094	0.422229	0.101293	0.0346877	0	0	0
Tox21_112722_1	57470-78-7	Celiprolol hydrochloride	0	inactive	inactive	inactive	inactive	0	0	0	0	0	0	0	0	0	0	0	0	0	0	0	0	0	0	0	0	0	0	0	0	0	0	0	0	0	0	0	0	0	0	0	0	0	0	0	0	0	0
Tox21_112723_1	18507-89-6	Decoquinate	0	inactive	inactive	inactive	inactive	0	0	0	0	0	0	0	0	0	0	0	0	0	0	0	0	0	0	0	0	0	0	0	0	0	0	0	0	0	0	0	0	0	0	0	0	0	0	0	0	0	0
Tox21_112725_1	94497-51-5	Tamibarotene	0	inactive	inactive	inconclusive	inactive	0	0	0	0	0	0	0	0	0	0	0	0	0.84919	0.662164	0	0	0	0.497642	0	0	0	0	0	0	0	0	0	0	0	0	0	0	0	0	1.26736	1.44017	2	1.73205	1.41421	0	0	0
Tox21_112735_1	18556-44-0	Vinblastine sulfate	1	inactive	cv_46	no_cv	inconclusive	0	0	0	0	0	0	0	0.767073	0.880789	2.35898	2.48553	2.51846	0	0	0	0	1.02009	1.8434	0	0	0.69828	0.740985	0.743136	0.715054	0	0	0	0	0	1.0914	0.908651	0.676434	0.184522	0.0537489	2.1135	1.91551	1.69244	1.42892	1.07157	0.777812	0.562879	0.060802
Tox21_112736_1	302962-49-8	Dasatinib	1	inactive	inconclusive	cv_26	inconclusive	0	0	0	0	0	0	1.0428	0.791847	0.933308	0.994669	1.03571	1.81672	0	0	0.901543	1.25695	1.38435	1.41159	1.04468	0	0.766091	0.894183	0.922557	0.916082	0	0	0	0	0	1.30273	1.32267	1.22866	1.1479	1.03963	0.93369	0.740552	0.448683	0.188265	0.0461783	0.562524	0.591779	0.179368
Tox21_112737_1	143322-58-1	Eletriptan	0	inactive	inactive	inactive	inactive	0	0	0	0	0	0	0	0	0	0	0	0	0	0	0	0	0	0	0	0	0	0	0	0	0	0	0	0	0	0	0	0	0	0	0	0	0	0	0	0	0	0
Tox21_112740_1	62288-83-9	Desmopressin acetate	0	inactive	inactive	inactive	inactive	0	0	0	0	0	0	0	0	0	0	0	0	0	0	0	0	0	0	0	0	0	0	0	0	0	0	0	0	0	0	0	0	0	0	0	0	0	0	0	0	0	0
Tox21_112755_1	7601-55-0	Metocurine iodide	1	inactive	inactive	inactive	cv_46	0	0	0	0	0	0	0	0	0	0	0	0	0	0	0	0	0	0	0	0	0	0.797036	1.12016	1.4987	0	0	0	0	0	0	0	0	0	0	0	0	0	0	0	1.50526	1.32609	1.11083
Tox21_112758_1	98-72-6	Nitarsone	0	inactive	inactive	inactive	inactive	0	0	0	0	0	0	0	0	0	0	0	0	0	0	0	0	0	0	0	0	0	0	0	0	0	0	0	0	0	0	0	0	0	0	0	0	0	0	0	0	0	0
Tox21_112764_1	118-61-6	Ethyl salicylate	0	inactive	inactive	inactive	inactive	0	0	0	0	0	0	0	0	0	0	0	0	0	0	0	0	0	0	0	0	0	0	0	0	0	0	0	0	0	0	0	0	0	0	0	0	0	0	0	0	0	0
Tox21_112765_1	443-79-8	DL-Isoleucine	0	inactive	inactive	inactive	inactive	0	0	0	0	0	0	0	0	0	0	0	0	0	0	0	0	0	0	0	0	0	0	0	0	0	0	0	0	0	0	0	0	0	0	0	0	0	0	0	0	0	0
Tox21_112767_1	19767-45-4	Sodium 2-mercaptoethanesulfonate	0	inactive	inactive	inactive	inactive	0	0	0	0	0	0	0	0	0	0	0	0	0	0	0	0	0	0	0	0	0	0	0	0	0	0	0	0	0	0	0	0	0	0	0	0	0	0	0	0	0	0
Tox21_112770_1	55870-64-9	Pentisomicin	0	inactive	inactive	inactive	inactive	0	0	0	0	0	0	0	0	0	0	0	0	0	0	0	0	0	0	0	0	0	0	0	0	0	0	0	0	0	0	0	0	0	0	0	0	0	0	0	0	0	0
Tox21_112771_1	16506-27-7	Bendamustine	0	inactive	inactive	inactive	inactive	0	0	0	0	0	0	0	0	0	0	0	0	0	0	0	0	0	0	0	0	0	0	0	0	0	0	0	0	0	0	0	0	0	0	0	0	0	0	0	0	0	0
Tox21_112772	1239-29-8	Furazabol	1	inconclusive	cv_26	inactive	inactive	0	0	0	0	0	0.419203	0	0.876412	1.37605	1.38357	1.41019	1.45466	0	0	0	0	0	0	0	0	0	0	0	0	2.44949	2.23607	2	1.73205	1.41421	0.647768	0.394848	0.0870222	0.0867672	0.0751037	0	0	0	0	0	0	0	0
Tox21_112773	67-16-3	Thiamine disulfide	0	inactive	inactive	inactive	inactive	0	0	0	0	0	0	0	0	0	0	0	0	0	0	0	0	0	0	0	0	0	0	0	0	0	0	0	0	0	0	0	0	0	0	0	0	0	0	0	0	0	0
Tox21_112774_1	112665-43-7	(+-)-7-(3,5,6-trimethyl-1,4-benzoquinon-2-yl)-7-phenylheptanoic acid	0	inactive	inconclusive	inactive	inconclusive	0	0	0	0	0	0	0	0.974816	0.858409	0	0	0	0	0	0	0	0	0	0.828122	0	0	0	0	0	0	0	0	0	0	1.5756	1.39522	2	0	0	0	0	0	0	0	2.44949	0	0
Tox21_112775	78266-06-5	Mebrofenin	0	inactive	inactive	inactive	inactive	0	0	0	0	0	0	0	0	0	0	0	0	0	0	0	0	0	0	0	0	0	0	0	0	0	0	0	0	0	0	0	0	0	0	0	0	0	0	0	0	0	0
Tox21_112776	752-56-7	Riboflavin tetrabutyrate	1	cv_16	inconclusive	cv_16	inconclusive	2.15409	2.27574	2.1339	2.03201	1.95353	1.85486	0	1.19198	0.818706	0.715703	0.712973	0	2.57598	2.78565	2.76153	2.73699	2.69755	2.67779	0	0.766156	0.770102	0.762849	0	0	0.345508	0.388496	0.274002	0.203276	0.161978	1.1244	0.94294	0.693289	0.866045	1.41421	0.162737	0.102113	0.0873661	0.0702484	0.0322306	1.09552	0.912948	1.15482
Tox21_112777	77-90-7	Acetyl tributyl citrate	0	inactive	inactive	inactive	inactive	0	0	0	0	0	0	0	0	0	0	0	0	0	0	0	0	0	0	0	0	0	0	0	0	0	0	0	0	0	0	0	0	0	0	0	0	0	0	0	0	0	0
Tox21_112780	18917-95-8	Magnesium salicylate tetrahydrate	1	cv_36	inactive	inactive	inactive	0	0	0.642733	0.548837	0.449416	0.356686	0	0	0	0	0	0	0	0	0	0	0	0	0	0	0	0	0	0	0.907811	0.712074	0.40745	0.338456	0.247822	0	0	0	0	0	0	0	0	0	0	0	0	0
Tox21_112781_1	114977-28-5	Docetaxel	1	inactive	cv_46	cv_56	inactive	0	0	0	0	0	0	0	0	1.22681	2.0061	2.23744	2.35727	0	0	0	0.628054	2.38599	2.56527	0	0	0	0	0	0	0	0	0	0	0	1.13094	0.949698	0.709209	0.380682	0.194861	1.58449	1.40393	1.18965	0.905061	0.288772	0	0	0
Tox21_112785_1	1235-82-1	Biperiden hydrochloride	0	inconclusive	inactive	inactive	inactive	0	0	0	0	0	0.408149	0	0	0	0	0	0	0	0	0	0	0	0	0	0	0	0	0	0	2.44949	2.23607	2	1.73205	1.41421	0	0	0	0	0	0	0	0	0	0	0	0	0
Tox21_112791_1	804-36-4	Nitrovin	1	cv_26	cv_26	cv_16	cv_16	0	1.41577	1.43719	1.63495	1.86313	1.98014	0	1.87163	2.11026	2.1866	2.22434	2.29403	0	1.82456	2.22035	2.31656	2.38869	2.44749	0	1.9931	2.12992	2.17158	2.18937	2.19638	0.7954	0.583825	0.518077	0.377806	0.191653	0.599485	0.321917	0.176216	0.12817	0.113843	0.672334	0.429018	0.219437	0.150042	0.0959571	0.524736	0.175168	0.0674983
Tox21_112796_1	1777-82-8	2,4-Dichlorobenzyl alcohol	0	inactive	inactive	inactive	inactive	0	0	0	0	0	0	0	0	0	0	0	0	0	0	0	0	0	0	0	0	0	0	0	0	0	0	0	0	0	0	0	0	0	0	0	0	0	0	0	0	0	0
Tox21_112797_1	5817-39-0	3,3',5'-Triiodo-L-thyronine	0	inactive	inactive	inactive	inactive	0	0	0	0	0	0	0	0	0	0	0	0	0	0	0	0	0	0	0	0	0	0	0	0	0	0	0	0	0	0	0	0	0	0	0	0	0	0	0	0	0	0
Tox21_112799_1	27589-33-9	Azosemide	0	inactive	inconclusive	inactive	inactive	0	0	0	0	0	0	0.71105	0	0	0	0	0	0	0	0	0	0	0	0	0	0	0	0	0	0	0	0	0	0	2.44949	0	0	0	0	0	0	0	0	0	0	0	0
Tox21_112800_1	87233-62-3	Emedastine difumarate	0	inactive	inactive	inactive	inactive	0	0	0	0	0	0	0	0	0	0	0	0	0	0	0	0	0	0	0	0	0	0	0	0	0	0	0	0	0	0	0	0	0	0	0	0	0	0	0	0	0	0
Tox21_112801_1	89396-94-1	Imidapril hydrochloride	0	inactive	inactive	inactive	inactive	0	0	0	0	0	0	0	0	0	0	0	0	0	0	0	0	0	0	0	0	0	0	0	0	0	0	0	0	0	0	0	0	0	0	0	0	0	0	0	0	0	0
Tox21_112803_1	110221-44-8	Temocapril hydrochloride	0	inactive	inactive	inactive	inactive	0	0	0	0	0	0	0	0	0	0	0	0	0	0	0	0	0	0	0	0	0	0	0	0	0	0	0	0	0	0	0	0	0	0	0	0	0	0	0	0	0	0
Tox21_112808_1	212141-54-3	Vatalanib	1	inactive	cv_36	inactive	inactive	0	0	0	0	0	0	0.759922	0.834482	0.865947	0.954428	1.26389	1.31434	0	0	0	0	0	0	0	0	0	0	0	0	0	0	0	0	0	0.625655	0.57232	0.516942	0.410774	0.0864962	0	0	0	0	0	0	0	0
Tox21_112811_1	35189-28-7	Norgestimate	1	inactive	cv_16	inconclusive	inactive	0	0	0	0	0	0	0	1.03066	1.04558	1.07107	0.93325	0.94831	0	0	0	0	0	0.515451	0	0	0	0	0	0	0	0	0	0	0	0.516794	0.153308	0.175738	0.202227	0.0276904	2.44949	2.23607	2	1.73205	1.41421	0	0	0
Tox21_112814_1	6577-41-9	Oxapium iodide	1	inactive	cv_46	inactive	cv_56	0	0	0	0	0	0	0	0	0	0.781678	1.23128	1.22082	0	0	0	0	0	0	0	0	0	0	0.856703	1.1124	0	0	0	0	0	1.27061	1.09229	0.866861	0.508954	0.0181014	0	0	0	0	0	1.66234	1.48001	1.2659
Tox21_112816	72739-14-1	(S)-(-)-Cathinone hydrochloride	0	inactive	inactive	inactive	inactive	0	0	0	0	0	0	0	0	0	0	0	0	0	0	0	0	0	0	0	0	0	0	0	0	0	0	0	0	0	0	0	0	0	0	0	0	0	0	0	0	0	0
Tox21_112818	29493-77-4	(4R,5S)-4-methyl-5-phenyl-4,5-dihydro-1,3-oxazol-2-amine	0	inactive	inactive	inactive	inactive	0	0	0	0	0	0	0	0	0	0	0	0	0	0	0	0	0	0	0	0	0	0	0	0	0	0	0	0	0	0	0	0	0	0	0	0	0	0	0	0	0	0
Tox21_112822	832-92-8	Mescaline hydrochloride	0	inactive	inactive	inactive	inactive	0	0	0	0	0	0	0	0	0	0	0	0	0	0	0	0	0	0	0	0	0	0	0	0	0	0	0	0	0	0	0	0	0	0	0	0	0	0	0	0	0	0
Tox21_112823	5688-80-2	3,4,5-Trimethoxyamphetamine hydrochloride	0	inactive	inactive	inactive	inactive	0	0	0	0	0	0	0	0	0	0	0	0	0	0	0	0	0	0	0	0	0	0	0	0	0	0	0	0	0	0	0	0	0	0	0	0	0	0	0	0	0	0
Tox21_112826	133005-40-0	(+)-Metazocine fumarate (2:1)	0	inactive	inactive	inactive	inactive	0	0	0	0	0	0	0	0	0	0	0	0	0	0	0	0	0	0	0	0	0	0	0	0	0	0	0	0	0	0	0	0	0	0	0	0	0	0	0	0	0	0
Tox21_112827	53757-34-9	(-)-alpha-Methadol hydrochloride	1	inactive	cv_46	inactive	inactive	0	0	0	0	0	0	0	0	0	0.739384	0.810164	0.833149	0	0	0	0	0	0	0	0	0	0	0	0	0	0	0	0	0	1.1078	0.925721	0.68162	0.130426	0.0440553	0	0	0	0	0	0	0	0
Tox21_112829	2922-44-3	Dextromoramide tartrate	1	inactive	cv_36	inconclusive	inactive	0	0	0	0	0	0	0	0	0.770927	0.819539	0.871425	0.883534	0	0	0	0	0.584868	0	0	0	0	0	0	0	0	0	0	0	0	0.790605	0.578144	0.136235	0.0889995	0.0227275	2.44949	2.23607	2	1.73205	1.41421	0	0	0
Tox21_112830	911-65-9	Etonitazene	1	inactive	cv_16	cv_36	inconclusive	0	0	0	0	0	0	0	2.16303	2.13222	2.09402	2.0929	2.08417	0	0	0	1.1014	1.11607	1.30955	0	1.23753	1.23183	0.844403	0.766285	0	0	0	0	0	0	0.497234	0.0792846	0.0506904	0.0124699	0.0143183	1.1609	0.980583	0.744211	0.303828	0.329607	1.02449	0.83831	1.00322
Tox21_112831	55096-75-8	L-alpha-Acetyl-N-normethadol hydrochloride	1	cv_16	cv_26	cv_26	cv_16	0	0.634032	0.941862	1.04476	1.06619	1.04894	0	0.860589	1.00862	1.32257	1.37411	1.40894	0	0.820448	1.42735	1.60585	1.72663	1.75651	0	0.696341	0.990797	1.12631	1.15101	1.15522	0.627015	0.36461	0.134822	0.0288786	0.0307839	0.727224	0.500741	0.359943	0.10339	0.0590754	0.789586	0.576934	0.317201	0.178168	0.0495224	0.64234	0.387075	0.177715
Tox21_112832	4968-48-3	1-Methyl-4-phenyl-4-propionoxypiperidine hydrochloride	0	inactive	inactive	inactive	inactive	0	0	0	0	0	0	0	0	0	0	0	0	0	0	0	0	0	0	0	0	0	0	0	0	0	0	0	0	0	0	0	0	0	0	0	0	0	0	0	0	0	0
Tox21_112833	64-52-8	1-(2-Phenylethyl)-4-phenyl-4-acetoxypiperidine	1	inconclusive	cv_26	cv_56	inactive	0	0	0	0	0	0.378624	0	1.2125	1.48286	1.33908	1.36131	1.34318	0	0	0	0	0.566712	0.758676	0	0	0	0	0	0	2.44949	2.23607	2	1.73205	1.41421	0.549471	0.231838	0.175392	0.0287138	0.0308917	1.63535	1.45367	1.23958	0.959934	0.390411	0	0	0
Tox21_112836	90736-23-5	N-(4-Fluorophenyl)-N-[1-(2-phenylethyl)-4-piperidyl] propanamide	1	inactive	cv_26	inconclusive	inactive	0	0	0	0	0	0	0	0.748588	0.844104	1.23066	0.893394	1.20745	0	0	0	0	0	0.510363	0	0	0	0	0	0	0	0	0	0	0	0.773448	0.557634	0.483677	0.40048	0.534826	2.44949	2.23607	2	1.73205	1.41421	0	0	0
Tox21_112837	78995-18-3	dl-cis-3-Methylfentanyl hydrochloride	1	inconclusive	cv_26	inactive	inactive	0	0	0.778629	0.746032	0.78138	0.767293	0	1.40716	1.62032	1.49959	1.51394	1.69113	0	0	0	0	0	0	0	0	0	0	0	0	0.776288	0.56105	0.0440783	0.0492586	0.0275678	0.56606	0.26422	0.218562	0.266923	0.291683	0	0	0	0	0	0	0	0
Tox21_112839	5156-58-1	N-(1-Benzyl-4-piperidyl)-N-phenylpropanamide hydrochloride	1	inconclusive	cv_16	inactive	inactive	0	0	0	0	0	0.406808	0	0.768191	0.861637	0.880125	0.872159	0.865557	0	0	0	0	0	0	0	0	0	0	0	0	2.44949	2.23607	2	1.73205	1.41421	0.505243	0.115132	0.0216137	0.0194112	0.0124305	0	0	0	0	0	0	0	0
Tox21_112840	50505-91-4	(+)-2,5-Dimethoxy-4-ethylamphetamine hydrochloride	1	inactive	cv_56	inactive	inactive	0	0	0	0	0	0	0	0	0	0	0.721913	0.759931	0	0	0	0	0	0	0	0	0	0	0	0	0	0	0	0	0	1.55251	1.37256	1.15799	0.869727	0.0755696	0	0	0	0	0	0	0	0
Tox21_112842	60676-84-8	1-(7-Methoxy-1,3-benzodioxol-5-yl)propan-2-amine hydrochloride	0	inactive	inactive	inactive	inactive	0	0	0	0	0	0	0	0	0	0	0	0	0	0	0	0	0	0	0	0	0	0	0	0	0	0	0	0	0	0	0	0	0	0	0	0	0	0	0	0	0	0
Tox21_112843	1473-95-6	N-[1-(2-Hydroxy-2-phenylethyl)-4-piperidyl]-N-phenylpropanamide hydrochloride	1	inactive	cv_16	inactive	inactive	0	0	0	0	0	0	0	0.738633	0.804368	0.817962	0.826134	0.842208	0	0	0	0	0	0	0	0	0	0	0	0	0	0	0	0	0	0.502531	0.104324	0.0429543	0.0334916	0.0306602	0	0	0	0	0	0	0	0
Tox21_112844	117332-94-2	N-[1-[1-Methyl-2-(2-thienyl)ethyl]-4-piperidyl]-N-phenylpropanamide hydrochloride	1	cv_56	cv_26	cv_16	inactive	0	0	0	0	0.543027	0.63556	0	0.861028	1.47317	1.27898	1.30448	1.31692	0	0.712472	0.638473	0.661737	0.656184	0.654412	0	0	0	0	0	0	1.57266	1.39233	1.17796	0.892068	0.201737	0.677268	0.435703	0.230319	0.0465321	0.0212885	0.498365	0.0852279	0.0293309	0.0113036	0.00370373	0	0	0
Tox21_112845	131690-45-4	cis-N-[1-[2-(2-Thienyl)ethyl]-3-methyl-4-piperidyl]-N-phenylpropanamide hydrochloride	1	cv_36	cv_16	inactive	inactive	0	0	0	0.45933	0.498226	0.514762	0.73927	1.27094	1.38011	1.40803	1.44369	1.45896	0	0	0	0	0	0	0	0	0	0	0	0	1.10209	0.919784	0.674727	0.0955106	0.0390979	0.420573	0.166256	0.0842958	0.061744	0.025779	0	0	0	0	0	0	0	0
Tox21_112846	117332-93-1	N-Phenyl-N-[1-(2-thienyl)methyl-4-piperidyl]propanamide hydrochloride	1	inactive	cv_16	inactive	inactive	0	0	0	0	0	0	0	0.746723	0.685461	0.696507	0.710337	0.722034	0	0	0	0	0	0	0	0	0	0	0	0	0	0	0	0	0	0.495373	0.0684301	0.0458313	0.0365053	0.0235736	0	0	0	0	0	0	0	0
Tox21_112847	79278-88-9	N-Phenyl-N-[1-[2-(2-thienyl)ethyl]-4-piperidyl]propanamide hydrochloride	1	inactive	cv_26	inactive	inactive	0	0	0	0	0	0	0	0.782245	0.873769	1.23965	1.26344	1.27176	0	0	0	0	0	0	0	0	0	0	0	0	0	0	0	0	0	0.724838	0.49773	0.370275	0.0402692	0.0143189	0	0	0	0	0	0	0	0
Tox21_112848	50505-88-9	R-(-)-2,5-Dimethoxy-4-methylamphetamine hydrochloride	0	inactive	inactive	inactive	inactive	0	0	0	0	0	0	0	0	0	0	0	0	0	0	0	0	0	0	0	0	0	0	0	0	0	0	0	0	0	0	0	0	0	0	0	0	0	0	0	0	0	0
Tox21_112850	24973-25-9	2,5-Dimethoxyamphetamine hydrochloride	0	inactive	inactive	inactive	inactive	0	0	0	0	0	0	0	0	0	0	0	0	0	0	0	0	0	0	0	0	0	0	0	0	0	0	0	0	0	0	0	0	0	0	0	0	0	0	0	0	0	0
Tox21_112852	74341-83-6	1-(1,3-Benzodioxol-5-yl)-N-hydroxypropan-2-amine hydrochloride	0	inactive	inactive	inactive	inactive	0	0	0	0	0	0	0	0	0	0	0	0	0	0	0	0	0	0	0	0	0	0	0	0	0	0	0	0	0	0	0	0	0	0	0	0	0	0	0	0	0	0
Tox21_112858	26194-77-4	(S)-(+)-N-Ethylamphetamine hydrochloride	0	inactive	inactive	inactive	inactive	0	0	0	0	0	0	0	0	0	0	0	0	0	0	0	0	0	0	0	0	0	0	0	0	0	0	0	0	0	0	0	0	0	0	0	0	0	0	0	0	0	0
Tox21_112859	125-79-1	Premethadone	1	inactive	cv_36	cv_36	inactive	0	0	0	0	0	0	0	0	0.719104	1.19964	1.23636	1.23793	0	0	0	0.56005	0.692993	0.787644	0	0	0	0	0	0	0	0	0	0	0	0.935021	0.742008	0.450731	0.0522727	0.00271522	1.16823	0.988108	0.752656	0.3209	0.187371	0	0	0
Tox21_112861	6211-15-0	Morphine sulfate pentahydrate	0	inactive	inactive	inconclusive	inactive	0	0	0	0	0	0	0	0	0	0	0	0	0.929709	0	0	0	0	0	0	0	0	0	0	0	0	0	0	0	0	0	0	0	0	0	2.44949	0	0	0	0	0	0	0
Tox21_112862	3372-02-9	N-Normorphine hydrochloride	0	inconclusive	inactive	inactive	inactive	0	0.586697	0	0	0	0	0	0	0	0	0	0	0	0	0	0	0	0	0	0	0	0	0	0	2.44949	2.23607	0	0	0	0	0	0	0	0	0	0	0	0	0	0	0	0
Tox21_112864_1	3239-45-0	Dexfenfluramine hydrochloride	0	inactive	inactive	inactive	inactive	0	0	0	0	0	0	0	0	0	0	0	0	0	0	0	0	0	0	0	0	0	0	0	0	0	0	0	0	0	0	0	0	0	0	0	0	0	0	0	0	0	0
Tox21_112865	3616-78-2	(-)-Fenfluramine hydrochloride	0	inconclusive	inactive	inactive	inactive	0	0.656424	0	0	0	0.3256	0	0	0	0	0	0	0	0	0	0	0	0	0	0	0	0	0	0	1.83649	1.64905	2	1.73205	1.41421	0	0	0	0	0	0	0	0	0	0	0	0	0
Tox21_112866	57-43-2	Amobarbital	0	inactive	inactive	inactive	inactive	0	0	0	0	0	0	0	0	0	0	0	0	0	0	0	0	0	0	0	0	0	0	0	0	0	0	0	0	0	0	0	0	0	0	0	0	0	0	0	0	0	0
Tox21_112867	20224-45-7	S-(-)-Secobarbital	0	inactive	inactive	inactive	inactive	0	0	0	0	0	0	0	0	0	0	0	0	0	0	0	0	0	0	0	0	0	0	0	0	0	0	0	0	0	0	0	0	0	0	0	0	0	0	0	0	0	0
Tox21_112870	340-57-8	Mecloqualone	1	inactive	cv_26	inactive	inconclusive	0	0	0	0	0	0	0	1.33834	1.49838	1.33195	1.357	1.35616	0	0	0	0	0	0	0.670588	0	0	0	0	0	0	0	0	0	0	0.52762	0.182532	0.196309	0.0339576	0.00143435	0	0	0	0	0	2.44949	0	0
Tox21_112872	50-37-3	Lysergide	1	inactive	cv_46	inactive	inactive	0	0	0	0	0	0	0	0	0	0.673977	0.728826	0.687408	0	0	0	0	0	0	0	0	0	0	0	0	0	0	0	0	0	1.10052	0.918159	0.672835	0.0834949	0.0837708	0	0	0	0	0	0	0	0
Tox21_112874	50505-92-5	R-(-)-2,5-Dimethoxy-4-bromoamphetamine hydrochloride	1	inactive	inconclusive	cv_56	inactive	0	0	0	0	0	0	0	0	0	0	0.702407	0	0	0	0	0	0.632073	0.734325	0	0	0	0	0	0	0	0	0	0	0	2.44949	2.23607	2	1.73205	1.41421	1.57429	1.39394	1.17958	0.89387	0.208705	0	0	0
Tox21_112875	29705-96-2	4-Bromo-2,5-dimethoxyamphetamine hydrochloride	1	inactive	cv_56	cv_46	inactive	0	0	0	0	0	0	0	0	0	0	0.733825	0.806193	0	0	0	0.630974	0.964941	1.05218	0	0	0	0	0	0	0	0	0	0	0	1.56078	1.38068	1.1662	0.878935	0.141504	1.26228	1.08388	0.8578	0.495831	0.156873	0	0	0
Tox21_112877	124819-25-6	(-)-Pentazocine succinate	1	inactive	cv_36	inconclusive	inactive	0	0	0	0	0	0	0	0	0.796117	0.876697	0.926696	0.934294	0	0	0	0	0	0.486524	0	0	0	0	0	0	0	0	0	0	0	0.796772	0.585447	0.160661	0.0804126	0.0140145	2.44949	2.23607	2	1.73205	1.41421	0	0	0
Tox21_112878	69049-06-5	Alfentanil hydrochloride	0	inactive	inactive	inactive	inactive	0	0	0	0	0	0	0	0	0	0	0	0	0	0	0	0	0	0	0	0	0	0	0	0	0	0	0	0	0	0	0	0	0	0	0	0	0	0	0	0	0	0
Tox21_112879	60561-17-3	Sufentanil citrate	1	inconclusive	cv_56	inactive	inactive	0	0	0	0	0	0.408991	0	0.927197	0.972524	1.03198	1.32361	1.5328	0	0	0	0	0	0	0	0	0	0	0	0	2.44949	2.23607	2	1.73205	1.41421	0.891775	0.694261	0.641511	0.557541	0.346725	0	0	0	0	0	0	0	0
Tox21_112880	2426-63-3	5-Methoxy-N,N-diisopropyltryptamine hydrochloride	1	inactive	inactive	cv_56	inactive	0	0	0	0	0	0	0	0	0	0	0	0	0	0	0	0	0.60483	0.642301	0	0	0	0	0	0	0	0	0	0	0	0	0	0	0	0	1.55291	1.37295	1.15839	0.870171	0.0799844	0	0	0
Tox21_112881	1934-71-0	1-Phenylcyclohexylamine hydrochloride	0	inactive	inactive	inactive	inactive	0	0	0	0	0	0	0	0	0	0	0	0	0	0	0	0	0	0	0	0	0	0	0	0	0	0	0	0	0	0	0	0	0	0	0	0	0	0	0	0	0	0
Tox21_112882	106133-22-6	1-Benzylpiperazine difumarate	0	inactive	inactive	inactive	inactive	0	0	0	0	0	0	0	0	0	0	0	0	0	0	0	0	0	0	0	0	0	0	0	0	0	0	0	0	0	0	0	0	0	0	0	0	0	0	0	0	0	0
Tox21_112884	1422-07-7	Codeine hydrochloride	1	inconclusive	cv_46	cv_56	inactive	0	0	0	0	0	0.40476	0	0.676065	0.891183	0.987094	1.33652	1.4051	0	0	0	0	0.597233	1.03237	0	0	0	0	0	0	2.44949	2.23607	2	1.73205	1.41421	0.90432	0.708207	0.575588	0.457596	0.116367	1.85276	1.66477	1.44856	1.1813	0.757457	0	0	0
Tox21_112885	795-38-0	Dihydroisocodeine	0	inactive	inactive	inactive	inactive	0	0	0	0	0	0	0	0	0	0	0	0	0	0	0	0	0	0	0	0	0	0	0	0	0	0	0	0	0	0	0	0	0	0	0	0	0	0	0	0	0	0
Tox21_112886	509-60-4	Dihydromorphine	0	inactive	inactive	inactive	inactive	0	0	0	0	0	0	0	0	0	0	0	0	0	0	0	0	0	0	0	0	0	0	0	0	0	0	0	0	0	0	0	0	0	0	0	0	0	0	0	0	0	0
Tox21_112888	74341-78-9	1-(1,3-Benzodioxol-5-yl)-N-ethylpropan-2-amine hydrochloride	0	inactive	inactive	inactive	inactive	0	0	0	0	0	0	0	0	0	0	0	0	0	0	0	0	0	0	0	0	0	0	0	0	0	0	0	0	0	0	0	0	0	0	0	0	0	0	0	0	0	0
Tox21_112889	64057-70-1	1-(1,3-Benzodioxol-5-yl)-N-methylpropan-2-amine hydrochloride	0	inactive	inactive	inactive	inactive	0	0	0	0	0	0	0	0	0	0	0	0	0	0	0	0	0	0	0	0	0	0	0	0	0	0	0	0	0	0	0	0	0	0	0	0	0	0	0	0	0	0
Tox21_112890	487-93-4	Bufotenine	0	inactive	inactive	inconclusive	inactive	0	0	0	0	0	0	0	0	0	0	0	0	0	0	0	0	0	0.551111	0	0	0	0	0	0	0	0	0	0	0	0	0	0	0	0	2.44949	2.23607	2	1.73205	1.41421	0	0	0
Tox21_112891	NOCAS_48895	N,N-Diethyltryptamine fumarate	0	inactive	inactive	inactive	inactive	0	0	0	0	0	0	0	0	0	0	0	0	0	0	0	0	0	0	0	0	0	0	0	0	0	0	0	0	0	0	0	0	0	0	0	0	0	0	0	0	0	0
Tox21_112892	68677-26-9	N,N-Dimethyltryptamine fumarate	0	inactive	inactive	inactive	inactive	0	0	0	0	0	0	0	0	0	0	0	0	0	0	0	0	0	0	0	0	0	0	0	0	0	0	0	0	0	0	0	0	0	0	0	0	0	0	0	0	0	0
Tox21_112893	7558-73-8	N,N-Dipropyltryptamine hydrochloride	1	inactive	inactive	cv_56	inactive	0	0	0	0	0	0	0	0	0	0	0	0	0	0	0	0	0.703822	0.832184	0	0	0	0	0	0	0	0	0	0	0	0	0	0	0	0	1.58498	1.40441	1.19013	0.905591	0.249614	0	0	0
Tox21_112894	520-53-6	Psilocin	0	inactive	inactive	inconclusive	inactive	0	0	0	0	0	0	0	0	0	0	0	0	0	0	0	0	0	0.569944	0	0	0	0	0	0	0	0	0	0	0	0	0	0	0	0	2.44949	2.23607	2	1.73205	1.41421	0	0	0
Tox21_112895	1095-90-5	Methadone hydrochloride	1	inconclusive	cv_36	cv_36	inactive	0	0	0	0	0	0.350343	0	0	1.16247	1.28582	1.20718	1.27764	0	0	0.633171	1.19288	1.30602	1.34572	0	0	0	0	0	0	2.44949	2.23607	2	1.73205	1.41421	0.791829	0.579596	0.141405	0.102299	0.121399	1.0038	0.816291	0.549487	0.184374	0.0677977	0	0	0
Tox21_112896	1892-80-4	Fenethylline hydrochloride	1	inactive	cv_26	inactive	inactive	0	0	0	0	0	0	0	1.35284	1.52599	1.36684	1.36658	1.34603	0	0	0	0	0	0	0	0	0	0	0	0	0	0	0	0	0	0.535633	0.201778	0.218079	0.0285211	0.0350039	0	0	0	0	0	0	0	0
Tox21_112897	36415-61-9	Ibogaine hydrochloride	1	inactive	cv_56	cv_46	inconclusive	0	0	0	0	0	0	0	0.679837	0.752583	0.720742	1.26759	1.27634	0	0	0	0.995882	1.21088	1.38974	0	0	0	0.685274	0	0.771454	0	0	0	0	0	0.958655	0.767741	0.690581	0.587392	0.0150396	1.24123	1.06256	0.834728	0.461411	0.301979	1.56625	1.38605	1.17162
Tox21_112898	520-52-5	Psilocybin	0	inactive	inactive	inactive	inactive	0	0	0	0	0	0	0	0	0	0	0	0	0	0	0	0	0	0	0	0	0	0	0	0	0	0	0	0	0	0	0	0	0	0	0	0	0	0	0	0	0	0
Tox21_112899	53152-21-9	Buprenorphine hydrochloride	1	cv_16	cv_16	cv_16	cv_16	0	1.76588	1.82155	1.77842	1.71766	1.65607	0	1.48232	1.61572	1.50327	1.5314	1.53145	0	1.83058	1.87787	1.9238	1.92009	1.94746	0	1.60817	1.61831	1.60736	1.34402	1.43286	0.513801	0.144313	0.166595	0.143178	0.102213	0.508204	0.125938	0.120226	0.038163	9.94126e-05	0.502568	0.104479	0.0664234	0.0349059	0.0450753	0.57071	0.272766	0.30531
Tox21_112900	1443-44-3	alpha-Methylfentanyl hydrochloride	0	inactive	inactive	inactive	inactive	0	0	0	0	0	0	0	0	0	0	0	0	0	0	0	0	0	0	0	0	0	0	0	0	0	0	0	0	0	0	0	0	0	0	0	0	0	0	0	0	0	0
Tox21_112901_1	230615-23-3	Varenicline dihydrochloride	0	inactive	inactive	inactive	inactive	0	0	0	0	0	0	0	0	0	0	0	0	0	0	0	0	0	0	0	0	0	0	0	0	0	0	0	0	0	0	0	0	0	0	0	0	0	0	0	0	0	0
Tox21_112903	62476-59-9	Acifluorfen-sodium	0	inactive	inactive	inactive	inactive	0	0	0	0	0	0	0	0	0	0	0	0	0	0	0	0	0	0	0	0	0	0	0	0	0	0	0	0	0	0	0	0	0	0	0	0	0	0	0	0	0	0
Tox21_112904	74258-86-9	Alacepril	0	inactive	inactive	inactive	inactive	0	0	0	0	0	0	0	0	0	0	0	0	0	0	0	0	0	0	0	0	0	0	0	0	0	0	0	0	0	0	0	0	0	0	0	0	0	0	0	0	0	0
Tox21_112908	361442-04-8	Saxagliptin	0	inactive	inactive	inactive	inactive	0	0	0	0	0	0	0	0	0	0	0	0	0	0	0	0	0	0	0	0	0	0	0	0	0	0	0	0	0	0	0	0	0	0	0	0	0	0	0	0	0	0
Tox21_112910	220620-09-7	Tigecycline	0	inactive	inactive	inactive	inactive	0	0	0	0	0	0	0	0	0	0	0	0	0	0	0	0	0	0	0	0	0	0	0	0	0	0	0	0	0	0	0	0	0	0	0	0	0	0	0	0	0	0
Tox21_112911	147816-23-7	Cefcapene pivoxil hydrochloride	0	inactive	inactive	inactive	inactive	0	0	0	0	0	0	0	0	0	0	0	0	0	0	0	0	0	0	0	0	0	0	0	0	0	0	0	0	0	0	0	0	0	0	0	0	0	0	0	0	0	0
Tox21_112919	111696-23-2	Cefetamet pivoxil HCl	0	inactive	inactive	inactive	inactive	0	0	0	0	0	0	0	0	0	0	0	0	0	0	0	0	0	0	0	0	0	0	0	0	0	0	0	0	0	0	0	0	0	0	0	0	0	0	0	0	0	0
Tox21_112920	75498-96-3	Cefminox sodium	0	inactive	inactive	inactive	inactive	0	0	0	0	0	0	0	0	0	0	0	0	0	0	0	0	0	0	0	0	0	0	0	0	0	0	0	0	0	0	0	0	0	0	0	0	0	0	0	0	0	0
Tox21_112921	113981-44-5	Cefozopran hydrochloride	0	inactive	inactive	inactive	inactive	0	0	0	0	0	0	0	0	0	0	0	0	0	0	0	0	0	0	0	0	0	0	0	0	0	0	0	0	0	0	0	0	0	0	0	0	0	0	0	0	0	0
Tox21_112926_1	201530-41-8	Deferasirox	1	inactive	cv_46	inactive	inactive	0	0	0	0	0	0	0	0	0	0.758491	0.902956	1.02282	0	0	0	0	0	0	0	0	0	0	0	0	0	0	0	0	0	1.17639	0.996477	0.762014	0.339022	0.217375	0	0	0	0	0	0	0	0
Tox21_112927	83435-67-0	Delapril hydrochloride	0	inactive	inactive	inactive	inactive	0	0	0	0	0	0	0	0	0	0	0	0	0	0	0	0	0	0	0	0	0	0	0	0	0	0	0	0	0	0	0	0	0	0	0	0	0	0	0	0	0	0
Tox21_112928_1	1177-87-3	Dexamethasone acetate	0	inactive	inactive	inactive	inconclusive	0	0	0	0	0	0	0	0	0	0	0	0	0	0	0	0	0	0	1.54068	0	0	0	0	0	0	0	0	0	0	0	0	0	0	0	0	0	0	0	0	2.44949	0	0
Tox21_112929_1	59198-70-8	Diflucortolone valerate	0	inactive	inconclusive	inactive	inconclusive	0	0	0	0	0	0	1.77009	0	0	0	0	0	0	0	0	0	0	0	2.08361	0	0	0	0	0	0	0	0	0	0	2.44949	0	0	0	0	0	0	0	0	0	2.44949	0	0
Tox21_112931	40054-69-1	Etizolam	1	cv_16	cv_56	inactive	inactive	0.869947	0.859	0.719177	0.74215	0.638026	0.537367	0	0	0	0	0.698316	0.744738	0	0	0	0	0	0	0	0	0	0	0	0	0.345438	0.340553	0.258255	0.30285	0.219502	1.55423	1.37425	1.1597	0.871646	0.093177	0	0	0	0	0	0	0	0
Tox21_112938	72590-77-3	Hydrocortisone buteprate	0	inactive	inactive	inactive	inactive	0	0	0	0	0	0	0	0	0	0	0	0	0	0	0	0	0	0	0	0	0	0	0	0	0	0	0	0	0	0	0	0	0	0	0	0	0	0	0	0	0	0
Tox21_112941	64808-48-6	Lobenzarit sodium	0	inactive	inactive	inconclusive	inactive	0	0	0	0	0	0	0	0	0	0	0	0	0	0	0	0	0	0.531316	0	0	0	0	0	0	0	0	0	0	0	0	0	0	0	0	2.44949	2.23607	2	1.73205	1.41421	0	0	0
Tox21_112943	9066-59-5	Lysozyme hydrochloride	0	inactive	inactive	inactive	inactive	0	0	0	0	0	0	0	0	0	0	0	0	0	0	0	0	0	0	0	0	0	0	0	0	0	0	0	0	0	0	0	0	0	0	0	0	0	0	0	0	0	0
Tox21_112951	927-19-5	Dipotassium glycerophosphate	0	inactive	inactive	inactive	inactive	0	0	0	0	0	0	0	0	0	0	0	0	0	0	0	0	0	0	0	0	0	0	0	0	0	0	0	0	0	0	0	0	0	0	0	0	0	0	0	0	0	0
Tox21_112952	103177-37-3	Pranlukast	1	inconclusive	inconclusive	cv_16	inconclusive	0	0.747098	0	0	0	0	0.790572	0	0	0	0	0	1.12382	0.87188	0.7297	0.641628	0.611211	0.550628	0.747708	0	0	0	0	0	2.44949	2.23607	0	0	0	2.44949	0	0	0	0	0.684995	0.386913	0.227522	0.139585	0.133411	2.44949	0	0
Tox21_112956	28002-18-8	Sulbenicillin disodium	0	inactive	inactive	inactive	inactive	0	0	0	0	0	0	0	0	0	0	0	0	0	0	0	0	0	0	0	0	0	0	0	0	0	0	0	0	0	0	0	0	0	0	0	0	0	0	0	0	0	0
Tox21_112960	6809-52-5	Teprenone	0	inactive	inactive	inactive	inactive	0	0	0	0	0	0	0	0	0	0	0	0	0	0	0	0	0	0	0	0	0	0	0	0	0	0	0	0	0	0	0	0	0	0	0	0	0	0	0	0	0	0
Tox21_112963_1	134308-13-7	Tolcapone	0	inactive	inconclusive	inactive	inactive	0	0	0	0	0	0	0	0	0	0	0	0.783333	0	0	0	0	0	0	0	0	0	0	0	0	0	0	0	0	0	2.44949	2.23607	2	1.73205	1.41421	0	0	0	0	0	0	0	0
Tox21_112964	9002-96-4	Tocophersolan	0	inactive	inactive	inactive	inactive	0	0	0	0	0	0	0	0	0	0	0	0	0	0	0	0	0	0	0	0	0	0	0	0	0	0	0	0	0	0	0	0	0	0	0	0	0	0	0	0	0	0
Tox21_112969_1	155213-67-5	Ritonavir	1	cv_36	cv_26	cv_36	inactive	0	0	0	0.621935	0.708109	0.743245	0	0.900007	0.955431	0.985611	1.28137	1.30093	0	0	0	0.585403	0.634654	0.728749	0	0	0	0	0	0	1.11753	0.935822	0.693291	0.174785	0.0704072	0.714472	0.484544	0.439272	0.374917	0.0335588	1.13024	0.948973	0.70838	0.219989	0.192417	0	0	0
Tox21_112974_1	187164-19-8	Luliconazole	0	inactive	inconclusive	inactive	inconclusive	0	0	0	0	0	0	0	0.809401	0.743075	0.760541	0	0	0	0	0	0	0	0	0	0.758484	0.769688	0.72325	0	0	0	0	0	0	0	1.10226	0.919963	1.15539	1.73205	0	0	0	0	0	0	1.09872	0.916276	1.15958
Tox21_112975_1	14293-44-8	Xipamide	0	inactive	inactive	inactive	inactive	0	0	0	0	0	0	0	0	0	0	0	0	0	0	0	0	0	0	0	0	0	0	0	0	0	0	0	0	0	0	0	0	0	0	0	0	0	0	0	0	0	0
Tox21_112976_1	16777-42-7	l-Oxyfedrine hydrochloride	1	cv_26	cv_36	cv_46	cv_26	0	0	0.733816	0.800069	0.877721	0.886464	0	0	0.871227	0.992701	1.05811	1.04113	0	0	0	0.970776	1.18567	1.26408	0	0	0.88727	0.979687	1.11469	1.36285	0.804854	0.594966	0.188148	0.123111	0.0163822	0.808946	0.599764	0.200729	0.0846808	0.0303534	1.17859	0.998732	0.764528	0.343766	0.135359	1.00796	0.820728	0.555099
Tox21_112980_1	150915-40-5	Tirofiban hydrochloride monohydrate	0	inactive	inactive	inactive	inactive	0	0	0	0	0	0	0	0	0	0	0	0	0	0	0	0	0	0	0	0	0	0	0	0	0	0	0	0	0	0	0	0	0	0	0	0	0	0	0	0	0	0
Tox21_112982_1	3964-81-6	Azatadine	0	inactive	inactive	inactive	inactive	0	0	0	0	0	0	0	0	0	0	0	0	0	0	0	0	0	0	0	0	0	0	0	0	0	0	0	0	0	0	0	0	0	0	0	0	0	0	0	0	0	0
Tox21_112983_1	51-77-4	Gefarnate	0	inactive	inactive	inactive	inactive	0	0	0	0	0	0	0	0	0	0	0	0	0	0	0	0	0	0	0	0	0	0	0	0	0	0	0	0	0	0	0	0	0	0	0	0	0	0	0	0	0	0
Tox21_112984_1	54533-86-7	Nizofenone	1	cv_46	inactive	inactive	inactive	0	0	0	0.473724	0.398074	0.334855	0	0	0	0	0	0	0	0	0	0	0	0	0	0	0	0	0	0	1.14544	0.964672	0.72625	0.264625	0.179927	0	0	0	0	0	0	0	0	0	0	0	0	0
Tox21_112985_1	78281-72-8	Nepafenac	0	inactive	inconclusive	inactive	inactive	0	0	0	0	0	0	0	0	0	0.78459	0	0	0	0	0	0	0	0	0	0	0	0	0	0	0	0	0	0	0	2.44949	2.23607	2	1.73205	0	0	0	0	0	0	0	0	0
Tox21_112995_1	223652-90-2	Garenoxacin mesylate hydrate	0	inactive	inactive	inactive	inactive	0	0	0	0	0	0	0	0	0	0	0	0	0	0	0	0	0	0	0	0	0	0	0	0	0	0	0	0	0	0	0	0	0	0	0	0	0	0	0	0	0	0
Tox21_113000_1	122795-43-1	Gadodiamide hydrate	0	inactive	inactive	inactive	inactive	0	0	0	0	0	0	0	0	0	0	0	0	0	0	0	0	0	0	0	0	0	0	0	0	0	0	0	0	0	0	0	0	0	0	0	0	0	0	0	0	0	0
Tox21_113003_1	86780-90-7	Aranidipine	1	inactive	inconclusive	inactive	no_cv	0	0	0	0	0	0	0.726408	0	0	0	0	0	0	0	0	0	0	0	0.832886	0.798059	0.711042	0	0	0	0	0	0	0	0	2.44949	0	0	0	0	0	0	0	0	0	1.11579	1.38592	2
Tox21_113004_1	144060-53-7	Febuxostat	0	inactive	inactive	inactive	inconclusive	0	0	0	0	0	0	0	0	0	0	0	0	0	0	0	0	0	0	0.75919	0	0	0	0	0	0	0	0	0	0	0	0	0	0	0	0	0	0	0	0	2.44949	0	0
Tox21_113005_1	104054-27-5	Atipamezole	0	inactive	inactive	inactive	inactive	0	0	0	0	0	0	0	0	0	0	0	0	0	0	0	0	0	0	0	0	0	0	0	0	0	0	0	0	0	0	0	0	0	0	0	0	0	0	0	0	0	0
Tox21_113008_1	141626-36-0	Dronedarone	1	cv_16	cv_26	cv_16	cv_16	0	1.40457	1.49023	1.62683	1.62496	1.608	0	1.48794	1.71639	1.75188	1.76539	1.79681	0	1.94226	2.01388	2.10936	2.1828	2.1952	1.18937	1.64868	1.68767	1.71545	1.73335	1.74253	0.543039	0.218286	0.143297	0.0243077	0.0282955	0.555839	0.24466	0.0777855	0.0544947	0.0519926	0.554471	0.24195	0.183573	0.104328	0.0203096	0.340567	0.0872587	0.0560058
Tox21_113009_1	35607-66-0	Cefoxitin	0	inactive	inactive	inactive	inactive	0	0	0	0	0	0	0	0	0	0	0	0	0	0	0	0	0	0	0	0	0	0	0	0	0	0	0	0	0	0	0	0	0	0	0	0	0	0	0	0	0	0
Tox21_113011_1	63516-07-4	Flutropium bromide	0	inactive	inactive	inactive	inactive	0	0	0	0	0	0	0	0	0	0	0	0	0	0	0	0	0	0	0	0	0	0	0	0	0	0	0	0	0	0	0	0	0	0	0	0	0	0	0	0	0	0
Tox21_113012_1	599179-03-0	Vicriviroc maleate	0	inactive	inactive	inactive	inactive	0	0	0	0	0	0	0	0	0	0	0	0	0	0	0	0	0	0	0	0	0	0	0	0	0	0	0	0	0	0	0	0	0	0	0	0	0	0	0	0	0	0
Tox21_113013_1	198481-33-3	Bazedoxifene	1	cv_16	cv_16	cv_26	cv_16	0	1.03126	1.33108	1.49674	1.53762	1.5533	0	2.05303	2.05665	2.06812	2.04801	1.97879	0	1.36744	1.99791	2.20647	2.28722	2.31169	0	1.02177	1.44534	1.57522	1.67205	1.78715	0.658695	0.410242	0.217887	0.0683166	0.026279	0.497095	0.0785265	0.0897044	0.106034	0.113562	0.772519	0.556516	0.289156	0.123527	0.0400228	0.75505	0.535299	0.334969
Tox21_113018_1	616202-92-7	Lorcaserin	0	inactive	inactive	inactive	inactive	0	0	0	0	0	0	0	0	0	0	0	0	0	0	0	0	0	0	0	0	0	0	0	0	0	0	0	0	0	0	0	0	0	0	0	0	0	0	0	0	0	0
Tox21_113019_1	518048-05-0	Raltegravir	0	inactive	inactive	inconclusive	inactive	0	0	0	0	0	0	0	0	0	0	0	0	0	0	0	0	0	0.513806	0	0	0	0	0	0	0	0	0	0	0	0	0	0	0	0	2.44949	2.23607	2	1.73205	1.41421	0	0	0
Tox21_113020_1	90038-01-0	Detomidine hydrochloride	1	inactive	inactive	cv_16	inactive	0	0	0	0	0	0	0	0	0	0	0	0	1.11213	1.09477	0.996909	0.895374	0.772644	0.71569	0	0	0	0	0	0	0	0	0	0	0	0	0	0	0	0	0.406296	0.40835	0.340925	0.258372	0.112903	0	0	0
Tox21_113021_1	144481-98-1	Landiolol hydrochloride	0	inactive	inactive	inactive	inactive	0	0	0	0	0	0	0	0	0	0	0	0	0	0	0	0	0	0	0	0	0	0	0	0	0	0	0	0	0	0	0	0	0	0	0	0	0	0	0	0	0	0
Tox21_113023_1	91503-79-6	Flurbiprofen axetil	0	inactive	inactive	inactive	inactive	0	0	0	0	0	0	0	0	0	0	0	0	0	0	0	0	0	0	0	0	0	0	0	0	0	0	0	0	0	0	0	0	0	0	0	0	0	0	0	0	0	0
Tox21_113025_1	120066-54-8	Gadoteridol	0	inactive	inactive	inactive	inactive	0	0	0	0	0	0	0	0	0	0	0	0	0	0	0	0	0	0	0	0	0	0	0	0	0	0	0	0	0	0	0	0	0	0	0	0	0	0	0	0	0	0
Tox21_113031_1	86197-47-9	Dopexamine	1	inactive	cv_26	cv_36	cv_36	0	0	0	0	0	0	0	0.886332	1.02851	1.08167	1.10516	1.1365	0	0	0	0.568731	0.693776	0.786144	0	0	0	0.712101	0.717899	0.722718	0	0	0	0	0	0.546015	0.224638	0.112182	0.0689732	0.0551772	1.1623	0.982013	0.745819	0.307136	0.18293	1.09561	0.913045	0.66687
Tox21_113035_1	72822-13-0	Dapiprazole hydrochloride	0	inactive	inactive	inactive	inactive	0	0	0	0	0	0	0	0	0	0	0	0	0	0	0	0	0	0	0	0	0	0	0	0	0	0	0	0	0	0	0	0	0	0	0	0	0	0	0	0	0	0
Tox21_113041_1	491-59-8	Chrysarobin	0	inactive	inconclusive	inactive	inactive	0	0	0	0	0	0	0	0.734897	0	0	0	0	0	0	0	0	0	0	0	0	0	0	0	0	0	0	0	0	0	2.44949	2.23607	0	0	0	0	0	0	0	0	0	0	0
Tox21_113042_1	103-82-2	Phenylacetic acid	0	inactive	inactive	inactive	inactive	0	0	0	0	0	0	0	0	0	0	0	0	0	0	0	0	0	0	0	0	0	0	0	0	0	0	0	0	0	0	0	0	0	0	0	0	0	0	0	0	0	0
Tox21_113043_1	4822-44-0	Thioglycolic acid anilide	0	inactive	inactive	inactive	inactive	0	0	0	0	0	0	0	0	0	0	0	0	0	0	0	0	0	0	0	0	0	0	0	0	0	0	0	0	0	0	0	0	0	0	0	0	0	0	0	0	0	0
Tox21_113045_1	93-30-1	Methoxyphenamine	0	inactive	inactive	inconclusive	inactive	0	0	0	0	0	0	0	0	0	0	0	0	0	0	0.617949	0	0	0	0	0	0	0	0	0	0	0	0	0	0	0	0	0	0	0	2.44949	2.23607	2	0	0	0	0	0
Tox21_113046_1	74-79-3	L-Arginine	0	inactive	inactive	inactive	inactive	0	0	0	0	0	0	0	0	0	0	0	0	0	0	0	0	0	0	0	0	0	0	0	0	0	0	0	0	0	0	0	0	0	0	0	0	0	0	0	0	0	0
Tox21_113048_1	99614-02-5	Ondansetron	0	inactive	inactive	inactive	inactive	0	0	0	0	0	0	0	0	0	0	0	0	0	0	0	0	0	0	0	0	0	0	0	0	0	0	0	0	0	0	0	0	0	0	0	0	0	0	0	0	0	0
Tox21_113049_1	69-53-4	Ampicillin	0	inactive	inactive	inactive	inactive	0	0	0	0	0	0	0	0	0	0	0	0	0	0	0	0	0	0	0	0	0	0	0	0	0	0	0	0	0	0	0	0	0	0	0	0	0	0	0	0	0	0
Tox21_113050_1	58-85-5	Biotin	0	inactive	inactive	inactive	inactive	0	0	0	0	0	0	0	0	0	0	0	0	0	0	0	0	0	0	0	0	0	0	0	0	0	0	0	0	0	0	0	0	0	0	0	0	0	0	0	0	0	0
Tox21_113051	104-32-5	Propamidine	0	inactive	inactive	inactive	inactive	0	0	0	0	0	0	0	0	0	0	0	0	0	0	0	0	0	0	0	0	0	0	0	0	0	0	0	0	0	0	0	0	0	0	0	0	0	0	0	0	0	0
Tox21_113054_1	124756-23-6	Binospirone mesylate	0	inactive	inactive	inactive	inactive	0	0	0	0	0	0	0	0	0	0	0	0	0	0	0	0	0	0	0	0	0	0	0	0	0	0	0	0	0	0	0	0	0	0	0	0	0	0	0	0	0	0
Tox21_113060_1	87151-85-7	Spiradoline	0	inactive	inactive	inactive	inactive	0	0	0	0	0	0	0	0	0	0	0	0	0	0	0	0	0	0	0	0	0	0	0	0	0	0	0	0	0	0	0	0	0	0	0	0	0	0	0	0	0	0
Tox21_113061_1	300-39-0	3,5-Diiodo-L-tyrosine	0	inactive	inactive	inactive	inactive	0	0	0	0	0	0	0	0	0	0	0	0	0	0	0	0	0	0	0	0	0	0	0	0	0	0	0	0	0	0	0	0	0	0	0	0	0	0	0	0	0	0
Tox21_113070_1	369-77-7	Cloflucarban	1	cv_46	cv_36	cv_56	cv_16	0	0	0	0.472099	0.827783	0.897444	0	0.804175	1.54516	1.67288	1.82059	1.85238	0	0	0	0.624424	0.84194	1.24924	0	0.738088	1.23868	1.28576	1.2868	1.30718	1.28419	1.106	0.881563	0.529833	0.13111	0.801602	0.591143	0.311591	0.21023	0.0524909	1.51631	1.33697	1.1219	0.828855	0.672958	0.653074	0.402364	0.0689652
Tox21_113071_1	439-14-5	Diazepam	0	inactive	inactive	inactive	inactive	0	0	0	0	0	0	0	0	0	0	0	0	0	0	0	0	0	0	0	0	0	0	0	0	0	0	0	0	0	0	0	0	0	0	0	0	0	0	0	0	0	0
Tox21_113072_1	1092351-67-1	PP242	1	inconclusive	cv_36	cv_46	inconclusive	0	0	0	0	0	1.04179	0	1.6481	2.14208	2.2795	2.38894	2.47046	0	0	0	0.857136	1.19625	1.3618	0	0	0	0	0.717103	0	2.44949	2.23607	2	1.73205	1.41421	0.753942	0.533942	0.313176	0.216722	0.132823	1.29978	1.12169	0.898321	0.553074	0.280828	2.44949	2.23607	2
Tox21_113073_1	972-02-1	Diphenidol	0	inactive	inactive	inactive	inactive	0	0	0	0	0	0	0	0	0	0	0	0	0	0	0	0	0	0	0	0	0	0	0	0	0	0	0	0	0	0	0	0	0	0	0	0	0	0	0	0	0	0
Tox21_113074_1	50-03-3	Hydrocortisone acetate	0	inactive	inconclusive	inactive	inconclusive	0	0	0	0	0	0	1.75602	0	0	0	0	0	0	0	0	0	0	0	1.97997	0	0	0	0	0	0	0	0	0	0	2.44949	0	0	0	0	0	0	0	0	0	2.44949	0	0
Tox21_113079_1	868540-17-4	Carfilzomib	1	cv_56	cv_46	cv_36	cv_36	0	0	0	0	1.7505	2.12912	0	0	1.73051	2.29902	2.49305	2.61466	0	0	1.65889	2.45621	2.72411	2.78844	0	0	1.70744	2.31508	2.53518	2.60862	1.73746	1.5531	1.33854	1.06618	0.586316	1.06785	0.88403	0.632631	0.34732	0.197261	1.12107	0.939486	0.697506	0.358555	0.104731	1.06467	0.880692	0.628645
Tox21_113080	115-93-5	Cythioate	1	inconclusive	inactive	inactive	cv_16	0	0.675124	0	0	0	0	0	0	0	0	0	0	0	0	0	0	0	0	1.04672	1.06248	1.00088	0.918585	0	0	2.44949	2.23607	0	0	0	0	0	0	0	0	0	0	0	0	0	0.795901	0.937732	1.16761
Tox21_113081_1	198904-31-3	Atazanavir	1	inactive	inactive	cv_16	inconclusive	0	0	0	0	0	0	0	0	0	0	0	0	1.16567	1.07596	1.01823	0.965188	0.889699	0.850273	0	0	0	0	0	0.794673	0	0	0	0	0	0	0	0	0	0	0.305727	0.236816	0.19668	0.156251	0.0741406	2.44949	2.23607	2
[truncated: 7,766 more rows]
[truncated: 86 more columns]

## Sheet: note
Tox21.ID	see information in https://tripod.nih.gov/tox21/samples
[truncated: 135 more rows]
